# Supplementary material for: A ~40-kb flavi-like virus does not encode a known error-correcting mechanism
Source: Proc Natl Acad Sci U S A. 2024 Jul 17;121(30):e2403805121. doi: 10.1073/pnas.2403805121 (PMC11287256; doi:10.1073/pnas.2403805121)
Supplement: Supplementary file 2 — Dataset S01 (XLSX) [file pnas.2403805121.sd01.xlsx]

## Sheet: abundance
gene_id	transcript_id(s)	length	effective_length	expected_count	TPM	FPKM	%expected_count		tot_expected_count
k141_34987	k141_34987	1389	1188.76	1.30013e+06	109981	157716	18.7487		6.93452e+06
k141_14486	k141_14486	471	271.23	968963	359242	515164	13.973
k141_41940	k141_41940	1499	1298.76	180719	13992.5	20065.8	2.60607
k141_29563	k141_29563	12552	12351.8	117722	958.41	1374.4	1.69762
k141_19103	k141_19103	110934	110734	108584	98.61	141.41	1.56585
k141_11161	k141_11161	622	421.83	97762	23305.6	33420.9	1.40979
k141_11206	k141_11206	13558	13357.8	86717.9	652.83	936.18	1.25052
k141_10430	k141_10430	635	434.82	77272.2	17870.7	25627.2	1.11431
k141_11146	k141_11146	2748	2547.76	66303.6	2616.99	3752.85	0.956138
k141_41993	k141_41993	4421	4220.76	63205.7	1505.88	2159.48	0.911464
k141_17597	k141_17597	674	473.79	58646.5	12447.4	17850	0.845717
k141_43788	k141_43788	546	345.94	52970.5	15397.9	22081.1	0.763866
k141_32477	k141_32477	429	229.57	45336.4	19859.1	28478.6	0.653778
k141_1537	k141_1537	442	242.45	43643	18101.9	25958.7	0.629358
k141_35620	k141_35620	3881	3680.76	42768.6	1168.45	1675.6	0.616748
k141_14086	k141_14086	1409	1208.76	42250.1	3514.88	5040.46	0.609272
k141_15557	k141_15557	1934	1733.76	39651	2299.79	3297.98	0.571792
k141_26216	k141_26216	1284	1083.76	38102.5	3535.44	5069.93	0.549461
k141_7937	k141_7937	3329	3128.76	38040.8	1222.65	1753.31	0.548571
k141_4776	k141_4776	3048	2847.76	36186	1277.79	1832.4	0.521824
k141_11094	k141_11094	11942	11741.8	30946	265.03	380.06	0.44626
k141_809	k141_809	386	187.17	28246	15175.2	21761.8	0.407324
k141_11851	k141_11851	6515	6314.76	27117	431.83	619.25	0.391043
k141_42358	k141_42358	13704	13503.8	21605	160.89	230.72	0.311557
k141_42251	k141_42251	3530	3329.76	20641.8	623.39	893.96	0.297667
k141_33826	k141_33826	615	414.83	20105.5	4873.76	6989.13	0.289933
k141_21932	k141_21932	910	709.76	18727.4	2653.31	3804.93	0.27006
k141_14240	k141_14240	3508	3307.76	18723	569.2	816.25	0.269997
k141_7250	k141_7250	454	254.35	17981.9	7109.32	10195	0.259309
k141_6363	k141_6363	1400	1199.76	16485	1381.71	1981.42	0.237724
k141_3641	k141_3641	1784	1583.76	16426	1042.95	1495.63	0.236873
k141_44843	k141_44843	1314	1113.76	15714.5	1418.84	2034.66	0.226613
k141_3084	k141_3084	1615	1414.76	15667.4	1113.62	1596.97	0.225933
k141_16913	k141_16913	14372	14171.8	14650	103.95	149.07	0.211262
k141_4972	k141_4972	2726	2525.76	13113.4	522.09	748.7	0.189104
k141_22439	k141_22439	781	580.76	13077.2	2264.33	3247.12	0.188582
k141_44426	k141_44426	31263	31062.8	13023	42.16	60.46	0.187799
k141_33567	k141_33567	5561	5360.76	12478	234.07	335.66	0.17994
k141_8039	k141_8039	1207	1006.76	12030.5	1201.66	1723.21	0.173487
k141_47862	k141_47862	361	162.72	11962	7392.3	10600.8	0.172498
k141_31235	k141_31235	13449	13248.8	11050	83.87	120.27	0.159348
k141_14231	k141_14231	3760	3559.76	10772.5	304.31	436.4	0.155346
k141_18010	k141_18010	6829	6628.76	10756	163.17	233.99	0.155108
k141_25524	k141_25524	3252	3051.76	10578	348.56	499.85	0.152541
k141_645	k141_645	2487	2286.76	10480	460.85	660.88	0.151128
k141_3189	k141_3189	12760	12559.8	10138	81.17	116.4	0.146196
k141_22207	k141_22207	1110	909.76	9919.43	1096.43	1572.32	0.143044
k141_7528	k141_7528	586	385.87	9865.35	2570.97	3686.86	0.142264
k141_12943	k141_12943	14788	14587.8	9111	62.81	90.07	0.131386
k141_19204	k141_19204	2806	2605.76	8965	345.97	496.13	0.129281
k141_13387	k141_13387	3805	3604.76	8706.67	242.88	348.3	0.125555
k141_23746	k141_23746	12701	12500.8	8548	68.76	98.61	0.123267
k141_36452	k141_36452	3657	3456.76	8428.57	245.19	351.61	0.121545
k141_25438	k141_25438	19401	19200.8	8343	43.69	62.66	0.120311
k141_13595	k141_13595	2025	1824.76	8123.08	447.65	641.94	0.11714
k141_7575	k141_7575	21310	21109.8	7997	38.09	54.63	0.115322
k141_35001	k141_35001	2371	2170.76	7722	357.72	512.98	0.111356
k141_32590	k141_32590	305	108.94	7589	7005.34	10045.9	0.109438
k141_14990	k141_14990	2965	2764.76	7454.12	271.12	388.8	0.107493
k141_41293	k141_41293	7595	7394.76	7029	95.59	137.07	0.101362
k141_9678	k141_9678	4519	4318.76	6963.04	162.13	232.5	0.100411
k141_29932	k141_29932	1831	1630.76	6959.1	429.13	615.38	0.100354
k141_14423	k141_14423	1144	943.76	6939.15	739.38	1060.29	0.100067
k141_25148	k141_25148	538	337.95	6911.02	2056.4	2948.95	0.0996611
k141_9224	k141_9224	7382	7181.76	6881.99	96.36	138.19	0.0992424
k141_36745	k141_36745	1778	1577.76	6617	421.74	604.79	0.0954211
k141_15146	k141_15146	3035	2834.76	6439	228.42	327.56	0.0928542
k141_17010	k141_17010	1322	1121.76	6370.57	571.09	818.95	0.0918674
k141_5441	k141_5441	13530	13329.8	6342.07	47.84	68.61	0.0914565
k141_4612	k141_4612	846	645.76	6233.04	970.62	1391.9	0.0898842
k141_49332	k141_49332	1048	847.76	6036	715.98	1026.73	0.0870427
k141_6440	k141_6440	3586	3385.76	5990	177.91	255.13	0.0863794
k141_2167	k141_2167	4647	4446.76	5977	135.16	193.83	0.0861919
k141_35942	k141_35942	2064	1863.76	5839.23	315.06	451.8	0.0842052
k141_19783	k141_19783	1460	1259.76	5676	453.08	649.74	0.0818513
k141_5606	k141_5606	13297	13096.8	5639	43.3	62.09	0.0813178
k141_31819	k141_31819	2998	2797.76	5596	201.14	288.44	0.0806977
k141_10475	k141_10475	553	352.92	5593.83	1593.88	2285.67	0.0806664
k141_31439	k141_31439	1232	1031.76	5581	543.95	780.04	0.0804814
k141_5793	k141_5793	3255	3054.76	5510.49	181.4	260.13	0.0794646
k141_8232	k141_8232	2813	2612.76	5461	210.18	301.41	0.0787509
k141_9852	k141_9852	4731	4530.76	5419	120.27	172.48	0.0781452
k141_3914	k141_3914	7752	7551.76	5395	71.84	103.02	0.0777991
k141_6101	k141_6101	376	177.37	5309.03	3009.93	4316.34	0.0765594
k141_25114	k141_25114	4405	4204.76	5219	124.82	178.99	0.0752611
k141_43666	k141_43666	4976	4775.76	5159	108.63	155.78	0.0743959
k141_25300	k141_25300	13456	13255.8	5126	38.89	55.76	0.07392
k141_6243	k141_6243	8074	7873.76	5076	64.83	92.97	0.073199
k141_17467	k141_17467	3138	2937.76	5016	171.7	246.22	0.0723337
k141_4170	k141_4170	609	408.84	4973.01	1223.18	1754.08	0.0717138
k141_12178	k141_12178	4376	4175.76	4828.06	116.27	166.73	0.0696235
k141_20700	k141_20700	3662	3461.76	4779.66	138.84	199.11	0.0689256
k141_3785	k141_3785	11142	10941.8	4778.02	43.91	62.97	0.0689019
k141_47502	k141_47502	2222	2021.76	4759.14	236.71	339.45	0.0686297
k141_51702	k141_51702	336	138.5	4690	3405.32	4883.35	0.0676326
k141_21339	k141_21339	439	239.47	4603.59	1933.15	2772.2	0.0663865
k141_28043	k141_28043	10829	10628.8	4494	42.52	60.97	0.0648062
k141_45040	k141_45040	3428	3227.76	4455	138.79	199.03	0.0642438
k141_49346	k141_49346	814	613.76	4447	728.6	1044.84	0.0641284
k141_19617	k141_19617	4470	4269.76	4396.78	103.55	148.5	0.0634042
k141_11483	k141_11483	2260	2059.76	4367	213.2	305.74	0.0629748
k141_23409	k141_23409	3890	3689.76	4326	117.9	169.07	0.0623835
k141_13313	k141_13313	14636	14435.8	4324	30.12	43.19	0.0623547
k141_29696	k141_29696	18175	17974.8	4223.91	23.63	33.89	0.0609113
k141_33602	k141_33602	219	33.48	4179.81	12553.4	18002	0.0602754
k141_20713	k141_20713	6508	6307.76	4139	65.98	94.62	0.0596869
k141_8915	k141_8915	6698	6497.76	4139	64.06	91.86	0.0596869
k141_25840	k141_25840	14107	13906.8	4123	29.81	42.75	0.0594561
k141_33590	k141_33590	10667	10466.8	4074.14	39.14	56.13	0.0587515
k141_35720	k141_35720	2137	1936.76	4059	210.75	302.22	0.0585332
k141_31807	k141_31807	8916	8715.76	4047	46.69	66.96	0.0583602
k141_14801	k141_14801	6677	6476.76	4045.03	62.8	90.06	0.0583318
k141_32813	k141_32813	4753	4552.76	3972.34	87.74	125.82	0.0572835
k141_11578	k141_11578	3072	2871.76	3954.02	138.46	198.55	0.0570193
k141_10474	k141_10474	525	324.99	3920.67	1213.15	1739.7	0.0565384
k141_17912	k141_17912	12203	12002.8	3857	32.31	46.34	0.0556203
k141_8205	k141_8205	14034	13833.8	3836	27.88	39.99	0.0553174
k141_9636	k141_9636	3007	2806.76	3701.75	132.62	190.19	0.0533815
k141_10458	k141_10458	7667	7466.76	3700	49.83	71.46	0.0533562
k141_5316	k141_5316	4131	3930.76	3674.02	93.99	134.79	0.0529816
k141_14762	k141_14762	12508	12307.8	3670	29.99	43	0.0529236
k141_4711	k141_4711	3695	3494.76	3654.29	105.15	150.79	0.0526971
k141_4532	k141_4532	2486	2285.76	3653	160.71	230.46	0.0526785
k141_9839	k141_9839	2888	2687.76	3636	136.04	195.08	0.0524333
k141_51918	k141_51918	1016	815.76	3542.31	436.66	626.19	0.0510822
k141_9628	k141_9628	2750	2549.76	3538.75	139.56	200.14	0.0510309
k141_18701	k141_18701	6771	6570.76	3514.01	53.78	77.12	0.0506741
k141_45332	k141_45332	450	250.38	3471	1394.05	1999.12	0.0500539
k141_26490	k141_26490	3862	3661.76	3429.98	94.19	135.08	0.0494624
k141_40688	k141_40688	18038	17837.8	3423	19.3	27.67	0.0493617
k141_11607	k141_11607	3201	3000.76	3401	113.97	163.44	0.0490445
k141_19547	k141_19547	11381	11180.8	3367	30.28	43.43	0.0485542
k141_22109	k141_22109	3154	2953.76	3360	114.39	164.04	0.0484532
k141_7436	k141_7436	3758	3557.76	3350	94.69	135.78	0.048309
k141_6308	k141_6308	2521	2320.76	3324.9	144.07	206.6	0.0479471
k141_11373	k141_11373	7386	7185.76	3321	46.48	66.65	0.0478908
k141_18298	k141_18298	4658	4457.76	3252.42	73.37	105.21	0.0469018
k141_4722	k141_4722	2895	2694.76	3249	121.24	173.87	0.0468525
k141_20018	k141_20018	13823	13622.8	3240.26	23.92	34.3	0.0467265
k141_19407	k141_19407	9490	9289.76	3223	34.89	50.03	0.0464776
k141_19747	k141_19747	3307	3106.76	3135	101.47	145.52	0.0452086
k141_40253	k141_40253	1959	1758.76	3125	178.68	256.23	0.0450644
k141_36912	k141_36912	5466	5265.76	3117.01	59.53	85.36	0.0449492
k141_64	k141_64	9528	9327.76	3112	33.55	48.11	0.0448769
k141_10625	k141_10625	4032	3831.76	3037.96	79.73	114.33	0.0438092
k141_38428	k141_38428	1287	1086.76	3034.14	280.75	402.61	0.0437541
k141_5507	k141_5507	6215	6014.76	3033.38	50.71	72.73	0.0437432
k141_16745	k141_16745	9936	9735.76	3024	31.23	44.79	0.0436079
k141_17163	k141_17163	10716	10515.8	3011	28.79	41.29	0.0434204
k141_17001	k141_17001	6847	6646.76	3002	45.42	65.13	0.0432906
k141_9150	k141_9150	1106	905.76	2993	332.29	476.51	0.0431609
k141_10885	k141_10885	2659	2458.76	2981.55	121.94	174.87	0.0429957
k141_2305	k141_2305	735	534.77	2949.27	554.59	795.3	0.0425302
k141_37529	k141_37529	2698	2497.76	2917	117.44	168.41	0.0420649
k141_5881	k141_5881	6488	6287.76	2872	45.93	65.87	0.041416
k141_26841	k141_26841	2141	1940.76	2861	148.24	212.58	0.0412573
k141_30438	k141_30438	1774	1573.76	2860.32	182.77	262.09	0.0412475
k141_28689	k141_28689	2176	1975.76	2858.23	145.47	208.61	0.0412174
k141_1354	k141_1354	3990	3789.76	2854	75.73	108.6	0.0411564
k141_23063	k141_23063	1012	811.76	2853	353.42	506.82	0.041142
k141_22468	k141_22468	447	247.4	2827.67	1149.33	1648.18	0.0407767
k141_10662	k141_10662	11725	11524.8	2817.77	24.59	35.26	0.0406339
k141_37379	k141_37379	5188	4987.76	2793.47	56.32	80.76	0.0402835
k141_11367	k141_11367	11209	11008.8	2787	25.46	36.51	0.0401902
k141_43613	k141_43613	395	196.02	2786	1429.26	2049.61	0.0401758
k141_8265	k141_8265	3737	3536.76	2784	79.16	113.51	0.040147
k141_12038	k141_12038	2837	2636.76	2782	106.1	152.15	0.0401181
k141_17994	k141_17994	1591	1390.76	2781.5	201.12	288.41	0.0401109
k141_22257	k141_22257	4119	3918.76	2758	70.77	101.49	0.039772
k141_14436	k141_14436	1636	1435.76	2736	191.63	274.8	0.0394548
k141_4951	k141_4951	6773	6572.76	2713.91	41.52	59.54	0.0391362
k141_13758	k141_13758	8874	8673.76	2710	31.42	45.06	0.0390798
k141_17686	k141_17686	12536	12335.8	2696	21.98	31.52	0.0388779
k141_9131	k141_9131	8055	7854.76	2693	34.48	49.44	0.0388347
k141_14210	k141_14210	7912	7711.76	2686	35.02	50.23	0.0387337
k141_38137	k141_38137	1568	1367.76	2680	197.04	282.56	0.0386472
k141_10490	k141_10490	1676	1475.76	2658	181.12	259.73	0.03833
k141_5449	k141_5449	897	696.76	2655	383.18	549.49	0.0382867
k141_12442	k141_12442	2413	2212.76	2636.47	119.82	171.82	0.0380195
k141_39740	k141_39740	13955	13754.8	2626	19.2	27.53	0.0378685
k141_13847	k141_13847	16455	16254.8	2607	16.13	23.13	0.0375945
k141_39320	k141_39320	2152	1951.76	2605.94	134.26	192.54	0.0375792
k141_3883	k141_3883	1308	1107.76	2598.23	235.86	338.23	0.037468
k141_25204	k141_25204	7045	6844.76	2593	38.1	54.63	0.0373926
k141_46643	k141_46643	1509	1308.76	2583.99	198.54	284.72	0.0372627
k141_33313	k141_33313	2207	2006.76	2575.01	129.03	185.04	0.0371332
k141_23362	k141_23362	3369	3168.76	2557	81.15	116.37	0.0368735
k141_30449	k141_30449	7895	7694.76	2537.51	33.16	47.55	0.0365924
k141_8985	k141_8985	15447	15246.8	2519	16.61	23.83	0.0363255
k141_478	k141_478	3093	2892.76	2495.95	86.77	124.42	0.0359931
k141_35376	k141_35376	1833	1632.76	2493	153.54	220.18	0.0359506
k141_46022	k141_46022	7121	6920.76	2472	35.92	51.51	0.0356477
k141_49340	k141_49340	9446	9245.76	2472	26.89	38.56	0.0356477
k141_9755	k141_9755	10738	10537.8	2470	23.57	33.8	0.0356189
k141_8339	k141_8339	9266	9065.76	2465	27.34	39.21	0.0355468
k141_6785	k141_6785	2425	2224.76	2443.83	110.46	158.41	0.0352415
k141_7676	k141_7676	3805	3604.76	2434	67.9	97.37	0.0350997
k141_17645	k141_17645	3277	3076.76	2431	79.45	113.94	0.0350565
k141_18703	k141_18703	5605	5404.76	2422	45.06	64.62	0.0349267
k141_7687	k141_7687	16388	16187.8	2396.01	14.88	21.34	0.0345519
k141_3954	k141_3954	3749	3548.76	2394.34	67.85	97.3	0.0345278
k141_10363	k141_10363	2901	2700.76	2394	89.14	127.83	0.0345229
k141_8476	k141_8476	6395	6194.76	2380	38.63	55.4	0.034321
k141_47525	k141_47525	5265	5064.76	2367	47	67.39	0.0341336
k141_14503	k141_14503	4503	4302.76	2363.91	55.25	79.23	0.034089
k141_5144	k141_5144	10516	10315.8	2356.02	22.97	32.94	0.0339752
k141_5365	k141_5365	581	380.88	2351	620.72	890.13	0.0339028
k141_31814	k141_31814	11176	10975.8	2347	21.5	30.84	0.0338451
k141_18084	k141_18084	3359	3158.76	2339	74.46	106.78	0.0337298
k141_5733	k141_5733	7535	7334.76	2323	31.85	45.67	0.0334991
k141_35340	k141_35340	9775	9574.76	2314.01	24.3	34.85	0.0333694
k141_51119	k141_51119	8280	8079.76	2309	28.74	41.21	0.0332972
k141_34842	k141_34842	1654	1453.76	2307	159.58	228.84	0.0332683
k141_8	k141_8	336	138.5	2296.08	1667.14	2390.73	0.0331109
k141_12842	k141_12842	1806	1605.76	2283	142.97	205.03	0.0329222
k141_2827	k141_2827	6728	6527.76	2280.91	35.14	50.39	0.0328921
k141_34362	k141_34362	7099	6898.76	2275.83	33.17	47.57	0.0328188
k141_3909	k141_3909	3115	2914.76	2272.84	78.41	112.45	0.0327757
k141_24595	k141_24595	5608	5407.76	2263	42.08	60.35	0.0326338
k141_17458	k141_17458	4671	4470.76	2261.08	50.86	72.93	0.0326061
k141_170	k141_170	1860	1659.76	2256.51	136.71	196.05	0.0325402
k141_3640	k141_3640	2759	2558.76	2243	88.15	126.41	0.0323454
k141_16974	k141_16974	6606	6405.76	2215	34.77	49.86	0.0319416
k141_15201	k141_15201	1354	1153.76	2214	192.97	276.72	0.0319272
k141_8246	k141_8246	7084	6883.76	2214	32.34	46.38	0.0319272
k141_30256	k141_30256	11317	11116.8	2205	19.95	28.6	0.0317974
k141_19159	k141_19159	6141	5940.76	2203.29	37.3	53.48	0.0317728
k141_25153	k141_25153	6261	6060.76	2203	36.55	52.42	0.0317686
k141_19292	k141_19292	1958	1757.76	2201.69	125.96	180.63	0.0317497
k141_10367	k141_10367	3102	2901.76	2191	75.93	108.88	0.0315955
k141_31663	k141_31663	2013	1812.76	2191	121.54	174.29	0.0315955
k141_18517	k141_18517	400	200.94	2185.63	1093.8	1568.55	0.0315181
k141_10	k141_10	8719	8518.76	2182.64	25.76	36.95	0.031475
k141_9265	k141_9265	14282	14081.8	2182	15.58	22.35	0.0314657
k141_27080	k141_27080	2428	2227.76	2173	98.09	140.66	0.031336
k141_52602	k141_52602	8075	7874.76	2157	27.54	39.5	0.0311052
k141_5270	k141_5270	1080	879.76	2156	246.44	353.4	0.0310908
k141_25343	k141_25343	4165	3964.76	2152	54.58	78.27	0.0310331
k141_5233	k141_5233	5481	5280.76	2147	40.88	58.63	0.030961
k141_11633	k141_11633	1793	1592.76	2131	134.54	192.94	0.0307303
k141_5726	k141_5726	3004	2803.76	2130	76.39	109.55	0.0307159
k141_48019	k141_48019	556	355.92	2128.65	601.42	862.46	0.0306964
k141_18765	k141_18765	12732	12531.8	2126	17.06	24.46	0.0306582
k141_22481	k141_22481	10787	10586.8	2126	20.19	28.96	0.0306582
k141_27873	k141_27873	5543	5342.76	2104	39.6	56.79	0.0303409
k141_28145	k141_28145	1366	1165.76	2096	180.8	259.28	0.0302256
k141_9266	k141_9266	1666	1465.76	2065	141.67	203.16	0.0297785
k141_31153	k141_31153	3741	3540.76	2062	58.56	83.98	0.0297353
k141_37278	k141_37278	11233	11032.8	2048.94	18.68	26.78	0.0295469
k141_9717	k141_9717	1932	1731.76	2047	118.86	170.46	0.029519
k141_21914	k141_21914	15853	15652.8	2046.43	13.15	18.85	0.0295107
k141_9364	k141_9364	3049	2848.76	2044	72.15	103.47	0.0294757
k141_28421	k141_28421	6811	6610.76	2028	30.85	44.24	0.029245
k141_27900	k141_27900	6692	6491.76	2019	31.28	44.85	0.0291152
k141_4296	k141_4296	6055	5854.76	2018.79	34.67	49.72	0.0291122
k141_25460	k141_25460	4843	4642.76	2017	43.69	62.65	0.0290864
k141_7318	k141_7318	3194	2993.76	2012	67.58	96.92	0.0290142
k141_33158	k141_33158	1550	1349.76	2007.14	149.54	214.44	0.0289442
k141_1	k141_1	1489	1288.76	2004	156.37	224.24	0.0288989
k141_10444	k141_10444	14101	13900.8	1998	14.45	20.73	0.0288124
k141_1839	k141_1839	10662	10461.8	1997	19.2	27.53	0.0287979
k141_557	k141_557	3567	3366.76	1996	59.62	85.49	0.0287835
k141_18038	k141_18038	1885	1684.76	1984.22	118.43	169.84	0.0286136
k141_29357	k141_29357	583	382.87	1983.94	521.07	747.24	0.0286096
k141_41109	k141_41109	1321	1120.76	1978	177.47	254.5	0.0285239
k141_16661	k141_16661	5945	5744.76	1975.36	34.58	49.59	0.0284859
k141_35953	k141_35953	1808	1607.76	1955.99	122.34	175.44	0.0282065
k141_15835	k141_15835	368	169.55	1954.35	1159.13	1662.23	0.0281829
k141_36054	k141_36054	3835	3634.76	1937	53.59	76.85	0.0279327
k141_9408	k141_9408	5474	5273.76	1934	36.88	52.88	0.0278894
k141_22345	k141_22345	890	689.76	1933	281.81	404.12	0.027875
k141_30968	k141_30968	1636	1435.76	1924	134.76	193.24	0.0277452
k141_2316	k141_2316	620	419.83	1917.64	459.32	658.68	0.0276535
k141_1377	k141_1377	8841	8640.76	1914	22.27	31.94	0.027601
k141_3856	k141_3856	4150	3949.76	1903	48.45	69.48	0.0274424
k141_47180	k141_47180	8173	7972.76	1897	23.93	34.31	0.0273559
k141_7185	k141_7185	2887	2686.76	1897	71	101.82	0.0273559
k141_13253	k141_13253	17312	17111.8	1894	11.13	15.96	0.0273126
k141_2057	k141_2057	4734	4533.76	1887	41.85	60.02	0.0272117
k141_26996	k141_26996	2261	2060.76	1886	92.03	131.98	0.0271973
k141_13318	k141_13318	9213	9012.76	1882.72	21.01	30.12	0.02715
k141_46758	k141_46758	873	672.76	1880.49	281.08	403.08	0.0271178
k141_22660	k141_22660	4164	3963.76	1877	47.62	68.29	0.0270675
k141_11113	k141_11113	3563	3362.76	1876	56.1	80.45	0.027053
k141_21334	k141_21334	6029	5828.76	1876	32.37	46.41	0.027053
k141_2881	k141_2881	4945	4744.76	1874	39.72	56.96	0.0270242
k141_46288	k141_46288	501	301.08	1869.26	624.33	895.31	0.0269559
k141_3774	k141_3774	6783	6582.76	1865.98	28.51	40.88	0.0269086
k141_19942	k141_19942	2533	2332.76	1852.92	79.87	114.54	0.0267202
k141_18477	k141_18477	5418	5217.76	1848	35.62	51.07	0.0266493
k141_28376	k141_28376	5363	5162.76	1845.73	35.95	51.55	0.0266165
k141_8069	k141_8069	4633	4432.76	1839	41.72	59.83	0.0265195
k141_1580	k141_1580	8774	8573.76	1835.49	21.53	30.87	0.0264689
k141_44473	k141_44473	937	736.76	1834	250.32	358.97	0.0264474
k141_7380	k141_7380	4781	4580.76	1827	40.11	57.52	0.0263464
k141_14183	k141_14183	3963	3762.76	1815	48.51	69.56	0.0261734
k141_47390	k141_47390	4721	4520.76	1813	40.33	57.83	0.0261445
k141_28510	k141_28510	2728	2527.76	1807	71.89	103.09	0.026058
k141_48402	k141_48402	13673	13472.8	1807	13.49	19.34	0.026058
k141_47499	k141_47499	1784	1583.76	1805	114.61	164.35	0.0260292
k141_9827	k141_9827	2685	2484.76	1795	72.64	104.17	0.025885
k141_9352	k141_9352	3490	3289.76	1787	54.62	78.33	0.0257696
k141_13843	k141_13843	885	684.76	1785	262.13	375.91	0.0257408
k141_45966	k141_45966	6873	6672.76	1784.76	26.9	38.57	0.0257373
k141_7543	k141_7543	9041	8840.76	1782	20.27	29.07	0.0256975
k141_22187	k141_22187	7392	7191.76	1775	24.82	35.59	0.0255966
k141_20153	k141_20153	4535	4334.76	1772	41.11	58.95	0.0255533
k141_14317	k141_14317	1372	1171.76	1770	151.9	217.83	0.0255245
k141_14327	k141_14327	1509	1308.76	1767	135.77	194.7	0.0254812
k141_12785	k141_12785	4197	3996.76	1759	44.26	63.47	0.0253658
k141_2	k141_2	932	731.76	1756.46	241.37	346.14	0.0253292
k141_24870	k141_24870	5856	5655.76	1754.85	31.2	44.74	0.025306
k141_3169	k141_3169	1513	1312.76	1741	133.36	191.25	0.0251063
k141_16125	k141_16125	5986	5785.76	1739	30.22	43.34	0.0250774
k141_28189	k141_28189	6860	6659.76	1734	26.18	37.55	0.0250053
k141_50015	k141_50015	3127	2926.76	1732	59.51	85.34	0.0249765
k141_877	k141_877	424	224.62	1732	775.39	1111.93	0.0249765
k141_32489	k141_32489	2887	2686.76	1726	64.6	92.64	0.02489
k141_19631	k141_19631	3187	2986.76	1724	58.04	83.24	0.0248611
k141_887	k141_887	2316	2115.76	1722	81.84	117.37	0.0248323
k141_5631	k141_5631	4025	3824.76	1709.39	44.94	64.45	0.0246504
k141_3207	k141_3207	2031	1830.76	1704	93.6	134.22	0.0245727
k141_7915	k141_7915	5968	5767.76	1698	29.6	42.45	0.0244862
k141_44569	k141_44569	1744	1543.76	1696	110.48	158.43	0.0244573
k141_3251	k141_3251	5055	4854.76	1692.23	35.05	50.27	0.024403
k141_16757	k141_16757	2197	1996.76	1680.61	84.64	121.37	0.0242354
k141_41380	k141_41380	5930	5729.76	1678	29.45	42.23	0.0241978
k141_35810	k141_35810	2207	2006.76	1667	83.53	119.79	0.0240391
k141_12603	k141_12603	5204	5003.76	1663.61	33.43	47.94	0.0239903
k141_16706	k141_16706	3948	3747.76	1653	44.35	63.6	0.0238373
k141_3468	k141_3468	2341	2140.76	1645.87	77.31	110.87	0.0237344
k141_6993	k141_6993	7150	6949.76	1644	23.79	34.11	0.0237075
k141_44446	k141_44446	8224	8023.76	1637	20.52	29.42	0.0236065
k141_20091	k141_20091	7130	6929.76	1629.71	23.65	33.91	0.0235014
k141_12250	k141_12250	1796	1595.76	1624	102.34	146.76	0.0234191
k141_10868	k141_10868	11977	11776.8	1619	13.82	19.82	0.023347
k141_48578	k141_48578	5774	5573.76	1607	28.99	41.58	0.0231739
k141_28227	k141_28227	3438	3237.76	1605	49.85	71.48	0.0231451
k141_23443	k141_23443	5975	5774.76	1602	27.9	40	0.0231018
k141_50094	k141_50094	2096	1895.76	1597	84.71	121.48	0.0230297
k141_27955	k141_27955	4883	4682.76	1596	34.27	49.15	0.0230153
k141_11103	k141_11103	3922	3721.76	1590	42.96	61.61	0.0229288
k141_32306	k141_32306	4508	4307.76	1585	37	53.06	0.0228567
k141_18720	k141_18720	356	157.86	1572.74	1001.89	1436.74	0.0226799
k141_27622	k141_27622	4100	3899.76	1569	40.46	58.02	0.0226259
k141_13357	k141_13357	3760	3559.76	1564	44.18	63.36	0.0225538
k141_202	k141_202	4117	3916.76	1563	40.13	57.55	0.0225394
k141_35057	k141_35057	2048	1847.76	1554.98	84.63	121.36	0.0224237
k141_17037	k141_17037	6953	6752.76	1554.02	23.14	33.19	0.0224099
k141_44593	k141_44593	6373	6172.76	1552	25.28	36.26	0.0223808
k141_10561	k141_10561	2452	2251.76	1537	68.64	98.43	0.0221645
k141_5413	k141_5413	1513	1312.76	1533	117.43	168.4	0.0221068
k141_25210	k141_25210	1135	934.76	1532	164.81	236.34	0.0220924
k141_9685	k141_9685	3040	2839.76	1532	54.25	77.8	0.0220924
k141_6903	k141_6903	4175	3974.76	1528.01	38.66	55.44	0.0220348
k141_23811	k141_23811	3000	2799.76	1526.97	54.84	78.65	0.0220198
k141_38614	k141_38614	4894	4693.76	1522	32.61	46.76	0.0219482
k141_25583	k141_25583	6588	6387.76	1519	23.91	34.29	0.0219049
k141_17561	k141_17561	3529	3328.76	1512	45.68	65.5	0.0218039
k141_28241	k141_28241	5292	5091.76	1510.8	29.84	42.79	0.0217866
k141_31890	k141_31890	11267	11066.8	1502	13.65	19.57	0.0216597
k141_39628	k141_39628	11173	10972.8	1502	13.77	19.74	0.0216597
k141_47869	k141_47869	1883	1682.76	1500.68	89.68	128.6	0.0216407
k141_953	k141_953	862	661.76	1493	226.87	325.34	0.02153
k141_2110	k141_2110	2906	2705.76	1483	55.12	79.04	0.0213857
k141_3866	k141_3866	4118	3917.76	1479	37.96	54.44	0.0213281
k141_35178	k141_35178	525	324.99	1477	457.02	655.38	0.0212992
k141_3323	k141_3323	3965	3764.76	1475	39.4	56.5	0.0212704
k141_24711	k141_24711	6388	6187.76	1474	23.95	34.35	0.021256
k141_1569	k141_1569	5157	4956.76	1472	29.86	42.82	0.0212271
k141_1935	k141_1935	9715	9514.76	1472	15.56	22.31	0.0212271
k141_8570	k141_8570	5305	5104.76	1461	28.78	41.27	0.0210685
k141_44510	k141_44510	3829	3628.76	1455	40.32	57.82	0.020982
k141_30112	k141_30112	412	212.77	1448	684.36	981.4	0.020881
k141_14512	k141_14512	4330	4129.76	1447	35.23	50.53	0.0208666
k141_42815	k141_42815	8157	7956.76	1447	18.29	26.22	0.0208666
k141_11628	k141_11628	1753	1552.76	1446	93.65	134.29	0.0208522
k141_44698	k141_44698	3050	2849.76	1445	50.99	73.12	0.0208378
k141_30380	k141_30380	7854	7653.76	1444	18.97	27.21	0.0208233
k141_15677	k141_15677	2893	2692.76	1440.96	53.81	77.17	0.0207795
k141_12075	k141_12075	6373	6172.76	1440	23.46	33.64	0.0207657
k141_18457	k141_18457	1653	1452.76	1436.7	99.45	142.61	0.0207181
k141_17861	k141_17861	384	185.21	1432.17	777.59	1115.09	0.0206528
k141_12339	k141_12339	2204	2003.76	1429.42	71.74	102.87	0.0206131
k141_3063	k141_3063	2124	1923.76	1427	74.59	106.97	0.0205782
k141_22446	k141_22446	4055	3854.76	1424	37.15	53.27	0.0205349
k141_20415	k141_20415	1843	1642.76	1423.94	87.16	125	0.0205341
k141_13430	k141_13430	808	607.76	1423.86	235.59	337.84	0.0205329
k141_37899	k141_37899	6448	6247.76	1423	22.9	32.84	0.0205205
k141_22953	k141_22953	7791	7590.76	1420.99	18.82	27	0.0204915
k141_3158	k141_3158	2114	1913.76	1413	74.25	106.47	0.0203763
k141_19645	k141_19645	5798	5597.76	1407.53	25.29	36.26	0.0202974
k141_19190	k141_19190	3252	3051.76	1406	46.33	66.44	0.0202754
k141_48679	k141_48679	8634	8433.76	1405	16.75	24.02	0.0202609
k141_26265	k141_26265	4762	4561.76	1404	30.95	44.38	0.0202465
k141_6735	k141_6735	2726	2525.76	1404	55.9	80.16	0.0202465
k141_42106	k141_42106	821	620.76	1401	226.95	325.46	0.0202033
k141_52707	k141_52707	5037	4836.76	1395	29	41.59	0.0201167
k141_7972	k141_7972	5970	5769.76	1394	24.3	34.84	0.0201023
k141_19376	k141_19376	4105	3904.76	1390	35.8	51.33	0.0200446
k141_2960	k141_2960	2241	2040.76	1388.59	68.42	98.12	0.0200243
k141_53508	k141_53508	657	456.8	1388	305.55	438.17	0.0200158
k141_29870	k141_29870	709	508.78	1387.3	274.2	393.21	0.0200057
k141_19871	k141_19871	1043	842.76	1386	165.38	237.16	0.019987
k141_7954	k141_7954	8164	7963.76	1385	17.49	25.08	0.0199725
k141_9466	k141_9466	9530	9329.76	1385	14.93	21.41	0.0199725
k141_23622	k141_23622	569	368.89	1383.84	377.23	540.96	0.0199558
k141_8564	k141_8564	2429	2228.76	1381	62.31	89.35	0.0199148
k141_1419	k141_1419	2268	2067.76	1380.72	67.15	96.29	0.0199108
k141_40310	k141_40310	855	654.76	1380.01	211.94	303.94	0.0199006
k141_36923	k141_36923	6020	5819.76	1377	23.79	34.12	0.0198572
k141_9637	k141_9637	8263	8062.76	1373.59	17.13	24.57	0.019808
k141_3478	k141_3478	1808	1607.76	1370	85.69	122.88	0.0197562
k141_38751	k141_38751	1678	1477.76	1367	93.02	133.4	0.019713
k141_50421	k141_50421	5137	4936.76	1362	27.74	39.78	0.0196409
k141_15889	k141_15889	2209	2008.76	1361	68.13	97.7	0.0196264
k141_28093	k141_28093	3758	3557.76	1361	38.47	55.17	0.0196264
k141_9735	k141_9735	3044	2843.76	1361	48.13	69.02	0.0196264
k141_30676	k141_30676	821	620.76	1356	219.66	315	0.0195543
k141_22234	k141_22234	265	72.13	1351.52	1884.27	2702.1	0.0194897
k141_14879	k141_14879	12889	12688.8	1345	10.66	15.29	0.0193957
k141_28329	k141_28329	3364	3163.76	1343	42.69	61.21	0.0193669
k141_7100	k141_7100	4734	4533.76	1342.66	29.78	42.71	0.019362
k141_15495	k141_15495	5429	5228.76	1338	25.73	36.9	0.0192948
k141_2016	k141_2016	1190	989.76	1337.31	135.87	194.84	0.0192848
k141_44296	k141_44296	6311	6110.76	1334	21.95	31.48	0.0192371
k141_35154	k141_35154	2025	1824.76	1332	73.4	105.26	0.0192082
k141_43040	k141_43040	4248	4047.76	1330.51	33.05	47.4	0.0191868
k141_14136	k141_14136	6032	5831.76	1330	22.93	32.89	0.0191794
k141_19279	k141_19279	2009	1808.76	1327.78	73.82	105.86	0.0191474
k141_5189	k141_5189	3790	3589.76	1327	37.17	53.31	0.0191361
k141_11508	k141_11508	5186	4985.76	1321	26.64	38.21	0.0190496
k141_2475	k141_2475	1267	1066.76	1320.17	124.45	178.46	0.0190376
k141_17196	k141_17196	5267	5066.76	1316	26.12	37.45	0.0189775
k141_13784	k141_13784	3852	3651.76	1315	36.21	51.93	0.0189631
k141_5056	k141_5056	4166	3965.76	1313.13	33.3	47.75	0.0189361
k141_20624	k141_20624	6321	6120.76	1313	21.57	30.93	0.0189342
k141_3181	k141_3181	2606	2405.76	1312	54.84	78.64	0.0189198
k141_11452	k141_11452	1343	1142.76	1308	115.1	165.06	0.0188621
k141_16919	k141_16919	5623	5422.76	1308	24.26	34.78	0.0188621
k141_18943	k141_18943	5606	5405.76	1305.13	24.28	34.82	0.0188208
k141_33596	k141_33596	2635	2434.76	1303	53.82	77.17	0.01879
k141_21561	k141_21561	5583	5382.76	1302	24.32	34.88	0.0187756
k141_32506	k141_32506	426	226.6	1294.99	574.69	824.12	0.0186745
k141_1295	k141_1295	3220	3019.76	1290	42.96	61.6	0.0186026
k141_11833	k141_11833	12493	12292.8	1289	10.54	15.12	0.0185882
k141_8959	k141_8959	1929	1728.76	1288	74.92	107.44	0.0185737
k141_1168	k141_1168	7018	6817.76	1287.01	18.98	27.22	0.0185595
k141_18597	k141_18597	2009	1808.76	1286	71.5	102.53	0.0185449
k141_36436	k141_36436	895	694.76	1285	185.99	266.72	0.0185305
k141_15870	k141_15870	1708	1507.76	1284.24	85.65	122.83	0.0185195
k141_4471	k141_4471	3427	3226.76	1283.37	40	57.35	0.018507
k141_50840	k141_50840	7020	6819.76	1282	18.9	27.11	0.0184872
k141_28210	k141_28210	2923	2722.76	1279.73	47.26	67.78	0.0184545
k141_20174	k141_20174	3288	3087.76	1276	41.56	59.59	0.0184007
k141_7467	k141_7467	3104	2903.76	1274.32	44.13	63.29	0.0183765
k141_16022	k141_16022	4270	4069.76	1263	31.21	44.75	0.0182132
k141_20406	k141_20406	2224	2023.76	1260.8	62.65	89.84	0.0181815
k141_21470	k141_21470	2897	2696.76	1260	46.98	67.38	0.01817
k141_19469	k141_19469	4338	4137.76	1257	30.55	43.81	0.0181267
k141_32782	k141_32782	2461	2260.76	1250.82	55.64	79.79	0.0180376
k141_29701	k141_29701	379	180.31	1249.11	696.64	999	0.0180129
k141_14955	k141_14955	1752	1551.76	1247.26	80.83	115.91	0.0179862
k141_32774	k141_32774	6202	6001.76	1247	20.89	29.96	0.0179825
k141_29200	k141_29200	1549	1348.76	1246	92.9	133.22	0.0179681
k141_10960	k141_10960	3206	3005.76	1245	41.65	59.73	0.0179536
k141_39649	k141_39649	1445	1244.76	1245	100.58	144.23	0.0179536
k141_10452	k141_10452	6471	6270.76	1244	19.95	28.61	0.0179392
k141_19776	k141_19776	8638	8437.76	1244	14.83	21.26	0.0179392
k141_6982	k141_6982	2099	1898.76	1236	65.46	93.87	0.0178239
k141_11137	k141_11137	6524	6323.76	1231	19.58	28.07	0.0177518
k141_33934	k141_33934	5707	5506.76	1231	22.48	32.24	0.0177518
k141_16707	k141_16707	4450	4249.76	1228.01	29.06	41.67	0.0177086
k141_31709	k141_31709	4237	4036.76	1227	30.57	43.83	0.0176941
k141_2049	k141_2049	2039	1838.76	1223	66.88	95.91	0.0176364
k141_37895	k141_37895	3789	3588.76	1222.81	34.26	49.14	0.0176337
k141_16555	k141_16555	1452	1251.76	1222	98.17	140.78	0.017622
k141_11751	k141_11751	2998	2797.76	1221	43.89	62.93	0.0176076
k141_3746	k141_3746	6044	5843.76	1219	20.98	30.08	0.0175787
k141_8951	k141_8951	2997	2796.76	1219	43.83	62.85	0.0175787
k141_9675	k141_9675	1379	1178.76	1215	103.65	148.64	0.017521
k141_13454	k141_13454	3834	3633.76	1214	33.6	48.18	0.0175066
k141_5424	k141_5424	2078	1877.76	1214	65.01	93.23	0.0175066
k141_11030	k141_11030	4203	4002.76	1211	30.42	43.63	0.0174633
k141_4397	k141_4397	4162	3961.76	1210	30.71	44.04	0.0174489
k141_44377	k141_44377	4235	4034.76	1210	30.16	43.25	0.0174489
k141_20125	k141_20125	3809	3608.76	1208	33.66	48.27	0.0174201
k141_19991	k141_19991	2310	2109.76	1207.43	57.55	82.53	0.0174119
k141_46889	k141_46889	4690	4489.76	1205	26.99	38.7	0.0173768
k141_4840	k141_4840	1399	1198.76	1204.4	101.03	144.88	0.0173682
k141_29863	k141_29863	3040	2839.76	1200	42.49	60.94	0.0173047
k141_10197	k141_10197	3412	3211.76	1198	37.51	53.79	0.0172759
k141_41899	k141_41899	5547	5346.76	1196	22.49	32.26	0.017247
k141_32835	k141_32835	1752	1551.76	1195	77.44	111.05	0.0172326
k141_20085	k141_20085	547	346.93	1194	346.08	496.29	0.0172182
k141_38789	k141_38789	1770	1569.76	1194	76.49	109.69	0.0172182
k141_45095	k141_45095	3340	3139.76	1193	38.21	54.79	0.0172038
k141_181	k141_181	1502	1301.76	1192	92.08	132.05	0.0171894
k141_28867	k141_28867	2121	1920.76	1188	62.2	89.19	0.0171317
k141_37877	k141_37877	1436	1235.76	1186	96.51	138.4	0.0171028
k141_44990	k141_44990	3469	3268.76	1185	36.46	52.28	0.0170884
k141_24281	k141_24281	4287	4086.76	1181.29	29.07	41.68	0.0170349
k141_4614	k141_4614	1521	1320.76	1181	89.92	128.95	0.0170307
k141_43887	k141_43887	3193	2992.76	1180	39.65	56.86	0.0170163
k141_45640	k141_45640	6297	6096.76	1179	19.45	27.89	0.0170019
k141_52069	k141_52069	6480	6279.76	1176	18.83	27.01	0.0169586
k141_41417	k141_41417	2151	1950.76	1173	60.47	86.71	0.0169154
k141_8200	k141_8200	6409	6208.76	1172	18.98	27.22	0.0169009
k141_45803	k141_45803	5207	5006.76	1170	23.5	33.7	0.0168721
k141_51840	k141_51840	7355	7154.76	1164	16.36	23.46	0.0167856
k141_34181	k141_34181	887	686.76	1162.44	170.21	244.09	0.0167631
k141_22014	k141_22014	2285	2084.76	1160	55.95	80.24	0.0167279
k141_1022	k141_1022	6177	5976.76	1158	19.48	27.94	0.0166991
k141_6574	k141_6574	7487	7286.76	1158	15.98	22.92	0.0166991
k141_0	k141_0	1782	1581.76	1154.09	73.37	105.22	0.0166427		6.93452e+06
k141_38238	k141_38238	5209	5008.76	1152	23.13	33.17	0.0166125
k141_4473	k141_4473	4787	4586.76	1152	25.26	36.22	0.0166125
k141_29466	k141_29466	546	345.94	1147.25	333.49	478.24	0.016544
k141_34893	k141_34893	1923	1722.76	1143	66.72	95.68	0.0164827
k141_15706	k141_15706	1206	1005.76	1141	114.08	163.6	0.0164539
k141_53159	k141_53159	8624	8423.76	1138.01	13.59	19.48	0.0164108
k141_52116	k141_52116	6912	6711.76	1138	17.05	24.45	0.0164106
k141_32352	k141_32352	2289	2088.76	1129.91	54.4	78.01	0.016294
k141_28348	k141_28348	4966	4765.76	1129	23.82	34.16	0.0162809
k141_30632	k141_30632	3628	3427.76	1129	33.12	47.5	0.0162809
k141_8226	k141_8226	5284	5083.76	1124	22.23	31.88	0.0162088
k141_33246	k141_33246	2759	2558.76	1122	44.09	63.23	0.0161799
k141_53022	k141_53022	6016	5815.76	1122	19.4	27.82	0.0161799
k141_14147	k141_14147	3444	3243.76	1119.01	34.69	49.75	0.0161368
k141_43977	k141_43977	1074	873.76	1116	128.44	184.18	0.0160934
k141_52610	k141_52610	2187	1986.76	1115	56.44	80.93	0.016079
k141_36951	k141_36951	3290	3089.76	1114.16	36.26	52	0.0160669
k141_5398	k141_5398	2502	2301.76	1112.76	48.61	69.71	0.0160467
k141_41711	k141_41711	1439	1238.76	1112	90.27	129.45	0.0160357
k141_42315	k141_42315	2705	2504.76	1112	44.64	64.02	0.0160357
k141_36171	k141_36171	809	608.76	1110.44	183.43	263.04	0.0160132
k141_611	k141_611	4942	4741.76	1108.96	23.52	33.73	0.0159919
k141_268	k141_268	6755	6554.76	1108	17	24.38	0.015978
k141_6882	k141_6882	3331	3130.76	1108	35.59	51.04	0.015978
k141_48875	k141_48875	2813	2612.76	1104	42.49	60.93	0.0159203
k141_15589	k141_15589	3990	3789.76	1099	29.16	41.82	0.0158482
k141_37810	k141_37810	2878	2677.76	1099	41.27	59.18	0.0158482
k141_47931	k141_47931	2911	2710.76	1097	40.69	58.36	0.0158194
k141_14751	k141_14751	2885	2684.76	1092.65	40.93	58.69	0.0157567
k141_3250	k141_3250	3687	3486.76	1092.02	31.49	45.16	0.0157476
k141_24608	k141_24608	4124	3923.76	1091	27.96	40.1	0.0157329
k141_3351	k141_3351	8315	8114.76	1088.82	13.49	19.35	0.0157014
k141_41756	k141_41756	1842	1641.76	1088	66.64	95.57	0.0156896
k141_46412	k141_46412	1164	963.76	1088	113.52	162.8	0.0156896
k141_8999	k141_8999	14247	14046.8	1088	7.79	11.17	0.0156896
k141_24611	k141_24611	2132	1931.76	1086	56.53	81.07	0.0156608
k141_35080	k141_35080	1101	900.76	1086	121.24	173.86	0.0156608
k141_38515	k141_38515	4581	4380.76	1085.92	24.93	35.75	0.0156596
k141_29020	k141_29020	1326	1125.76	1085	96.92	138.98	0.0156464
k141_8379	k141_8379	1861	1660.76	1085	65.7	94.21	0.0156464
k141_7214	k141_7214	6525	6324.76	1081	17.19	24.65	0.0155887
k141_5447	k141_5447	3305	3104.76	1079.45	34.96	50.14	0.0155663
k141_16883	k141_16883	2485	2284.76	1078	47.45	68.04	0.0155454
k141_18355	k141_18355	711	510.78	1070.91	210.84	302.35	0.0154432
k141_11148	k141_11148	3381	3180.76	1066	33.7	48.33	0.0153724
k141_23717	k141_23717	3143	2942.76	1063	36.32	52.09	0.0153291
k141_28272	k141_28272	894	693.76	1062	153.93	220.75	0.0153147
k141_41645	k141_41645	1735	1534.76	1052	68.93	98.85	0.0151705
k141_36641	k141_36641	657	456.8	1049	230.93	331.16	0.0151272
k141_5466	k141_5466	10477	10276.8	1047.26	10.25	14.7	0.0151021
k141_41929	k141_41929	2717	2516.76	1045	41.75	59.88	0.0150695
k141_918	k141_918	2059	1858.76	1044.97	56.53	81.07	0.0150691
k141_52627	k141_52627	3598	3397.76	1043	30.87	44.27	0.0150407
k141_40171	k141_40171	1718	1517.76	1041	68.97	98.91	0.0150118
k141_20819	k141_20819	2149	1948.76	1037.08	53.52	76.74	0.0149553
k141_38706	k141_38706	16524	16323.8	1037	6.39	9.16	0.0149542
k141_16598	k141_16598	3560	3359.76	1034	30.95	44.38	0.0149109
k141_12235	k141_12235	4445	4244.76	1030	24.4	34.99	0.0148532
k141_11331	k141_11331	774	573.77	1029	180.35	258.62	0.0148388
k141_15554	k141_15554	2505	2304.76	1026.9	44.81	64.25	0.0148085
k141_24616	k141_24616	5040	4839.76	1026	21.32	30.57	0.0147955
k141_111	k141_111	2098	1897.76	1025.66	54.35	77.94	0.0147906
k141_27963	k141_27963	4346	4145.76	1025	24.86	35.65	0.0147811
k141_16112	k141_16112	8093	7892.76	1024.96	13.06	18.73	0.0147805
k141_42544	k141_42544	6824	6623.76	1024	15.55	22.29	0.0147667
k141_3334	k141_3334	2078	1877.76	1021.98	54.73	78.48	0.0147376
k141_12665	k141_12665	4489	4288.76	1018	23.87	34.23	0.0146802
k141_2825	k141_2825	2432	2231.76	1018	45.87	65.78	0.0146802
k141_22297	k141_22297	2913	2712.76	1014	37.59	53.9	0.0146225
k141_14392	k141_14392	8477	8276.76	1012.62	12.3	17.64	0.0146026
k141_34894	k141_34894	1048	847.76	1011	119.92	171.97	0.0145792
k141_5115	k141_5115	5047	4846.76	1011	20.98	30.08	0.0145792
k141_34820	k141_34820	1159	958.76	1009	105.83	151.76	0.0145504
k141_51202	k141_51202	4607	4406.76	1009	23.02	33.02	0.0145504
k141_36775	k141_36775	7563	7362.76	1006.13	13.74	19.71	0.014509
k141_45395	k141_45395	5070	4869.76	1005	20.75	29.76	0.0144927
k141_13416	k141_13416	3466	3265.76	993	30.58	43.85	0.0143197
k141_50387	k141_50387	214	29.7	992.4	3360.63	4819.26	0.014311
k141_15266	k141_15266	6982	6781.76	992	14.71	21.09	0.0143052
k141_21455	k141_21455	1560	1359.76	990	73.21	104.99	0.0142764
k141_27525	k141_27525	13533	13332.8	989	7.46	10.7	0.014262
k141_5603	k141_5603	2373	2172.76	989	45.77	65.64	0.014262
k141_17230	k141_17230	1568	1367.76	985	72.42	103.85	0.0142043
k141_1461	k141_1461	3679	3478.76	984	28.44	40.79	0.0141899
k141_37014	k141_37014	5628	5427.76	983	18.21	26.12	0.0141754
k141_4780	k141_4780	3245	3044.76	983	32.47	46.56	0.0141754
k141_15349	k141_15349	5235	5034.76	982.94	19.63	28.15	0.0141746
k141_7397	k141_7397	2120	1919.76	982	51.44	73.76	0.014161
k141_18206	k141_18206	4212	4011.76	981	24.59	35.26	0.0141466
k141_2183	k141_2183	7412	7211.76	981	13.68	19.62	0.0141466
k141_25161	k141_25161	4329	4128.76	981	23.89	34.26	0.0141466
k141_19189	k141_19189	5259	5058.76	979.46	19.47	27.92	0.0141244
k141_3285	k141_3285	4299	4098.76	978.81	24.01	34.44	0.014115
k141_41147	k141_41147	7693	7492.76	978	13.13	18.82	0.0141033
k141_51046	k141_51046	713	512.78	977.76	191.75	274.97	0.0140999
k141_13027	k141_13027	5433	5232.76	976	18.76	26.9	0.0140745
k141_18236	k141_18236	11890	11689.8	976	8.4	12.04	0.0140745
k141_19406	k141_19406	4435	4234.76	975	23.15	33.2	0.0140601
k141_36591	k141_36591	255	63.29	975	1549.19	2221.58	0.0140601
k141_31363	k141_31363	3539	3338.76	974	29.34	42.07	0.0140457
k141_18968	k141_18968	3621	3420.76	973.5	28.62	41.04	0.0140385
k141_52391	k141_52391	2029	1828.76	971	53.39	76.57	0.0140024
k141_26533	k141_26533	2683	2482.76	969	39.25	56.28	0.0139736
k141_17201	k141_17201	7686	7485.76	968	13	18.65	0.0139591
k141_16983	k141_16983	1914	1713.76	965	56.62	81.2	0.0139159
k141_35530	k141_35530	2268	2067.76	963	46.83	67.16	0.013887
k141_11408	k141_11408	965	764.76	962	126.49	181.4	0.0138726
k141_27727	k141_27727	826	625.76	961	154.43	221.46	0.0138582
k141_8351	k141_8351	1128	927.76	959.57	104.01	149.15	0.0138376
k141_16389	k141_16389	1377	1176.76	959	81.95	117.52	0.0138294
k141_41347	k141_41347	5563	5362.76	959	17.98	25.79	0.0138294
k141_30480	k141_30480	4193	3992.76	958	24.13	34.6	0.0138149
k141_39308	k141_39308	3882	3681.76	958	26.17	37.52	0.0138149
k141_46345	k141_46345	6214	6013.76	958	16.02	22.97	0.0138149
k141_16566	k141_16566	4065	3864.76	956	24.87	35.67	0.0137861
k141_49522	k141_49522	4056	3855.76	947	24.7	35.42	0.0136563
k141_8042	k141_8042	1683	1482.76	947	64.22	92.1	0.0136563
k141_21147	k141_21147	844	643.76	946	147.77	211.91	0.0136419
k141_32903	k141_32903	356	157.86	945.09	602.06	863.37	0.0136288
k141_35251	k141_35251	2139	1938.76	943	48.91	70.14	0.0135986
k141_5410	k141_5410	6461	6260.76	943	15.15	21.72	0.0135986
k141_13279	k141_13279	3805	3604.76	940.58	26.24	37.63	0.0135637
k141_2198	k141_2198	854	653.76	940	144.59	207.34	0.0135554
k141_14463	k141_14463	1238	1037.76	938.56	90.95	130.42	0.0135346
k141_23428	k141_23428	4273	4072.76	938	23.16	33.21	0.0135265
k141_3272	k141_3272	4142	3941.76	933	23.8	34.13	0.0134544
k141_47146	k141_47146	2341	2140.76	933	43.83	62.85	0.0134544
k141_8345	k141_8345	5390	5189.76	933	18.08	25.92	0.0134544
k141_12219	k141_12219	4919	4718.76	930	19.82	28.42	0.0134112
k141_40474	k141_40474	3415	3214.76	929	29.06	41.67	0.0133967
k141_22186	k141_22186	1101	900.76	927.53	103.55	148.49	0.0133755
k141_33007	k141_33007	4061	3860.76	924	24.07	34.51	0.0133246
k141_8681	k141_8681	3920	3719.76	923.98	24.98	35.82	0.0133243
k141_25480	k141_25480	940	739.76	923	125.47	179.93	0.0133102
k141_22017	k141_22017	1678	1477.76	921	62.67	89.87	0.0132814
k141_31580	k141_31580	3949	3748.76	920	24.68	35.39	0.013267
k141_9049	k141_9049	1054	853.76	918	108.13	155.06	0.0132381
k141_7516	k141_7516	2035	1834.76	917.01	50.26	72.07	0.0132238
k141_45044	k141_45044	5968	5767.76	917	15.99	22.93	0.0132237
k141_15991	k141_15991	2298	2097.76	914.23	43.82	62.85	0.0131837
k141_6874	k141_6874	2423	2222.76	914	41.35	59.3	0.0131804
k141_9964	k141_9964	8046	7845.76	914	11.71	16.8	0.0131804
k141_34276	k141_34276	587	386.87	913.33	237.41	340.45	0.0131708
k141_27981	k141_27981	7409	7208.76	911	12.71	18.22	0.0131372
k141_5397	k141_5397	3840	3639.76	911	25.17	36.09	0.0131372
k141_42450	k141_42450	8416	8215.76	904	11.06	15.87	0.0130362
k141_2266	k141_2266	8024	7823.76	903.47	11.61	16.65	0.0130286
k141_27349	k141_27349	3764	3563.76	903	25.48	36.54	0.0130218
k141_12058	k141_12058	6123	5922.76	902	15.31	21.96	0.0130074
k141_12103	k141_12103	2384	2183.76	902	41.54	59.56	0.0130074
k141_34683	k141_34683	5935	5734.76	901	15.8	22.66	0.012993
k141_44220	k141_44220	2485	2284.76	901	39.66	56.87	0.012993
k141_1990	k141_1990	313	116.5	900.02	776.87	1114.06	0.0129788
k141_47401	k141_47401	4624	4423.76	900	20.46	29.34	0.0129785
k141_5615	k141_5615	6921	6720.76	898	13.44	19.27	0.0129497
k141_13994	k141_13994	4936	4735.76	895.09	19.01	27.26	0.0129077
k141_3203	k141_3203	9869	9668.76	895	9.31	13.35	0.0129064
k141_19962	k141_19962	3758	3557.76	894	25.27	36.24	0.012892
k141_29759	k141_29759	3087	2886.76	894	31.14	44.66	0.012892
k141_10479	k141_10479	1259	1058.76	889.96	84.53	121.21	0.0128338
k141_24681	k141_24681	13210	13009.8	889	6.87	9.85	0.0128199
k141_15607	k141_15607	1534	1333.76	887	66.88	95.9	0.0127911
k141_5296	k141_5296	3780	3579.76	886	24.89	35.69	0.0127767
k141_20903	k141_20903	5430	5229.76	885	17.02	24.4	0.0127622
k141_6227	k141_6227	7029	6828.76	885	13.03	18.69	0.0127622
k141_22753	k141_22753	3017	2816.76	884	31.56	45.26	0.0127478
k141_43675	k141_43675	3705	3504.76	884	25.36	36.37	0.0127478
k141_14354	k141_14354	3078	2877.76	883	30.86	44.25	0.0127334
k141_12359	k141_12359	5323	5122.76	881.62	17.31	24.82	0.0127135
k141_2199	k141_2199	2244	2043.76	880	43.3	62.09	0.0126901
k141_14844	k141_14844	6219	6018.76	878	14.67	21.04	0.0126613
k141_12357	k141_12357	3741	3540.76	877.02	24.91	35.72	0.0126472
k141_41354	k141_41354	6738	6537.76	875	13.46	19.3	0.012618
k141_15832	k141_15832	1958	1757.76	874.81	50.05	71.77	0.0126153
k141_47681	k141_47681	544	343.94	873.32	255.34	366.16	0.0125938
k141_52305	k141_52305	7660	7459.76	872	11.75	16.86	0.0125748
k141_5405	k141_5405	4029	3828.76	872	22.9	32.84	0.0125748
k141_3973	k141_3973	2470	2269.76	870	38.54	55.27	0.0125459
k141_28660	k141_28660	3245	3044.76	866	28.6	41.02	0.0124882
k141_35927	k141_35927	1968	1767.76	866	49.26	70.64	0.0124882
k141_21119	k141_21119	17094	16893.8	861	5.13	7.35	0.0124161
k141_21706	k141_21706	7446	7245.76	860.57	11.94	17.13	0.0124099
k141_8417	k141_8417	5330	5129.76	859	16.84	24.15	0.0123873
k141_25715	k141_25715	8465	8264.76	856	10.42	14.94	0.012344
k141_3651	k141_3651	1662	1461.76	855	58.82	84.35	0.0123296
k141_15758	k141_15758	4791	4590.76	853	18.68	26.79	0.0123008
k141_18799	k141_18799	3385	3184.76	852	26.9	38.58	0.0122864
k141_35577	k141_35577	956	755.76	852	113.36	162.57	0.0122864
k141_5755	k141_5755	7859	7658.76	851	11.17	16.02	0.0122719
k141_42607	k141_42607	3011	2810.76	850	30.41	43.61	0.0122575
k141_15386	k141_15386	2968	2767.76	849.53	30.87	44.26	0.0122507
k141_26950	k141_26950	2861	2660.76	847	32.01	45.91	0.0122142
k141_8772	k141_8772	4031	3830.76	846.44	22.22	31.86	0.0122062
k141_21425	k141_21425	3803	3602.76	845.83	23.61	33.86	0.0121974
k141_32310	k141_32310	3175	2974.76	844	28.53	40.91	0.012171
k141_24206	k141_24206	2973	2772.76	843	30.57	43.84	0.0121566
k141_8418	k141_8418	3336	3135.76	843	27.03	38.77	0.0121566
k141_15366	k141_15366	3014	2813.76	841	30.06	43.1	0.0121277
k141_21246	k141_21246	2058	1857.76	841	45.52	65.28	0.0121277
k141_7633	k141_7633	1778	1577.76	841	53.6	76.87	0.0121277
k141_24004	k141_24004	970	769.76	839.01	109.61	157.18	0.012099
k141_42222	k141_42222	3835	3634.76	839	23.21	33.29	0.0120989
k141_35875	k141_35875	482	282.17	835.43	297.73	426.95	0.0120474
k141_44689	k141_44689	2801	2600.76	835	32.29	46.3	0.0120412
k141_453	k141_453	4330	4129.76	833	20.28	29.09	0.0120124
k141_7184	k141_7184	3281	3080.76	832.96	27.19	38.99	0.0120118
k141_12048	k141_12048	2365	2164.76	832	38.65	55.42	0.0119979
k141_9693	k141_9693	9947	9746.76	832	8.58	12.31	0.0119979
k141_998	k141_998	1627	1426.76	831	58.57	83.99	0.0119835
k141_18592	k141_18592	3760	3559.76	828	23.39	33.54	0.0119403
k141_47670	k141_47670	1861	1660.76	827.18	50.09	71.83	0.0119284
k141_2864	k141_2864	2301	2100.76	826	39.54	56.7	0.0119114
k141_51486	k141_51486	435	235.51	826	352.69	505.77	0.0119114
k141_6202	k141_6202	5367	5166.76	826	16.08	23.05	0.0119114
k141_12958	k141_12958	4406	4205.76	825	19.73	28.29	0.011897
k141_2244	k141_2244	5553	5352.76	823.78	15.48	22.19	0.0118794
k141_36899	k141_36899	4819	4618.76	823.01	17.92	25.7	0.0118683
k141_15090	k141_15090	4759	4558.76	822	18.13	26	0.0118537
k141_8371	k141_8371	2701	2500.76	821.46	33.03	47.37	0.0118459
k141_7689	k141_7689	1161	960.76	821	85.93	123.23	0.0118393
k141_6950	k141_6950	9344	9143.76	820	9.02	12.93	0.0118249
k141_24756	k141_24756	3541	3340.76	819	24.65	35.35	0.0118105
k141_21502	k141_21502	4333	4132.76	818	19.9	28.54	0.0117961
k141_2757	k141_2757	356	157.86	818	521.09	747.27	0.0117961
k141_504	k141_504	1751	1550.76	817	52.98	75.97	0.0117816
k141_3716	k141_3716	4582	4381.76	816	18.73	26.85	0.0117672
k141_24371	k141_24371	6004	5803.76	815	14.12	20.25	0.0117528
k141_26605	k141_26605	7367	7166.76	815	11.44	16.4	0.0117528
k141_22917	k141_22917	3126	2925.76	814	27.98	40.12	0.0117384
k141_51323	k141_51323	5752	5551.76	813	14.73	21.12	0.0117239
k141_47280	k141_47280	4344	4143.76	812.28	19.71	28.27	0.0117136
k141_11516	k141_11516	797	596.76	810	136.49	195.73	0.0116807
k141_10678	k141_10678	6002	5801.76	809	14.02	20.11	0.0116663
k141_27125	k141_27125	1492	1291.76	808	62.9	90.2	0.0116518
k141_28162	k141_28162	3444	3243.76	808	25.05	35.92	0.0116518
k141_11069	k141_11069	4192	3991.76	807	20.33	29.15	0.0116374
k141_16531	k141_16531	7747	7546.76	807	10.75	15.42	0.0116374
k141_41856	k141_41856	3192	2991.76	804.02	27.02	38.75	0.0115945
k141_17347	k141_17347	4607	4406.76	803	18.32	26.28	0.0115797
k141_29691	k141_29691	695	494.78	803	163.2	234.04	0.0115797
k141_11625	k141_11625	510	310.04	799.68	259.37	371.95	0.0115319
k141_3455	k141_3455	1058	857.76	798.97	93.67	134.32	0.0115216
k141_9073	k141_9073	1780	1579.76	798.28	50.81	72.87	0.0115117
k141_16034	k141_16034	1646	1445.76	798	55.5	79.6	0.0115076
k141_14474	k141_14474	3767	3566.76	797.78	22.49	32.25	0.0115045
k141_14286	k141_14286	5359	5158.76	797	15.54	22.28	0.0114932
k141_1595	k141_1595	8959	8758.76	797	9.15	13.12	0.0114932
k141_1859	k141_1859	5651	5450.76	797	14.7	21.09	0.0114932
k141_25541	k141_25541	3745	3544.76	797	22.61	32.42	0.0114932
k141_38732	k141_38732	1150	949.76	797	84.39	121.01	0.0114932
k141_30620	k141_30620	2410	2209.76	796.86	36.26	52	0.0114912
k141_1462	k141_1462	3001	2800.76	796	28.58	40.98	0.0114788
k141_36475	k141_36475	1670	1469.76	796	54.46	78.1	0.0114788
k141_7598	k141_7598	2939	2738.76	796	29.23	41.91	0.0114788
k141_32963	k141_32963	10027	9826.76	795.04	8.14	11.67	0.011465
k141_46530	k141_46530	2941	2740.76	791	29.02	41.62	0.0114067
k141_14335	k141_14335	1384	1183.76	789.08	67.03	96.13	0.011379
k141_2921	k141_2921	2462	2261.76	786	34.95	50.11	0.0113346
k141_39849	k141_39849	1111	910.76	786	86.78	124.45	0.0113346
k141_33242	k141_33242	1563	1362.76	785	57.93	83.07	0.0113202
k141_3252	k141_3252	7845	7644.76	784	10.31	14.79	0.0113058
k141_50364	k141_50364	6060	5859.76	783	13.44	19.27	0.0112913
k141_8225	k141_8225	6818	6617.76	782.09	11.88	17.04	0.0112782
k141_17873	k141_17873	3549	3348.76	781.55	23.47	33.66	0.0112704
k141_26094	k141_26094	1613	1412.76	781	55.59	79.72	0.0112625
k141_17843	k141_17843	1265	1064.76	780.59	73.72	105.72	0.0112566
k141_38159	k141_38159	1605	1404.76	779.18	55.78	79.99	0.0112362
k141_40099	k141_40099	8520	8319.76	779	9.42	13.5	0.0112336
k141_23375	k141_23375	2725	2524.76	778.01	30.99	44.44	0.0112194
k141_31440	k141_31440	3994	3793.76	778	20.62	29.57	0.0112192
k141_32240	k141_32240	2473	2272.76	775.5	34.31	49.21	0.0111832
k141_14613	k141_14613	5452	5251.76	775	14.84	21.28	0.011176
k141_21981	k141_21981	2625	2424.76	775	32.14	46.09	0.011176
k141_22158	k141_22158	2670	2469.76	775	31.56	45.25	0.011176
k141_36279	k141_36279	5118	4917.76	771	15.77	22.61	0.0111183
k141_27951	k141_27951	2454	2253.76	770	34.36	49.27	0.0111039
k141_14471	k141_14471	8193	7992.76	769	9.68	13.87	0.0110894
k141_20758	k141_20758	4725	4524.76	769	17.09	24.51	0.0110894
k141_33962	k141_33962	9341	9140.76	769	8.46	12.13	0.0110894
k141_39221	k141_39221	1294	1093.76	769	70.7	101.39	0.0110894
k141_33825	k141_33825	3038	2837.76	768.01	27.22	39.03	0.0110752
k141_5465	k141_5465	2182	1981.76	768	38.97	55.88	0.011075
k141_16093	k141_16093	5556	5355.76	767	14.4	20.65	0.0110606
k141_26786	k141_26786	540	339.95	767	226.88	325.36	0.0110606
k141_3602	k141_3602	1999	1798.76	764.66	42.75	61.3	0.0110269
k141_26138	k141_26138	4413	4212.76	763	18.21	26.12	0.0110029
k141_18858	k141_18858	3501	3300.76	762.89	23.24	33.33	0.0110013
k141_25123	k141_25123	4187	3986.76	762	19.22	27.56	0.0109885
k141_41883	k141_41883	7382	7181.76	760	10.64	15.26	0.0109597
k141_29644	k141_29644	5982	5781.76	758	13.18	18.91	0.0109308
k141_44702	k141_44702	6586	6385.76	758	11.94	17.12	0.0109308
k141_51670	k141_51670	848	647.76	757	117.52	168.52	0.0109164
k141_23831	k141_23831	929	728.76	756.4	104.37	149.67	0.0109077
k141_22095	k141_22095	1744	1543.76	756	49.25	70.62	0.010902
k141_14296	k141_14296	4387	4186.76	755	18.13	26	0.0108876
k141_3192	k141_3192	839	638.76	755	118.86	170.45	0.0108876
k141_20849	k141_20849	1434	1233.76	752	61.29	87.9	0.0108443
k141_559	k141_559	7287	7086.76	752	10.67	15.3	0.0108443
k141_9397	k141_9397	709	508.78	752	148.63	213.14	0.0108443
k141_32292	k141_32292	8183	7982.76	751	9.46	13.57	0.0108299
k141_15388	k141_15388	781	580.76	750	129.86	186.23	0.0108155
k141_18704	k141_18704	425	225.61	750	334.29	479.38	0.0108155
k141_51869	k141_51869	2761	2560.76	749	29.41	42.18	0.010801
k141_859	k141_859	601	400.85	748	187.65	269.09	0.0107866
k141_3139	k141_3139	3604	3403.76	747	22.07	31.65	0.0107722
k141_45575	k141_45575	1214	1013.76	746	74	106.12	0.0107578
k141_33697	k141_33697	2671	2470.76	745.49	30.34	43.51	0.0107504
k141_32199	k141_32199	5062	4861.76	745	15.41	22.1	0.0107433
k141_6737	k141_6737	3135	2934.76	745	25.53	36.61	0.0107433
k141_209	k141_209	3609	3408.76	744	21.95	31.47	0.0107289
k141_25834	k141_25834	12629	12428.8	743	6.01	8.62	0.0107145
k141_45585	k141_45585	3651	3450.76	742	21.62	31.01	0.0107001
k141_11292	k141_11292	3238	3037.76	741	24.53	35.18	0.0106857
k141_28860	k141_28860	8462	8261.76	741	9.02	12.93	0.0106857
k141_524	k141_524	2742	2541.76	741	29.32	42.04	0.0106857
k141_2361	k141_2361	4378	4177.76	740	17.81	25.54	0.0106712
k141_30209	k141_30209	3207	3006.76	740	24.75	35.49	0.0106712
k141_47106	k141_47106	4762	4561.76	739	16.29	23.36	0.0106568
k141_19710	k141_19710	1907	1706.76	738.16	43.49	62.37	0.0106447
k141_50262	k141_50262	5425	5224.76	737	14.18	20.34	0.010628
k141_42735	k141_42735	2336	2135.76	736.99	34.7	49.76	0.0106278
k141_26654	k141_26654	1620	1419.76	736.82	52.19	74.84	0.0106254
k141_9389	k141_9389	2965	2764.76	736.62	26.79	38.42	0.0106225
k141_44032	k141_44032	2471	2270.76	735	32.55	46.68	0.0105991
k141_116	k141_116	5038	4837.76	733	15.24	21.85	0.0105703
k141_28224	k141_28224	1498	1297.76	730	56.57	81.12	0.010527
k141_36979	k141_36979	1943	1742.76	729	42.06	60.32	0.0105126
k141_14289	k141_14289	3446	3245.76	728	22.55	32.34	0.0104982
k141_28748	k141_28748	758	557.77	728	131.25	188.22	0.0104982
k141_5469	k141_5469	5688	5487.76	728	13.34	19.13	0.0104982
k141_3760	k141_3760	3133	2932.76	727	24.93	35.75	0.0104838
k141_2605	k141_2605	9574	9373.76	726	7.79	11.17	0.0104694
k141_30549	k141_30549	1305	1104.76	726	66.08	94.77	0.0104694
k141_45936	k141_45936	10724	10523.8	725	6.93	9.93	0.0104549
k141_6032	k141_6032	6861	6660.76	725	10.95	15.7	0.0104549
k141_46827	k141_46827	2075	1874.76	724	38.83	55.69	0.0104405
k141_30527	k141_30527	3784	3583.76	722	20.26	29.05	0.0104117
k141_41055	k141_41055	756	555.77	721	130.46	187.08	0.0103973
k141_617	k141_617	2277	2076.76	721	34.91	50.06	0.0103973
k141_33112	k141_33112	4484	4283.76	720	16.9	24.24	0.0103828
k141_38888	k141_38888	5216	5015.76	720	14.44	20.7	0.0103828
k141_24063	k141_24063	3938	3737.76	719	19.34	27.74	0.0103684
k141_25152	k141_25152	2811	2610.76	718	27.66	39.66	0.010354
k141_20171	k141_20171	7354	7153.76	717.03	10.08	14.45	0.01034
k141_7327	k141_7327	2545	2344.76	717	30.75	44.1	0.0103396
k141_26180	k141_26180	4325	4124.76	715	17.43	25	0.0103107
k141_10079	k141_10079	5054	4853.76	713	14.77	21.18	0.0102819
k141_5127	k141_5127	1184	983.76	712.43	72.82	104.43	0.0102737
k141_20499	k141_20499	2618	2417.76	712	29.61	42.47	0.0102675
k141_7867	k141_7867	1551	1350.76	712	53.01	76.01	0.0102675
k141_13014	k141_13014	3111	2910.76	711	24.56	35.22	0.010253
k141_22501	k141_22501	6095	5894.76	711	12.13	17.39	0.010253
k141_33842	k141_33842	4345	4144.76	710	17.23	24.7	0.0102386
k141_31984	k141_31984	3522	3321.76	708	21.43	30.74	0.0102098
k141_9134	k141_9134	2433	2232.76	706	31.8	45.6	0.0101809
k141_25705	k141_25705	1906	1705.76	705	41.56	59.6	0.0101665
k141_52228	k141_52228	5207	5006.76	703	14.12	20.25	0.0101377
k141_8389	k141_8389	4264	4063.76	703	17.4	24.95	0.0101377
k141_14196	k141_14196	3613	3412.76	701.09	20.66	29.62	0.0101101
k141_2996	k141_2996	1656	1455.76	701	48.42	69.44	0.0101088
k141_15355	k141_15355	5295	5094.76	699.19	13.8	19.79	0.0100827
k141_31841	k141_31841	2109	1908.76	699	36.83	52.81	0.01008
k141_42162	k141_42162	4142	3941.76	699	17.83	25.57	0.01008
k141_444	k141_444	3613	3412.76	698.51	20.58	29.52	0.0100729
k141_14253	k141_14253	3395	3194.76	698	21.97	31.51	0.0100656
k141_26434	k141_26434	7814	7613.76	698	9.22	13.22	0.0100656
k141_19312	k141_19312	2548	2347.76	697.58	29.88	42.85	0.0100595
k141_27722	k141_27722	2061	1860.76	695	37.56	53.86	0.0100223
k141_43241	k141_43241	4123	3922.76	693.91	17.79	25.51	0.0100066
k141_47576	k141_47576	2067	1866.76	691	37.22	53.38	0.00996463
k141_47167	k141_47167	7069	6868.76	690.6	10.11	14.5	0.00995887
k141_8219	k141_8219	1158	957.76	690.2	72.47	103.92	0.0099531
k141_1132	k141_1132	4695	4494.76	689	15.41	22.11	0.00993579
k141_46382	k141_46382	3145	2944.76	689	23.53	33.74	0.00993579
k141_23410	k141_23410	5396	5195.76	688	13.32	19.1	0.00992137
k141_45836	k141_45836	3460	3259.76	688	21.22	30.44	0.00992137
k141_49233	k141_49233	1719	1518.76	688	45.55	65.33	0.00992137
k141_51094	k141_51094	9398	9197.76	688	7.52	10.79	0.00992137
k141_24640	k141_24640	2323	2122.76	687	32.54	46.67	0.00990695
k141_35428	k141_35428	1811	1610.76	687	42.89	61.5	0.00990695
k141_3611	k141_3611	2224	2023.76	686	34.09	48.88	0.00989253
k141_4391	k141_4391	3836	3635.76	686	18.97	27.21	0.00989253
k141_1960	k141_1960	5536	5335.76	685.91	12.93	18.54	0.00989123
k141_10129	k141_10129	282	87.53	685.09	787.06	1128.66	0.00987941
k141_29286	k141_29286	3897	3696.76	682	18.55	26.6	0.00983485
k141_6499	k141_6499	805	604.76	680	113.07	162.15	0.00980601
k141_38341	k141_38341	1003	802.76	679.53	85.12	122.07	0.00979923
k141_16020	k141_16020	3472	3271.76	679	20.87	29.93	0.00979159
k141_4291	k141_4291	1670	1469.76	679	46.46	66.62	0.00979159
k141_25160	k141_25160	1399	1198.76	678	56.87	81.56	0.00977717
k141_49537	k141_49537	3322	3121.76	678	21.84	31.32	0.00977717
k141_8797	k141_8797	4581	4380.76	678	15.56	22.32	0.00977717
k141_16843	k141_16843	2635	2434.76	676	27.92	40.04	0.00974833
k141_5308	k141_5308	2909	2708.76	676	25.1	35.99	0.00974833
k141_27872	k141_27872	1363	1162.76	675	58.38	83.71	0.00973391
k141_32573	k141_32573	7118	6917.76	675	9.81	14.07	0.00973391
k141_5806	k141_5806	2901	2700.76	675	25.13	36.04	0.00973391
k141_19033	k141_19033	3450	3249.76	674	20.86	29.91	0.00971948
k141_6	k141_6	2218	2017.76	674	33.59	48.17	0.00971948
k141_14830	k141_14830	775	574.77	673.54	117.84	168.99	0.00971285
k141_15802	k141_15802	1754	1553.76	673	43.56	62.46	0.00970506
k141_5642	k141_5642	2240	2039.76	673	33.18	47.58	0.00970506
k141_11945	k141_11945	1668	1467.76	672.39	46.07	66.06	0.00969627
k141_6132	k141_6132	625	424.82	672.1	159.09	228.14	0.00969209
k141_19017	k141_19017	920	719.76	671.36	93.8	134.51	0.00968141
k141_27038	k141_27038	2942	2741.76	670	24.57	35.24	0.0096618
k141_51643	k141_51643	3026	2825.76	670	23.84	34.19	0.0096618
k141_25638	k141_25638	9024	8823.76	668	7.61	10.92	0.00963296
k141_4505	k141_4505	2961	2760.76	668	24.33	34.89	0.00963296
k141_16155	k141_16155	1959	1758.76	667	38.14	54.69	0.00961854
k141_27324	k141_27324	1682	1481.76	667	45.27	64.91	0.00961854
k141_8722	k141_8722	2493	2292.76	666.17	29.22	41.9	0.00960657
k141_29513	k141_29513	4031	3830.76	666	17.48	25.07	0.00960412
k141_161	k141_161	4539	4338.76	665.95	15.43	22.13	0.0096034
k141_22035	k141_22035	1279	1078.76	665.48	62.03	88.96	0.00959662
k141_11916	k141_11916	1816	1615.76	665	41.39	59.35	0.0095897
k141_40666	k141_40666	1879	1678.76	664	39.77	57.04	0.00957528
k141_16118	k141_16118	3464	3263.76	663	20.43	29.29	0.00956086
k141_23229	k141_23229	3284	3083.76	663	21.62	31	0.00956086
k141_17992	k141_17992	2374	2173.76	662	30.62	43.92	0.00954644
k141_5276	k141_5276	4563	4362.76	662	15.26	21.88	0.00954644
k141_20859	k141_20859	2141	1940.76	661	34.25	49.11	0.00953202
k141_49999	k141_49999	9395	9194.76	661	7.23	10.37	0.00953202
k141_8302	k141_8302	8764	8563.76	661	7.76	11.13	0.00953202
k141_7623	k141_7623	2247	2046.76	660.17	32.43	46.51	0.00952005
k141_29762	k141_29762	4545	4344.76	660	15.28	21.91	0.0095176
k141_5944	k141_5944	11280	11079.8	660	5.99	8.59	0.0095176
k141_8947	k141_8947	2884	2683.76	660	24.73	35.46	0.0095176
k141_27473	k141_27473	3012	2811.76	659.92	23.6	33.84	0.00951644
k141_33269	k141_33269	1105	904.76	659.34	73.28	105.09	0.00950808
k141_41253	k141_41253	3397	3196.76	659	20.73	29.73	0.00950318
k141_27898	k141_27898	1576	1375.76	658	48.1	68.97	0.00948875
k141_37069	k141_37069	4576	4375.76	657	15.1	21.65	0.00947433
k141_13167	k141_13167	3349	3148.76	656.82	20.98	30.08	0.00947174
k141_37742	k141_37742	1945	1744.76	656	37.81	54.22	0.00945991
k141_39108	k141_39108	2001	1800.76	655.01	36.58	52.45	0.00944564
k141_41732	k141_41732	2223	2022.76	654	32.51	46.62	0.00943107
k141_29540	k141_29540	767	566.77	653	115.86	166.15	0.00941665
k141_30064	k141_30064	6973	6772.76	652.54	9.69	13.89	0.00941002
k141_11655	k141_11655	3080	2879.76	652	22.77	32.65	0.00940223
k141_16771	k141_16771	1694	1493.76	652	43.89	62.94	0.00940223
k141_29688	k141_29688	2369	2168.76	652	30.23	43.35	0.00940223
k141_7514	k141_7514	2632	2431.76	651	26.92	38.6	0.00938781
k141_30871	k141_30871	2212	2011.76	650	32.49	46.59	0.00937339
k141_4082	k141_4082	5485	5284.76	650	12.37	17.74	0.00937339
k141_42111	k141_42111	7185	6984.76	650	9.36	13.42	0.00937339
k141_43823	k141_43823	4651	4450.76	650	14.69	21.06	0.00937339
k141_1051	k141_1051	2633	2432.76	649.86	26.86	38.52	0.00937137
k141_7154	k141_7154	5729	5528.76	649	11.8	16.93	0.00935897
k141_7710	k141_7710	6686	6485.76	649	10.06	14.43	0.00935897
k141_3739	k141_3739	4735	4534.76	648	14.37	20.61	0.00934455
k141_3245	k141_3245	3627	3426.76	647	18.99	27.23	0.00933013
k141_38711	k141_38711	3336	3135.76	647	20.75	29.75	0.00933013
k141_43052	k141_43052	1432	1231.76	647	52.82	75.75	0.00933013
k141_44665	k141_44665	3348	3147.76	646	20.64	29.59	0.00931571
k141_575	k141_575	3931	3730.76	644.98	17.38	24.93	0.009301
k141_36607	k141_36607	2398	2197.76	644	29.47	42.26	0.00928687
k141_30296	k141_30296	1256	1055.76	643	61.24	87.83	0.00927245
k141_36379	k141_36379	3202	3001.76	643	21.54	30.89	0.00927245
k141_43095	k141_43095	3443	3242.76	643	19.94	28.59	0.00927245
k141_25376	k141_25376	1334	1133.76	642	56.94	81.66	0.00925803
k141_32202	k141_32202	3738	3537.76	642	18.25	26.17	0.00925803
k141_41164	k141_41164	4985	4784.76	642	13.49	19.35	0.00925803
k141_1049	k141_1049	3438	3237.76	640.06	19.88	28.51	0.00923005
k141_4628	k141_4628	6722	6521.76	640	9.87	14.15	0.00922918
k141_16517	k141_16517	1253	1052.76	639.65	61.1	87.62	0.00922414
k141_17785	k141_17785	6002	5801.76	636	11.02	15.81	0.0091715
k141_7451	k141_7451	5378	5177.76	636	12.35	17.71	0.0091715
k141_52120	k141_52120	5798	5597.76	635	11.41	16.36	0.00915708
k141_52713	k141_52713	7615	7414.76	635	8.61	12.35	0.00915708
k141_6104	k141_6104	5860	5659.76	635	11.28	16.18	0.00915708
k141_9947	k141_9947	1988	1787.76	635	35.72	51.22	0.00915708
k141_266	k141_266	2313	2112.76	634	30.18	43.27	0.00914266
k141_13210	k141_13210	3252	3051.76	633	20.86	29.91	0.00912824
k141_30856	k141_30856	7154	6953.76	632.56	9.15	13.12	0.00912189
k141_11255	k141_11255	3665	3464.76	632	18.34	26.3	0.00911382
k141_31878	k141_31878	1762	1561.76	632	40.69	58.36	0.00911382
k141_47270	k141_47270	4444	4243.76	632	14.98	21.48	0.00911382
k141_48629	k141_48629	2464	2263.76	632	28.07	40.26	0.00911382
k141_39846	k141_39846	7730	7529.76	631	8.43	12.08	0.0090994
k141_15348	k141_15348	4888	4687.76	630	13.51	19.38	0.00908498
k141_37049	k141_37049	6222	6021.76	629	10.5	15.06	0.00907056
k141_30565	k141_30565	937	736.76	628	85.71	122.92	0.00905614
k141_15274	k141_15274	350	152.03	627	414.73	594.73	0.00904172
k141_20449	k141_20449	2258	2057.76	627	30.64	43.94	0.00904172
k141_20619	k141_20619	3350	3149.76	627	20.02	28.71	0.00904172
k141_2930	k141_2930	4724	4523.76	627	13.94	19.99	0.00904172
k141_13254	k141_13254	8858	8657.76	626	7.27	10.43	0.0090273
k141_5856	k141_5856	2253	2052.76	626	30.67	43.98	0.0090273
k141_7158	k141_7158	1103	902.76	626	69.73	100	0.0090273
k141_3852	k141_3852	7242	7041.76	625.93	8.94	12.82	0.00902629
k141_22735	k141_22735	9234	9033.76	624	6.95	9.96	0.00899845
k141_32682	k141_32682	3142	2941.76	624	21.33	30.59	0.00899845
k141_12519	k141_12519	1364	1163.76	623.43	53.87	77.25	0.00899023
k141_20016	k141_20016	2753	2552.76	623	24.54	35.19	0.00898403
k141_23040	k141_23040	4892	4691.76	623	13.35	19.15	0.00898403
k141_42932	k141_42932	2949	2748.76	623	22.79	32.68	0.00898403
k141_863	k141_863	5782	5581.76	623	11.22	16.1	0.00898403
k141_10592	k141_10592	4135	3934.76	622.23	15.9	22.8	0.00897293
k141_25721	k141_25721	2745	2544.76	622	24.58	35.25	0.00896961
k141_20646	k141_20646	1440	1239.76	621	50.37	72.23	0.00895519
k141_291	k141_291	1920	1719.76	621	36.31	52.07	0.00895519
k141_5077	k141_5077	2135	1934.76	621	32.28	46.29	0.00895519
k141_795	k141_795	8238	8037.76	620	7.76	11.12	0.00894077
k141_960	k141_960	2322	2121.76	620	29.38	42.14	0.00894077
k141_3340	k141_3340	1758	1557.76	619.89	40.02	57.38	0.00893919
k141_3104	k141_3104	1616	1415.76	619	43.97	63.05	0.00892635
k141_30745	k141_30745	1402	1201.76	618	51.71	74.16	0.00891193
k141_44615	k141_44615	7700	7499.76	618	8.29	11.88	0.00891193
k141_4739	k141_4739	4247	4046.76	618	15.36	22.02	0.00891193
k141_21836	k141_21836	1151	950.76	616	65.15	93.43	0.00888309
k141_19450	k141_19450	5730	5529.76	615	11.18	16.04	0.00886867
k141_9930	k141_9930	2057	1856.76	615	33.31	47.76	0.00886867
k141_25981	k141_25981	2614	2413.76	613	25.54	36.62	0.00883983
k141_9966	k141_9966	954	753.76	612.7	81.74	117.22	0.0088355
k141_7478	k141_7478	4139	3938.76	612.01	15.63	22.41	0.00882555
k141_22916	k141_22916	8197	7996.76	611.97	7.7	11.04	0.00882497
k141_18088	k141_18088	4783	4582.76	610	13.39	19.19	0.00879657
k141_17567	k141_17567	2688	2487.76	609	24.62	35.3	0.00878215
k141_380	k141_380	4183	3982.76	608	15.35	22.01	0.00876772
k141_9889	k141_9889	2464	2263.76	608	27.01	38.73	0.00876772
k141_20121	k141_20121	3285	3084.76	607	19.79	28.38	0.0087533
k141_19022	k141_19022	2056	1855.76	606.11	32.84	47.1	0.00874047
k141_38296	k141_38296	5831	5630.76	606	10.82	15.52	0.00873888
k141_7344	k141_7344	3030	2829.76	606	21.54	30.88	0.00873888
k141_41830	k141_41830	2795	2594.76	605	23.45	33.62	0.00872446
k141_46417	k141_46417	2420	2219.76	605	27.41	39.3	0.00872446
k141_19857	k141_19857	6126	5925.76	604	10.25	14.7	0.00871004
k141_44284	k141_44284	550	349.93	604	173.57	248.91	0.00871004
k141_8147	k141_8147	5284	5083.76	602.64	11.92	17.09	0.00869043
k141_267	k141_267	2504	2303.76	602	26.28	37.68	0.0086812
k141_21813	k141_21813	2250	2049.76	601.88	29.53	42.34	0.00867947
k141_3411	k141_3411	2651	2450.76	600	24.62	35.3	0.00865236
k141_6873	k141_6873	1522	1321.76	599.52	45.61	65.41	0.00864544
k141_12444	k141_12444	2838	2637.76	599	22.84	32.75	0.00863794
k141_35853	k141_35853	813	612.76	599	98.3	140.97	0.00863794
k141_7681	k141_7681	3271	3070.76	599	19.62	28.13	0.00863794
k141_9679	k141_9679	534	333.96	599	180.36	258.65	0.00863794
k141_1776	k141_1776	1561	1360.76	598	44.19	63.37	0.00862352
k141_19214	k141_19214	515	315.02	598	190.89	273.74	0.00862352
k141_47085	k141_47085	1010	809.76	598	74.26	106.49	0.00862352
k141_49441	k141_49441	1118	917.76	598	65.52	93.96	0.00862352
k141_14082	k141_14082	1369	1168.76	597.92	51.44	73.77	0.00862237
k141_12226	k141_12226	4010	3809.76	597	15.76	22.6	0.0086091
k141_51348	k141_51348	1038	837.76	597	71.66	102.76	0.0086091
k141_21820	k141_21820	1526	1325.76	596.66	45.26	64.9	0.0086042
k141_15670	k141_15670	4330	4129.76	596.58	14.53	20.83	0.00860304
k141_20546	k141_20546	6722	6521.76	596	9.19	13.18	0.00859468
k141_278	k141_278	2562	2361.76	596	25.38	36.39	0.00859468
k141_31779	k141_31779	3425	3224.76	596	18.59	26.65	0.00859468
k141_5563	k141_5563	2433	2232.76	596	26.84	38.49	0.00859468
k141_17330	k141_17330	708	507.78	595.35	117.9	169.07	0.0085853
k141_34719	k141_34719	2703	2502.76	595	23.91	34.28	0.00858026
k141_21721	k141_21721	3583	3382.76	594.82	17.68	25.36	0.00857766
k141_27972	k141_27972	1455	1254.76	594	47.6	68.27	0.00856584
k141_36068	k141_36068	3751	3550.76	594	16.82	24.12	0.00856584
k141_2755	k141_2755	9106	8905.76	593	6.7	9.6	0.00855142
k141_41621	k141_41621	3534	3333.76	592	17.86	25.61	0.008537
k141_9631	k141_9631	9973	9772.76	592	6.09	8.74	0.008537
k141_49202	k141_49202	671	470.79	591	126.24	181.03	0.00852257
k141_6986	k141_6986	2532	2331.76	591	25.49	36.55	0.00852257
k141_28646	k141_28646	4730	4529.76	590	13.1	18.78	0.00850815
k141_39088	k141_39088	3873	3672.76	590	16.15	23.17	0.00850815
k141_7037	k141_7037	8657	8456.76	590	7.02	10.06	0.00850815
k141_33985	k141_33985	7878	7677.76	589	7.71	11.06	0.00849373
k141_1079	k141_1079	2888	2687.76	588	22	31.55	0.00847931
k141_18665	k141_18665	3587	3386.76	588	17.46	25.04	0.00847931
k141_26013	k141_26013	2423	2222.76	588	26.6	38.15	0.00847931
k141_47760	k141_47760	2253	2052.76	587.99	28.8	41.31	0.00847917
k141_15203	k141_15203	4560	4359.76	587	13.54	19.42	0.00846489
k141_24412	k141_24412	5605	5404.76	587	10.92	15.66	0.00846489
k141_3543	k141_3543	991	790.76	587	74.65	107.05	0.00846489
k141_52908	k141_52908	1223	1022.76	586.47	57.66	82.69	0.00845725
k141_11435	k141_11435	2080	1879.76	586.3	31.36	44.98	0.0084548
k141_28707	k141_28707	3604	3403.76	586	17.31	24.83	0.00845047
k141_1937	k141_1937	2890	2689.76	585	21.87	31.36	0.00843605
k141_5400	k141_5400	2577	2376.76	585	24.75	35.49	0.00843605
k141_24016	k141_24016	11110	10909.8	584	5.38	7.72	0.00842163
k141_24805	k141_24805	1127	926.76	584	63.37	90.87	0.00842163
k141_53104	k141_53104	585	384.87	584	152.59	218.82	0.00842163
k141_20413	k141_20413	1157	956.76	583	61.28	87.87	0.00840721
k141_32358	k141_32358	2140	1939.76	583	30.22	43.34	0.00840721
k141_39808	k141_39808	1799	1598.76	583	36.67	52.59	0.00840721
k141_34389	k141_34389	1485	1284.76	582	45.55	65.33	0.00839279
k141_21659	k141_21659	4628	4427.76	581.34	13.2	18.93	0.00838327
k141_2856	k141_2856	2842	2641.76	581	22.12	31.72	0.00837837
k141_33531	k141_33531	1546	1345.76	580	43.34	62.15	0.00836395
k141_46177	k141_46177	7294	7093.76	580	8.22	11.79	0.00836395
k141_49120	k141_49120	4043	3842.76	580	15.18	21.77	0.00836395
k141_721	k141_721	1427	1226.76	580	47.54	68.18	0.00836395
k141_36150	k141_36150	4416	4215.76	579.87	13.83	19.84	0.00836207
k141_16379	k141_16379	3526	3325.76	579	17.51	25.11	0.00834953
k141_28821	k141_28821	2008	1807.76	578	32.15	46.11	0.00833511
k141_16576	k141_16576	3086	2885.76	577	20.11	28.83	0.00832069
k141_37380	k141_37380	862	661.76	577	87.68	125.73	0.00832069
k141_38294	k141_38294	2191	1990.76	577	29.15	41.8	0.00832069
k141_16680	k141_16680	709	508.78	576.99	114.04	163.54	0.00832054
k141_23228	k141_23228	1612	1411.76	575	40.96	58.73	0.00829185
k141_42170	k141_42170	1876	1675.76	575	34.5	49.48	0.00829185
k141_7475	k141_7475	6395	6194.76	575	9.33	13.39	0.00829185
k141_37401	k141_37401	1352	1151.76	574	50.12	71.87	0.00827742
k141_46592	k141_46592	6627	6426.76	574	8.98	12.88	0.00827742
k141_13486	k141_13486	3404	3203.76	573	17.99	25.79	0.008263
k141_17489	k141_17489	823	622.76	573	92.52	132.68	0.008263
k141_4424	k141_4424	4880	4679.76	573	12.31	17.66	0.008263
k141_15350	k141_15350	3412	3211.76	572	17.91	25.68	0.00824858
k141_23630	k141_23630	300	104.24	571	550.84	789.93	0.00823416
k141_4342	k141_4342	4161	3960.76	571	14.5	20.79	0.00823416
k141_46913	k141_46913	2746	2545.76	570	22.52	32.29	0.00821974
k141_44785	k141_44785	6909	6708.76	569.59	8.54	12.24	0.00821383
k141_20536	k141_20536	4099	3898.76	568	14.65	21.01	0.0081909
k141_35142	k141_35142	3109	2908.76	567	19.6	28.11	0.00817648
k141_7317	k141_7317	6233	6032.76	567	9.45	13.55	0.00817648
k141_8634	k141_8634	2020	1819.76	567	31.33	44.93	0.00817648
k141_9469	k141_9469	2910	2709.76	567	21.04	30.17	0.00817648
k141_3037	k141_3037	1597	1396.76	566	40.75	58.44	0.00816206
k141_49494	k141_49494	2959	2758.76	566	20.63	29.59	0.00816206
k141_2656	k141_2656	2174	1973.76	565.46	28.81	41.31	0.00815427
k141_46927	k141_46927	11220	11019.8	565	5.16	7.39	0.00814764
k141_47976	k141_47976	2606	2405.76	565	23.62	33.87	0.00814764
k141_6905	k141_6905	4930	4729.76	565	12.01	17.23	0.00814764
k141_7667	k141_7667	7719	7518.76	564	7.54	10.82	0.00813322
k141_7377	k141_7377	2921	2720.76	562.03	20.77	29.79	0.00810481
k141_52751	k141_52751	1914	1713.76	561	32.92	47.21	0.00808996
k141_33716	k141_33716	907	706.76	560.08	79.69	114.28	0.00807669
k141_1357	k141_1357	2054	1853.76	560	30.38	43.56	0.00807554
k141_22945	k141_22945	4507	4306.76	560	13.08	18.75	0.00807554
k141_44991	k141_44991	913	712.76	560	79.01	113.3	0.00807554
k141_955	k141_955	2696	2495.76	560	22.56	32.36	0.00807554
k141_114	k141_114	8955	8754.76	559	6.42	9.21	0.00806112
k141_32758	k141_32758	3830	3629.76	559	15.49	22.21	0.00806112
k141_36055	k141_36055	639	438.81	558	127.87	183.37	0.00804669
k141_18174	k141_18174	3135	2934.76	557	19.09	27.37	0.00803227
k141_4590	k141_4590	3347	3146.76	557	17.8	25.53	0.00803227
k141_7811	k141_7811	1977	1776.76	557	31.52	45.21	0.00803227
k141_18491	k141_18491	5951	5750.76	555	9.7	13.92	0.00800343
k141_51668	k141_51668	1574	1373.76	555	40.63	58.26	0.00800343
k141_37322	k141_37322	4074	3873.76	554.22	14.39	20.63	0.00799218
k141_20957	k141_20957	6434	6233.76	554	8.94	12.82	0.00798901
k141_25225	k141_25225	5842	5641.76	554	9.87	14.16	0.00798901
k141_6579	k141_6579	2568	2367.76	554	23.53	33.74	0.00798901
k141_10546	k141_10546	2827	2626.76	553.56	21.19	30.39	0.00798267
k141_29819	k141_29819	2885	2684.76	553	20.71	29.7	0.00797459
k141_26751	k141_26751	4448	4247.76	552	13.07	18.74	0.00796017
k141_6404	k141_6404	3199	2998.76	551	18.48	26.5	0.00794575
k141_14384	k141_14384	4316	4115.76	550	13.44	19.27	0.00793133
k141_25156	k141_25156	1270	1069.76	550	51.7	74.14	0.00793133
k141_31199	k141_31199	2698	2497.76	550	22.14	31.75	0.00793133
k141_6003	k141_6003	2824	2623.76	550	21.08	30.23	0.00793133
k141_7876	k141_7876	3806	3605.76	550	15.34	22	0.00793133
k141_28579	k141_28579	1065	864.76	549.34	63.88	91.61	0.00792181
k141_3154	k141_3154	1375	1174.76	549	46.99	67.39	0.00791691
k141_3508	k141_3508	5322	5121.76	548.77	10.77	15.45	0.00791359
k141_44208	k141_44208	791	590.76	548.47	93.36	133.88	0.00790927
k141_23374	k141_23374	3929	3728.76	547	14.75	21.15	0.00788807
k141_43917	k141_43917	6879	6678.76	547	8.24	11.81	0.00788807
k141_30417	k141_30417	1633	1432.76	546	38.32	54.95	0.00787365
k141_31124	k141_31124	3924	3723.76	546	14.74	21.14	0.00787365
k141_12533	k141_12533	1369	1168.76	544.95	46.89	67.24	0.00785851
k141_33214	k141_33214	2110	1909.76	544	28.64	41.08	0.00784481
k141_39989	k141_39989	6062	5861.76	543	9.32	13.36	0.00783039
k141_9723	k141_9723	5082	4881.76	543	11.19	16.04	0.00783039
k141_18247	k141_18247	1284	1083.76	542	50.29	72.12	0.00781597
k141_17819	k141_17819	5165	4964.76	540	10.94	15.68	0.00778712
k141_16068	k141_16068	1881	1680.76	539.71	32.29	46.31	0.00778294
k141_14576	k141_14576	252	60.67	539	893.33	1281.06	0.0077727
k141_16991	k141_16991	3887	3686.76	539	14.7	21.08	0.0077727
k141_27469	k141_27469	963	762.76	539	71.06	101.9	0.0077727
k141_41850	k141_41850	2263	2062.76	539	26.28	37.68	0.0077727
k141_22512	k141_22512	1019	818.76	536.31	65.87	94.46	0.00773391
k141_31023	k141_31023	2146	1945.76	536	27.7	39.72	0.00772944
k141_34818	k141_34818	3855	3654.76	536	14.75	21.15	0.00772944
k141_4168	k141_4168	5617	5416.76	536	9.95	14.27	0.00772944
k141_16704	k141_16704	2823	2622.76	535.78	20.54	29.46	0.00772627
k141_11908	k141_11908	3814	3613.76	535	14.89	21.35	0.00771502
k141_15149	k141_15149	1462	1261.76	535	42.64	61.14	0.00771502
k141_43763	k141_43763	2877	2676.76	535	20.1	28.82	0.00771502
k141_34607	k141_34607	1747	1546.76	534	34.72	49.79	0.0077006
k141_11467	k141_11467	1600	1399.76	532	38.22	54.81	0.00767176
k141_1649	k141_1649	451	251.37	532	212.82	305.2	0.00767176
k141_31262	k141_31262	4493	4292.76	532	12.46	17.87	0.00767176
k141_9444	k141_9444	2382	2181.76	532	24.52	35.16	0.00767176
k141_20966	k141_20966	3194	2993.76	531	17.84	25.58	0.00765734
k141_9202	k141_9202	2719	2518.76	531	21.2	30.4	0.00765734
k141_10711	k141_10711	2535	2334.76	530	22.83	32.74	0.00764292
k141_5538	k141_5538	9003	8802.76	530	6.05	8.68	0.00764292
k141_8332	k141_8332	2610	2409.76	530	22.12	31.72	0.00764292
k141_16604	k141_16604	1251	1050.76	529	50.63	72.6	0.0076285
k141_43208	k141_43208	1713	1512.76	529	35.16	50.43	0.0076285
k141_46275	k141_46275	701	500.78	528.68	106.16	152.24	0.00762388
k141_16047	k141_16047	1598	1397.76	528.39	38.01	54.51	0.0076197
k141_26548	k141_26548	2856	2655.76	528	19.99	28.67	0.00761408
k141_31161	k141_31161	1582	1381.76	528	38.43	55.1	0.00761408
k141_3816	k141_3816	3317	3116.76	528	17.04	24.43	0.00761408
k141_682	k141_682	2774	2573.76	528	20.63	29.58	0.00761408
k141_39150	k141_39150	773	572.77	527.88	92.68	132.9	0.00761235
k141_2705	k141_2705	3801	3600.76	527	14.72	21.11	0.00759966
k141_37871	k141_37871	7834	7633.76	527	6.94	9.96	0.00759966
k141_49154	k141_49154	4937	4736.76	527	11.19	16.04	0.00759966
k141_8303	k141_8303	2468	2267.76	527	23.37	33.51	0.00759966
k141_16988	k141_16988	3296	3095.76	525.7	17.08	24.49	0.00758091
k141_28851	k141_28851	4458	4257.76	525	12.4	17.78	0.00757082
k141_30999	k141_30999	4947	4746.76	525	11.12	15.95	0.00757082
k141_3214	k141_3214	895	694.76	525	75.99	108.97	0.00757082
k141_15434	k141_15434	2770	2569.76	524	20.51	29.41	0.00755639
k141_52320	k141_52320	4911	4710.76	524	11.19	16.04	0.00755639
k141_8720	k141_8720	2562	2361.76	524	22.31	31.99	0.00755639
k141_41094	k141_41094	3213	3012.76	523.92	17.49	25.08	0.00755524
k141_26188	k141_26188	4937	4736.76	523	11.1	15.92	0.00754197
k141_36407	k141_36407	3660	3459.76	523	15.2	21.8	0.00754197
k141_18791	k141_18791	4960	4759.76	522	11.03	15.81	0.00752755
k141_26460	k141_26460	2368	2167.76	522	24.21	34.72	0.00752755
k141_23654	k141_23654	1438	1237.76	521.24	42.35	60.73	0.00751659
k141_24012	k141_24012	7106	6905.76	521	7.59	10.88	0.00751313
k141_31898	k141_31898	679	478.79	520.98	109.42	156.91	0.00751284
k141_4348	k141_4348	2843	2642.76	520.14	19.79	28.38	0.00750073
k141_16698	k141_16698	1870	1669.76	520	31.32	44.91	0.00749871
k141_24	k141_24	6841	6640.76	520	7.87	11.29	0.00749871
k141_3232	k141_3232	3969	3768.76	520	13.87	19.9	0.00749871
k141_45290	k141_45290	3084	2883.76	520	18.13	26	0.00749871
k141_42821	k141_42821	2750	2549.76	519	20.47	29.35	0.00748429
k141_47359	k141_47359	2708	2507.76	519	20.81	29.84	0.00748429
k141_12931	k141_12931	1585	1384.76	518.92	37.68	54.04	0.00748314
k141_29628	k141_29628	341	143.32	518.63	363.9	521.84	0.00747896
k141_10536	k141_10536	5747	5546.76	518	9.39	13.47	0.00746987
k141_11701	k141_11701	3396	3195.76	518	16.3	23.37	0.00746987
k141_9238	k141_9238	3707	3506.76	517.97	14.85	21.3	0.00746944
k141_12963	k141_12963	2739	2538.76	517	20.48	29.37	0.00745545
k141_26214	k141_26214	2419	2218.76	517	23.43	33.6	0.00745545
k141_37017	k141_37017	1369	1168.76	517	44.48	63.79	0.00745545
k141_2366	k141_2366	1204	1003.76	515	51.59	73.99	0.00742661
k141_31429	k141_31429	3055	2854.76	515	18.14	26.01	0.00742661
k141_37719	k141_37719	4277	4076.76	515	12.7	18.22	0.00742661
k141_31935	k141_31935	1688	1487.76	514	34.74	49.82	0.00741219
k141_37245	k141_37245	2240	2039.76	514	25.34	36.34	0.00741219
k141_4599	k141_4599	2045	1844.76	514	28.02	40.18	0.00741219
k141_46416	k141_46416	878	677.76	514	76.26	109.36	0.00741219
k141_20404	k141_20404	1617	1416.76	513	36.41	52.22	0.00739777
k141_20668	k141_20668	3252	3051.76	513	16.9	24.24	0.00739777
k141_25298	k141_25298	3927	3726.76	513	13.84	19.85	0.00739777
k141_34899	k141_34899	3544	3343.76	513	15.43	22.12	0.00739777
k141_45251	k141_45251	3354	3153.76	512.01	16.33	23.41	0.00738349
k141_23446	k141_23446	6881	6680.76	512	7.71	11.05	0.00738335
k141_10933	k141_10933	3296	3095.76	511	16.6	23.8	0.00736893
k141_22372	k141_22372	2672	2471.76	511	20.79	29.81	0.00736893
k141_12972	k141_12972	694	493.78	510.42	103.95	149.06	0.00736056
k141_5659	k141_5659	5812	5611.76	510.41	9.15	13.12	0.00736042
k141_34690	k141_34690	3742	3541.76	510.26	14.49	20.78	0.00735826
k141_18853	k141_18853	1077	876.76	510	58.49	83.88	0.00735451
k141_34914	k141_34914	832	631.76	510	81.18	116.41	0.00735451
k141_37338	k141_37338	870	669.76	510	76.57	109.81	0.00735451
k141_17883	k141_17883	1374	1173.76	509.01	43.61	62.54	0.00734023
k141_16255	k141_16255	4502	4301.76	509	11.9	17.06	0.00734009
k141_33307	k141_33307	2246	2045.76	508	24.97	35.81	0.00732566
k141_36305	k141_36305	2415	2214.76	508	23.07	33.08	0.00732566
k141_6918	k141_6918	4058	3857.76	507	13.22	18.95	0.00731124
k141_1998	k141_1998	3982	3781.76	506.21	13.46	19.3	0.00729985
k141_37296	k141_37296	652	451.8	506	112.62	161.5	0.00729682
k141_684	k141_684	1650	1449.76	506	35.1	50.33	0.00729682
k141_51894	k141_51894	2318	2117.76	505	23.98	34.39	0.0072824
k141_36702	k141_36702	10291	10090.8	504	5.02	7.2	0.00726798
k141_6693	k141_6693	1312	1111.76	504	45.59	65.37	0.00726798
k141_10206	k141_10206	1993	1792.76	503	28.21	40.46	0.00725356
k141_49927	k141_49927	591	390.86	503	129.41	185.58	0.00725356
k141_4670	k141_4670	3531	3330.76	502.41	15.17	21.75	0.00724505
k141_10408	k141_10408	4574	4373.76	502	11.54	16.55	0.00723914
k141_20480	k141_20480	2046	1845.76	502	27.35	39.22	0.00723914
k141_35965	k141_35965	5681	5480.76	502	9.21	13.21	0.00723914
k141_30938	k141_30938	7639	7438.76	501.98	6.79	9.73	0.00723885
k141_34275	k141_34275	1473	1272.76	501.15	39.6	56.78	0.00722688
k141_24186	k141_24186	3918	3717.76	501	13.55	19.43	0.00722472
k141_49253	k141_49253	960	759.76	501	66.31	95.09	0.00722472
k141_51110	k141_51110	2278	2077.76	501	24.25	34.77	0.00722472
k141_63	k141_63	1053	852.76	501	59.08	84.72	0.00722472
k141_8217	k141_8217	4810	4609.76	500.48	10.92	15.66	0.00721722
k141_25983	k141_25983	2366	2165.76	500	23.22	33.29	0.0072103
k141_30383	k141_30383	3019	2818.76	500	17.84	25.58	0.0072103
k141_36576	k141_36576	2855	2654.76	500	18.94	27.16	0.0072103
k141_2838	k141_2838	416	216.72	499	231.54	332.04	0.00719588
k141_15297	k141_15297	2929	2728.76	498	18.35	26.32	0.00718146
k141_24140	k141_24140	6069	5868.76	498	8.53	12.24	0.00718146
k141_29594	k141_29594	2231	2030.76	498	24.66	35.36	0.00718146
k141_41890	k141_41890	1999	1798.76	498	27.84	39.92	0.00718146
k141_24352	k141_24352	1206	1005.76	497	49.69	71.26	0.00716704
k141_29517	k141_29517	1210	1009.76	497	49.49	70.98	0.00716704
k141_33042	k141_33042	982	781.76	497	63.93	91.68	0.00716704
k141_41208	k141_41208	1425	1224.76	497	40.81	58.52	0.00716704
k141_9725	k141_9725	1248	1047.76	497	47.7	68.4	0.00716704
k141_13514	k141_13514	2466	2265.76	496	22.01	31.57	0.00715262
k141_2841	k141_2841	2979	2778.76	496	17.95	25.74	0.00715262
k141_42340	k141_42340	801	600.76	496	83.02	119.06	0.00715262
k141_30067	k141_30067	4499	4298.76	495.04	11.58	16.61	0.00713877
k141_35320	k141_35320	1327	1126.76	495	44.18	63.35	0.0071382
k141_10785	k141_10785	3415	3214.76	494	15.45	22.16	0.00712378
k141_28058	k141_28058	5659	5458.76	494	9.1	13.05	0.00712378
k141_9654	k141_9654	2369	2168.76	493.22	22.87	32.8	0.00711253
k141_547	k141_547	2081	1880.76	493.14	26.37	37.81	0.00711137
k141_22896	k141_22896	1765	1564.76	493	31.68	45.43	0.00710936
k141_33456	k141_33456	1361	1160.76	493	42.71	61.25	0.00710936
k141_3991	k141_3991	2242	2041.76	493	24.28	34.82	0.00710936
k141_45598	k141_45598	4606	4405.76	493	11.25	16.14	0.00710936
k141_5574	k141_5574	2055	1854.76	493	26.73	38.33	0.00710936
k141_13202	k141_13202	6047	5846.76	492	8.46	12.13	0.00709494
k141_22571	k141_22571	2215	2014.76	492	24.56	35.21	0.00709494
k141_41994	k141_41994	280	85.7	492	577.32	827.89	0.00709494
k141_42435	k141_42435	1703	1502.76	492	32.92	47.21	0.00709494
k141_11324	k141_11324	2601	2400.76	491	20.57	29.49	0.00708051
k141_14155	k141_14155	1648	1447.76	491	34.1	48.91	0.00708051
k141_20397	k141_20397	1565	1364.76	491	36.18	51.88	0.00708051
k141_40978	k141_40978	3631	3430.76	491	14.39	20.64	0.00708051
k141_45728	k141_45728	3092	2891.76	491	17.07	24.49	0.00708051
k141_14929	k141_14929	2501	2300.76	490	21.42	30.71	0.00706609
k141_35239	k141_35239	3417	3216.76	490	15.32	21.97	0.00706609
k141_679	k141_679	1373	1172.76	490	42.02	60.25	0.00706609
k141_4483	k141_4483	845	644.76	489.82	76.39	109.55	0.0070635
k141_4593	k141_4593	2434	2233.76	489.46	22.03	31.6	0.00705831
k141_14101	k141_14101	3187	2986.76	489.01	16.46	23.61	0.00705182
k141_21899	k141_21899	1036	835.76	489	58.84	84.37	0.00705167
k141_9627	k141_9627	1283	1082.76	489	45.41	65.13	0.00705167
k141_16262	k141_16262	3166	2965.76	488	16.55	23.73	0.00703725
k141_17993	k141_17993	1673	1472.76	488	33.32	47.78	0.00703725
k141_50215	k141_50215	7601	7400.76	487	6.62	9.49	0.00702283
k141_21255	k141_21255	6556	6355.76	486	7.69	11.03	0.00700841
k141_27524	k141_27524	3038	2837.76	486	17.22	24.7	0.00700841
k141_4731	k141_4731	2292	2091.76	486	23.36	33.5	0.00700841
k141_14571	k141_14571	3361	3160.76	485.05	15.43	22.13	0.00699471
k141_23128	k141_23128	3761	3560.76	484	13.67	19.6	0.00697957
k141_3848	k141_3848	2672	2471.76	484	19.69	28.24	0.00697957
k141_22979	k141_22979	7955	7754.76	483	6.26	8.98	0.00696515
k141_3257	k141_3257	1089	888.76	483	54.65	78.37	0.00696515
k141_6012	k141_6012	1739	1538.76	483	31.56	45.26	0.00696515
k141_1865	k141_1865	2204	2003.76	482.55	24.22	34.73	0.00695866
k141_40909	k141_40909	5510	5309.76	482	9.13	13.09	0.00695073
k141_51788	k141_51788	5227	5026.76	482	9.64	13.83	0.00695073
k141_5372	k141_5372	1944	1743.76	481.99	27.8	39.86	0.00695059
k141_1083	k141_1083	2928	2727.76	481	17.73	25.43	0.00693631
k141_5418	k141_5418	3010	2809.76	481	17.21	24.69	0.00693631
k141_12156	k141_12156	3678	3477.76	480	13.88	19.9	0.00692189
k141_27516	k141_27516	2811	2610.76	480	18.49	26.51	0.00692189
k141_29264	k141_29264	1093	892.76	480	54.07	77.53	0.00692189
k141_43493	k141_43493	3888	3687.76	480	13.09	18.77	0.00692189
k141_50929	k141_50929	1065	864.76	480	55.82	80.04	0.00692189
k141_9695	k141_9695	3481	3280.76	480	14.71	21.1	0.00692189
k141_28894	k141_28894	1174	973.76	479.14	49.48	70.96	0.00690949
k141_3949	k141_3949	2031	1830.76	478.9	26.3	37.72	0.00690603
k141_28948	k141_28948	5902	5701.76	478.82	8.44	12.11	0.00690487
k141_2121	k141_2121	1171	970.76	478	49.52	71.01	0.00689305
k141_30419	k141_30419	1052	851.76	478	56.43	80.93	0.00689305
k141_33864	k141_33864	1174	973.76	478	49.36	70.79	0.00689305
k141_38	k141_38	11827	11626.8	478	4.13	5.93	0.00689305
k141_3291	k141_3291	5110	4909.76	476	9.75	13.98	0.00686421
k141_49644	k141_49644	728	527.77	475	90.5	129.79	0.00684979
k141_51639	k141_51639	2034	1833.76	474	25.99	37.28	0.00683536
k141_9119	k141_9119	697	496.78	474	95.95	137.59	0.00683536
k141_14165	k141_14165	417	217.7	473.04	218.5	313.34	0.00682152
k141_30297	k141_30297	8804	8603.76	473	5.53	7.93	0.00682094
k141_44071	k141_44071	748	547.77	473	86.83	124.52	0.00682094
k141_16220	k141_16220	681	480.79	471.79	98.68	141.51	0.00680349
k141_14949	k141_14949	644	443.81	470	106.49	152.72	0.00677768
k141_20081	k141_20081	2255	2054.76	470	23	32.99	0.00677768
k141_29229	k141_29229	5749	5548.76	470	8.52	12.21	0.00677768
k141_33803	k141_33803	4766	4565.76	470	10.35	14.84	0.00677768
k141_39220	k141_39220	2530	2329.76	470	20.29	29.09	0.00677768
k141_52916	k141_52916	3194	2993.76	470	15.79	22.64	0.00677768
k141_6658	k141_6658	1888	1687.76	470	28	40.16	0.00677768
k141_8133	k141_8133	436	236.5	470	199.84	286.58	0.00677768
k141_48782	k141_48782	3359	3158.76	469	14.93	21.41	0.00676326
k141_26001	k141_26001	7542	7341.76	466	6.38	9.15	0.00672
k141_33396	k141_33396	1876	1675.76	465.3	27.92	40.04	0.00670991
k141_1235	k141_1235	1917	1716.76	465	27.24	39.06	0.00670558
k141_36751	k141_36751	2544	2343.76	465	19.95	28.61	0.00670558
k141_43516	k141_43516	5550	5349.76	465	8.74	12.53	0.00670558
k141_47472	k141_47472	4116	3915.76	465	11.94	17.12	0.00670558
k141_31189	k141_31189	4112	3911.76	464	11.93	17.11	0.00669116
k141_41672	k141_41672	5472	5271.76	464	8.85	12.69	0.00669116
k141_28322	k141_28322	5494	5293.76	463	8.8	12.61	0.00667674
k141_30071	k141_30071	2583	2382.76	463	19.54	28.02	0.00667674
k141_36768	k141_36768	752	551.77	463	84.38	121.01	0.00667674
k141_4738	k141_4738	2036	1835.76	462.82	25.35	36.36	0.00667414
k141_14309	k141_14309	4051	3850.76	462	12.06	17.3	0.00666232
k141_24443	k141_24443	7459	7258.76	462	6.4	9.18	0.00666232
k141_10900	k141_10900	3593	3392.76	461	13.66	19.59	0.0066479
k141_13695	k141_13695	2864	2663.76	461	17.4	24.96	0.0066479
k141_14725	k141_14725	889	688.76	461	67.31	96.52	0.0066479
k141_27487	k141_27487	713	512.78	461	90.41	129.65	0.0066479
k141_13457	k141_13457	4990	4789.76	460	9.66	13.85	0.00663348
k141_29320	k141_29320	3328	3127.76	460	14.79	21.21	0.00663348
k141_40917	k141_40917	3339	3138.76	460	14.74	21.13	0.00663348
k141_4519	k141_4519	488	288.14	459.99	160.54	230.21	0.00663333
k141_11321	k141_11321	876	675.76	459	68.3	97.95	0.00661906
k141_14478	k141_14478	7574	7373.76	459	6.26	8.98	0.00661906
k141_8934	k141_8934	1650	1449.76	458	31.77	45.56	0.00660463
k141_7939	k141_7939	3039	2838.76	457.17	16.19	23.22	0.00659267
k141_10158	k141_10158	1521	1320.76	457	34.79	49.9	0.00659021
k141_23708	k141_23708	1904	1703.76	457	26.97	38.68	0.00659021
k141_8597	k141_8597	3365	3164.76	457	14.52	20.82	0.00659021
k141_14186	k141_14186	2399	2198.76	456	20.86	29.91	0.00657579
k141_53288	k141_53288	2900	2699.76	456	16.98	24.36	0.00657579
k141_26481	k141_26481	2611	2410.76	455	18.98	27.22	0.00656137
k141_3054	k141_3054	850	649.76	455	70.42	100.98	0.00656137
k141_30993	k141_30993	1985	1784.76	455	25.64	36.76	0.00656137
k141_31957	k141_31957	2701	2500.76	455	18.3	26.24	0.00656137
k141_26206	k141_26206	2954	2753.76	454	16.58	23.77	0.00654695
k141_36640	k141_36640	1264	1063.76	454	42.92	61.55	0.00654695
k141_19989	k141_19989	919	718.76	453.32	63.42	90.95	0.00653715
k141_2247	k141_2247	1962	1761.76	452	25.8	37	0.00651811
k141_30374	k141_30374	1206	1005.76	452	45.19	64.81	0.00651811
k141_24955	k141_24955	2496	2295.76	451.42	19.77	28.36	0.00650975
k141_26300	k141_26300	1954	1753.76	451	25.86	37.08	0.00650369
k141_31842	k141_31842	1102	901.76	451	50.29	72.12	0.00650369
k141_21599	k141_21599	2879	2678.76	450	16.89	24.22	0.00648927
k141_4139	k141_4139	567	366.9	450	123.34	176.87	0.00648927
k141_5846	k141_5846	2535	2334.76	450	19.38	27.79	0.00648927
k141_5621	k141_5621	452	252.36	449.61	179.16	256.92	0.00648365
k141_23643	k141_23643	4295	4094.76	449	11.03	15.81	0.00647485
k141_31333	k141_31333	2918	2717.76	449	16.61	23.82	0.00647485
k141_3243	k141_3243	5962	5761.76	449	7.84	11.24	0.00647485
k141_33907	k141_33907	2339	2138.76	449	21.11	30.27	0.00647485
k141_39841	k141_39841	724	523.77	449	86.2	123.62	0.00647485
k141_47480	k141_47480	2015	1814.76	448	24.82	35.6	0.00646043
k141_47997	k141_47997	1069	868.76	448	51.86	74.36	0.00646043
k141_7130	k141_7130	3739	3538.76	448	12.73	18.26	0.00646043
k141_32118	k141_32118	3784	3583.76	447	12.54	17.99	0.00644601
k141_35716	k141_35716	1308	1107.76	447	40.58	58.19	0.00644601
k141_3947	k141_3947	2149	1948.76	447	23.07	33.08	0.00644601
k141_53432	k141_53432	405	205.86	446.55	218.13	312.8	0.00643952
k141_11458	k141_11458	2560	2359.76	446	19.01	27.26	0.00643159
k141_13837	k141_13837	2656	2455.76	446	18.26	26.19	0.00643159
k141_13871	k141_13871	7735	7534.76	446	5.95	8.54	0.00643159
k141_17252	k141_17252	7318	7117.76	446	6.3	9.04	0.00643159
k141_26667	k141_26667	1520	1319.76	446	33.98	48.73	0.00643159
k141_4821	k141_4821	1011	810.76	446	55.32	79.33	0.00643159
k141_50439	k141_50439	3089	2888.76	446	15.53	22.26	0.00643159
k141_6766	k141_6766	4478	4277.76	446	10.48	15.03	0.00643159
k141_7711	k141_7711	2570	2369.76	446	18.93	27.14	0.00643159
k141_37791	k141_37791	1078	877.76	445	50.98	73.11	0.00641717
k141_43512	k141_43512	685	484.79	445	92.31	132.37	0.00641717
k141_44582	k141_44582	3561	3360.76	445	13.32	19.09	0.00641717
k141_36544	k141_36544	3221	3020.76	444	14.78	21.2	0.00640275
k141_52736	k141_52736	1645	1444.76	444	30.9	44.32	0.00640275
k141_11910	k141_11910	1991	1790.76	443	24.88	35.67	0.00638833
k141_25846	k141_25846	1221	1020.76	443	43.64	62.58	0.00638833
k141_31970	k141_31970	2077	1876.76	443	23.74	34.04	0.00638833
k141_34329	k141_34329	6111	5910.76	443	7.54	10.81	0.00638833
k141_11918	k141_11918	1151	950.76	442.49	46.8	67.11	0.00638097
k141_15525	k141_15525	2095	1894.76	442	23.46	33.64	0.00637391
k141_45303	k141_45303	1434	1233.76	442	36.03	51.66	0.00637391
k141_6618	k141_6618	1987	1786.76	442	24.88	35.67	0.00637391
k141_74	k141_74	3601	3400.76	442	13.07	18.74	0.00637391
k141_16305	k141_16305	3515	3314.76	441	13.38	19.19	0.00635948
k141_17102	k141_17102	5146	4945.76	441	8.97	12.86	0.00635948
k141_18604	k141_18604	2587	2386.76	441	18.58	26.64	0.00635948
k141_39085	k141_39085	605	404.84	440.25	109.35	156.82	0.00634867
k141_14920	k141_14920	12042	11841.8	440	3.74	5.36	0.00634506
k141_23607	k141_23607	1319	1118.76	440	39.55	56.71	0.00634506
k141_43255	k141_43255	458	258.32	440	171.28	245.63	0.00634506
k141_53197	k141_53197	3640	3439.76	440	12.86	18.45	0.00634506
k141_12014	k141_12014	3547	3346.76	439	13.19	18.92	0.00633064
k141_23394	k141_23394	1778	1577.76	439	27.98	40.12	0.00633064
k141_15162	k141_15162	513	313.03	438	140.71	201.78	0.00631622
k141_22286	k141_22286	1250	1049.76	438	41.96	60.17	0.00631622
k141_22738	k141_22738	876	675.76	438	65.18	93.47	0.00631622
k141_25140	k141_25140	4096	3895.76	438	11.31	16.21	0.00631622
k141_47248	k141_47248	2330	2129.76	438	20.68	29.66	0.00631622
k141_17684	k141_17684	3424	3223.76	437.1	13.63	19.55	0.00630324
k141_25906	k141_25906	2249	2048.76	437	21.45	30.76	0.0063018
k141_10996	k141_10996	6771	6570.76	436.96	6.69	9.59	0.00630123
k141_1243	k141_1243	606	405.84	436.07	108.05	154.95	0.00628839
k141_21201	k141_21201	1772	1571.76	436	27.89	40	0.00628738
k141_24605	k141_24605	1622	1421.76	436	30.84	44.22	0.00628738
k141_44302	k141_44302	1322	1121.76	436	39.08	56.05	0.00628738
k141_50479	k141_50479	2320	2119.76	436	20.68	29.66	0.00628738
k141_33688	k141_33688	3807	3606.76	435.66	12.15	17.42	0.00628248
k141_17477	k141_17477	4961	4760.76	435	9.19	13.18	0.00627296
k141_2609	k141_2609	1685	1484.76	435	29.46	42.25	0.00627296
k141_37653	k141_37653	661	460.8	435	94.93	136.13	0.00627296
k141_18317	k141_18317	2227	2026.76	433	21.48	30.81	0.00624412
k141_43290	k141_43290	4686	4485.76	433	9.71	13.92	0.00624412
k141_19990	k141_19990	2910	2709.76	432.05	16.03	22.99	0.00623042
k141_4214	k141_4214	1615	1414.76	432	30.71	44.03	0.0062297
k141_23263	k141_23263	976	775.76	431	55.87	80.12	0.00621528
k141_30770	k141_30770	4209	4008.76	431	10.81	15.5	0.00621528
k141_48916	k141_48916	738	537.77	431	80.59	115.57	0.00621528
k141_13037	k141_13037	3608	3407.76	430	12.69	18.2	0.00620086
k141_24333	k141_24333	3160	2959.76	430	14.61	20.95	0.00620086
k141_25250	k141_25250	7987	7786.76	430	5.55	7.96	0.00620086
k141_10688	k141_10688	3135	2934.76	429.93	14.73	21.13	0.00619985
k141_12622	k141_12622	2267	2066.76	429.42	20.89	29.96	0.00619249
k141_42504	k141_42504	999	798.76	429.39	54.06	77.52	0.00619206
k141_15852	k141_15852	2091	1890.76	429	22.82	32.72	0.00618644
k141_17349	k141_17349	2897	2696.76	429	16	22.94	0.00618644
k141_3301	k141_3301	6979	6778.76	429	6.36	9.13	0.00618644
k141_41294	k141_41294	1587	1386.76	429	31.11	44.61	0.00618644
k141_41931	k141_41931	5485	5284.76	429	8.16	11.71	0.00618644
k141_43723	k141_43723	3606	3405.76	429	12.67	18.16	0.00618644
k141_1314	k141_1314	2445	2244.76	428	19.17	27.5	0.00617202
k141_26040	k141_26040	3419	3218.76	427.01	13.34	19.13	0.00615774
k141_14367	k141_14367	767	566.77	427	75.76	108.64	0.0061576
k141_14799	k141_14799	2141	1940.76	427	22.12	31.73	0.0061576
k141_33260	k141_33260	2509	2308.76	427	18.6	26.67	0.0061576
k141_39334	k141_39334	606	405.84	427	105.8	151.72	0.0061576
k141_16048	k141_16048	860	659.76	425.04	64.78	92.9	0.00612933
k141_6914	k141_6914	2979	2778.76	424	15.34	22	0.00611433
k141_27540	k141_27540	3773	3572.76	423	11.91	17.07	0.00609991
k141_36574	k141_36574	3242	3041.76	423	13.98	20.05	0.00609991
k141_564	k141_564	3191	2990.76	423	14.22	20.4	0.00609991
k141_993	k141_993	1964	1763.76	423	24.12	34.58	0.00609991
k141_5969	k141_5969	2665	2464.76	422.32	17.23	24.71	0.00609011
k141_1268	k141_1268	4004	3803.76	421	11.13	15.96	0.00607107
k141_21563	k141_21563	3303	3102.76	421	13.64	19.57	0.00607107
k141_9476	k141_9476	2673	2472.76	421	17.12	24.55	0.00607107
k141_12738	k141_12738	1817	1616.76	420.85	26.18	37.54	0.00606891
k141_10949	k141_10949	2313	2112.76	420.13	20	28.68	0.00605853
k141_15676	k141_15676	1357	1156.76	420.04	36.52	52.36	0.00605723
k141_16516	k141_16516	977	776.76	420.02	54.38	77.98	0.00605694
k141_728	k141_728	1245	1044.76	420	40.43	57.97	0.00605665
k141_7443	k141_7443	3535	3334.76	420	12.67	18.16	0.00605665
k141_9034	k141_9034	2365	2164.76	420	19.51	27.98	0.00605665
k141_3701	k141_3701	4480	4279.76	419.99	9.87	14.15	0.00605651
k141_21299	k141_21299	1627	1426.76	419.86	29.59	42.44	0.00605463
k141_39792	k141_39792	742	541.77	419	77.77	111.53	0.00604223
k141_12159	k141_12159	6352	6151.76	418.55	6.84	9.81	0.00603574
k141_7522	k141_7522	2234	2033.76	418.52	20.69	29.68	0.00603531
k141_629	k141_629	2149	1948.76	418.06	21.57	30.94	0.00602868
k141_16001	k141_16001	1739	1538.76	418	27.32	39.17	0.00602781
k141_25098	k141_25098	2299	2098.76	418	20.03	28.72	0.00602781
k141_42443	k141_42443	2211	2010.76	418	20.9	29.98	0.00602781
k141_46330	k141_46330	3155	2954.76	418	14.23	20.4	0.00602781
k141_49977	k141_49977	7897	7696.76	418	5.46	7.83	0.00602781
k141_15268	k141_15268	1966	1765.76	417.71	23.79	34.11	0.00602363
k141_24606	k141_24606	2513	2312.76	417	18.13	26	0.00601339
k141_26552	k141_26552	1760	1559.76	417	26.88	38.55	0.00601339
k141_40617	k141_40617	3596	3395.76	417	12.35	17.71	0.00601339
k141_50605	k141_50605	6902	6701.76	417	6.26	8.97	0.00601339
k141_11569	k141_11569	2647	2446.76	416	17.1	24.52	0.00599897
k141_15326	k141_15326	1644	1443.76	416	28.97	41.55	0.00599897
k141_25304	k141_25304	1683	1482.76	416	28.21	40.46	0.00599897
k141_29199	k141_29199	3407	3206.76	416	13.05	18.71	0.00599897
k141_35453	k141_35453	607	406.84	416	102.82	147.45	0.00599897
k141_42582	k141_42582	4576	4375.76	415	9.54	13.68	0.00598455
k141_48606	k141_48606	2839	2638.76	415	15.82	22.68	0.00598455
k141_6902	k141_6902	2092	1891.76	415	22.06	31.63	0.00598455
k141_25303	k141_25303	3389	3188.76	414	13.06	18.72	0.00597013
k141_25639	k141_25639	1193	992.76	414	41.94	60.14	0.00597013
k141_42082	k141_42082	3780	3579.76	414	11.63	16.68	0.00597013
k141_50191	k141_50191	2801	2600.76	414	16.01	22.96	0.00597013
k141_8532	k141_8532	4390	4189.76	414	9.94	14.25	0.00597013
k141_4075	k141_4075	2428	2227.76	413.85	18.68	26.79	0.00596797
k141_11614	k141_11614	3302	3101.76	413.14	13.39	19.21	0.00595773
k141_29689	k141_29689	1717	1516.76	413	27.38	39.27	0.00595571
k141_34797	k141_34797	3840	3639.76	412.01	11.38	16.32	0.00594143
k141_11733	k141_11733	4900	4699.76	412	8.82	12.64	0.00594129
k141_14837	k141_14837	2356	2155.76	412	19.22	27.56	0.00594129
k141_44659	k141_44659	6939	6738.76	412	6.15	8.82	0.00594129
k141_51543	k141_51543	2435	2234.76	412	18.54	26.59	0.00594129
k141_23011	k141_23011	2079	1878.76	411.46	22.02	31.58	0.0059335
k141_42448	k141_42448	1352	1151.76	411.06	35.89	51.47	0.00592773
k141_1762	k141_1762	6271	6070.76	411	6.81	9.76	0.00592687
k141_9804	k141_9804	2966	2765.76	411	14.94	21.43	0.00592687
k141_15543	k141_15543	673	472.79	410	87.2	125.05	0.00591245
k141_27814	k141_27814	2314	2113.76	410	19.51	27.97	0.00591245
k141_44644	k141_44644	1663	1462.76	410	28.19	40.42	0.00591245
k141_45349	k141_45349	921	720.76	409	57.06	81.83	0.00589803
k141_6489	k141_6489	2363	2162.76	409	19.02	27.27	0.00589803
k141_2932	k141_2932	4346	4145.76	408.99	9.92	14.23	0.00589788
k141_11033	k141_11033	1740	1539.76	408.66	26.69	38.27	0.00589312
k141_10797	k141_10797	3462	3261.76	408	12.58	18.04	0.0058836
k141_11677	k141_11677	2993	2792.76	408	14.69	21.07	0.0058836
k141_12188	k141_12188	2196	1995.76	408	20.56	29.48	0.0058836
k141_45769	k141_45769	3751	3550.76	408	11.55	16.57	0.0058836
k141_21911	k141_21911	1095	894.76	407	45.74	65.59	0.00586918
k141_2628	k141_2628	2515	2314.76	407	17.68	25.36	0.00586918
k141_26640	k141_26640	2389	2188.76	407	18.7	26.82	0.00586918
k141_7126	k141_7126	2276	2075.76	406.41	19.69	28.23	0.00586068
k141_3802	k141_3802	1483	1282.76	406.27	31.85	45.67	0.00585866
k141_2535	k141_2535	4117	3916.76	406	10.42	14.95	0.00585476
k141_17357	k141_17357	1708	1507.76	405.14	27.02	38.75	0.00584236
k141_5111	k141_5111	3607	3406.76	405	11.95	17.14	0.00584034
k141_4065	k141_4065	1846	1645.76	404.72	24.73	35.46	0.00583631
k141_36276	k141_36276	3601	3400.76	404	11.95	17.13	0.00582592
k141_41158	k141_41158	3550	3349.76	404	12.13	17.39	0.00582592
k141_44900	k141_44900	6234	6033.76	404	6.73	9.66	0.00582592
k141_8121	k141_8121	529	328.98	404	123.49	177.09	0.00582592
k141_8825	k141_8825	4283	4082.76	404	9.95	14.27	0.00582592
k141_36504	k141_36504	623	422.83	403.04	95.85	137.46	0.00581208
k141_5923	k141_5923	2201	2000.76	403.04	20.26	29.05	0.00581208
k141_21886	k141_21886	1217	1016.76	403.02	39.86	57.16	0.00581179
k141_16091	k141_16091	9090	8889.76	403	4.56	6.54	0.0058115
k141_47889	k141_47889	3560	3359.76	403	12.06	17.3	0.0058115
k141_19219	k141_19219	1225	1024.76	402.32	39.48	56.61	0.0058017
k141_10620	k141_10620	4722	4521.76	402	8.94	12.82	0.00579708
k141_2914	k141_2914	4795	4594.76	401	8.78	12.59	0.00578266
k141_39575	k141_39575	884	683.76	401	58.97	84.57	0.00578266
k141_50754	k141_50754	4230	4029.76	401	10.01	14.35	0.00578266
k141_7459	k141_7459	1285	1084.76	401	37.17	53.31	0.00578266
k141_22978	k141_22978	1722	1521.76	400	26.43	37.9	0.00576824
k141_33025	k141_33025	1031	830.76	400	48.42	69.43	0.00576824
k141_40760	k141_40760	3216	3015.76	400	13.34	19.13	0.00576824
k141_1827	k141_1827	3191	2990.76	399.88	13.45	19.28	0.00576651
k141_29027	k141_29027	1701	1500.76	399	26.74	38.34	0.00575382
k141_15167	k141_15167	3114	2913.76	398	13.74	19.7	0.0057394
k141_875	k141_875	319	122.21	398	327.5	469.65	0.0057394
k141_21710	k141_21710	2602	2401.76	397	16.62	23.84	0.00572498
k141_28187	k141_28187	3317	3116.76	397	12.81	18.37	0.00572498
k141_34128	k141_34128	2430	2229.76	397	17.9	25.68	0.00572498
k141_22079	k141_22079	4988	4787.76	396.44	8.33	11.94	0.0057169
k141_12300	k141_12300	3135	2934.76	396	13.57	19.46	0.00571056
k141_16342	k141_16342	2317	2116.76	396	18.81	26.98	0.00571056
k141_17784	k141_17784	1687	1486.76	396	26.78	38.41	0.00571056
k141_28267	k141_28267	1880	1679.76	396	23.71	34	0.00571056
k141_32099	k141_32099	1995	1794.76	396	22.19	31.82	0.00571056
k141_30176	k141_30176	7460	7259.76	394.15	5.46	7.83	0.00568388
k141_49685	k141_49685	2550	2349.76	394.13	16.87	24.19	0.00568359
k141_33251	k141_33251	2457	2256.76	394	17.56	25.18	0.00568172
k141_41810	k141_41810	2495	2294.76	394	17.27	24.76	0.00568172
k141_9475	k141_9475	2715	2514.76	394	15.76	22.59	0.00568172
k141_24207	k141_24207	1640	1439.76	393	27.45	39.36	0.0056673
k141_35229	k141_35229	2792	2591.76	393	15.25	21.87	0.0056673
k141_8935	k141_8935	2722	2521.76	393	15.67	22.47	0.0056673
k141_18927	k141_18927	1303	1102.76	392.82	35.82	51.37	0.0056647
k141_32730	k141_32730	2894	2693.76	392.76	14.66	21.03	0.00566383
k141_15342	k141_15342	4516	4315.76	392	9.13	13.1	0.00565288
k141_22177	k141_22177	3270	3069.76	392	12.84	18.41	0.00565288
k141_29509	k141_29509	912	711.76	392	55.38	79.42	0.00565288
k141_35349	k141_35349	3931	3730.76	392	10.57	15.15	0.00565288
k141_2716	k141_2716	700	499.78	391.49	78.77	112.96	0.00564552
k141_13331	k141_13331	754	553.77	391	71	101.82	0.00563845
k141_25806	k141_25806	2652	2451.76	391	16.04	23	0.00563845
k141_50705	k141_50705	3803	3602.76	391	10.91	15.65	0.00563845
k141_5652	k141_5652	1049	848.76	390.33	46.25	66.32	0.00562879
k141_14509	k141_14509	5226	5025.76	390	7.8	11.19	0.00562403
k141_46951	k141_46951	1901	1700.76	389.87	23.05	33.06	0.00562216
k141_11241	k141_11241	2925	2724.76	389	14.36	20.59	0.00560961
k141_3055	k141_3055	3804	3603.76	389	10.85	15.57	0.00560961
k141_42670	k141_42670	1024	823.76	389	47.49	68.1	0.00560961
k141_50003	k141_50003	4883	4682.76	389	8.35	11.98	0.00560961
k141_47816	k141_47816	2646	2445.76	388.76	15.98	22.92	0.00560615
k141_10673	k141_10673	9296	9095.76	388	4.29	6.15	0.00559519
k141_296	k141_296	7556	7355.76	388	5.3	7.61	0.00559519
k141_31451	k141_31451	612	411.84	388	94.74	135.86	0.00559519
k141_46842	k141_46842	2060	1859.76	388	20.98	30.09	0.00559519
k141_52004	k141_52004	1885	1684.76	388	23.16	33.21	0.00559519
k141_5536	k141_5536	3248	3047.76	388	12.8	18.36	0.00559519
k141_9326	k141_9326	2399	2198.76	388	17.75	25.45	0.00559519
k141_23954	k141_23954	1443	1242.76	387.04	31.32	44.91	0.00558135
k141_23022	k141_23022	1562	1361.76	387	28.58	40.98	0.00558077
k141_40027	k141_40027	2686	2485.76	387	15.66	22.45	0.00558077
k141_12764	k141_12764	1149	948.76	386.29	40.94	58.71	0.00557053
k141_10209	k141_10209	3793	3592.76	386	10.8	15.49	0.00556635
k141_11196	k141_11196	893	692.76	386	56.03	80.35	0.00556635
k141_20452	k141_20452	3402	3201.76	386	12.12	17.39	0.00556635
k141_5664	k141_5664	5348	5147.76	386	7.54	10.81	0.00556635
k141_6954	k141_6954	401	201.92	386	192.23	275.67	0.00556635
k141_418	k141_418	2282	2081.76	385	18.6	26.67	0.00555193
k141_5273	k141_5273	5791	5590.76	385	6.92	9.93	0.00555193
k141_5374	k141_5374	1910	1709.76	385	22.64	32.47	0.00555193
k141_42330	k141_42330	3023	2822.76	384.89	13.71	19.66	0.00555034
k141_1719	k141_1719	1459	1258.76	384.37	30.71	44.03	0.00554285
k141_33118	k141_33118	4964	4763.76	384.08	8.11	11.63	0.00553866
k141_4609	k141_4609	993	792.76	384	48.71	69.85	0.00553751
k141_5936	k141_5936	2210	2009.76	384	19.21	27.55	0.00553751
k141_37560	k141_37560	2580	2379.76	383.71	16.21	23.25	0.00553333
k141_14063	k141_14063	6032	5831.76	383	6.6	9.47	0.00552309
k141_41728	k141_41728	1153	952.76	383	40.42	57.97	0.00552309
k141_42774	k141_42774	1103	902.76	383	42.66	61.18	0.00552309
k141_5512	k141_5512	1926	1725.76	383	22.32	32	0.00552309
k141_8136	k141_8136	1786	1585.76	383	24.29	34.83	0.00552309
k141_10465	k141_10465	2974	2773.76	382	13.85	19.86	0.00550867
k141_12001	k141_12001	5254	5053.76	382	7.6	10.9	0.00550867
k141_47530	k141_47530	2253	2052.76	382	18.71	26.84	0.00550867
k141_31729	k141_31729	337	139.46	381.27	274.92	394.24	0.00549814
k141_26802	k141_26802	2711	2510.76	381	15.26	21.88	0.00549425
k141_3762	k141_3762	4672	4471.76	381	8.57	12.29	0.00549425
k141_3890	k141_3890	1353	1152.76	381	33.24	47.66	0.00549425
k141_8673	k141_8673	1544	1343.76	381	28.51	40.89	0.00549425
k141_18287	k141_18287	2291	2090.76	380	18.28	26.21	0.00547983
k141_13983	k141_13983	2640	2439.76	379.6	15.65	22.44	0.00547406
k141_34431	k141_34431	1080	879.76	379.47	43.38	62.2	0.00547219
k141_37549	k141_37549	3025	2824.76	379	13.49	19.35	0.00546541
k141_48723	k141_48723	3166	2965.76	379	12.85	18.43	0.00546541
k141_19007	k141_19007	2116	1915.76	378	19.84	28.45	0.00545099
k141_25703	k141_25703	2067	1866.76	378	20.36	29.2	0.00545099
k141_36907	k141_36907	929	728.76	378	52.16	74.8	0.00545099
k141_42283	k141_42283	536	335.96	378	113.14	162.25	0.00545099
k141_5170	k141_5170	2648	2447.76	378	15.53	22.27	0.00545099
k141_9552	k141_9552	2041	1840.76	378	20.65	29.61	0.00545099
k141_9983	k141_9983	720	519.77	378	73.13	104.87	0.00545099
k141_19302	k141_19302	4536	4335.76	377	8.74	12.54	0.00543657
k141_23220	k141_23220	1802	1601.76	377	23.67	33.94	0.00543657
k141_26397	k141_26397	2893	2692.76	377	14.08	20.19	0.00543657
k141_45754	k141_45754	2575	2374.76	377	15.96	22.89	0.00543657
k141_11735	k141_11735	2111	1910.76	376	19.79	28.38	0.00542215
k141_25036	k141_25036	903	702.76	376	53.8	77.15	0.00542215
k141_6854	k141_6854	1883	1682.76	376	22.47	32.22	0.00542215
k141_8421	k141_8421	3215	3014.76	376	12.54	17.99	0.00542215
k141_4721	k141_4721	789	588.76	375.26	64.09	91.91	0.00541147
k141_1147	k141_1147	869	668.76	375	56.39	80.86	0.00540773
k141_13189	k141_13189	3115	2914.76	375	12.94	18.55	0.00540773
k141_13964	k141_13964	2077	1876.76	375	20.09	28.81	0.00540773
k141_20095	k141_20095	1259	1058.76	375	35.62	51.08	0.00540773
k141_31289	k141_31289	1080	879.76	375	42.86	61.47	0.00540773
k141_6139	k141_6139	3613	3412.76	375	11.05	15.85	0.00540773
k141_26669	k141_26669	11744	11543.8	374	3.26	4.67	0.0053933
k141_53469	k141_53469	4261	4060.76	374	9.26	13.28	0.0053933
k141_22924	k141_22924	2615	2414.76	373.46	15.55	22.3	0.00538552
k141_10163	k141_10163	2887	2686.76	373	13.96	20.02	0.00537888
k141_23839	k141_23839	369	170.53	373	219.96	315.43	0.00537888
k141_27276	k141_27276	662	461.8	373	81.22	116.48	0.00537888
k141_31625	k141_31625	1032	831.76	373	45.1	64.67	0.00537888
k141_35025	k141_35025	2514	2313.76	373	16.21	23.25	0.00537888
k141_43980	k141_43980	2746	2545.76	373	14.73	21.13	0.00537888
k141_4639	k141_4639	3784	3583.76	373	10.47	15.01	0.00537888
k141_5808	k141_5808	3113	2912.76	373	12.88	18.47	0.00537888
k141_6573	k141_6573	4504	4303.76	373	8.72	12.5	0.00537888
k141_30416	k141_30416	889	688.76	372	54.31	77.89	0.00536446
k141_33918	k141_33918	1395	1194.76	372	31.31	44.9	0.00536446
k141_13182	k141_13182	1932	1731.76	371	21.54	30.89	0.00535004
k141_20496	k141_20496	2182	1981.76	371	18.83	27	0.00535004
k141_20853	k141_20853	2787	2586.76	371	14.42	20.68	0.00535004
k141_21131	k141_21131	7082	6881.76	371	5.42	7.77	0.00535004
k141_33497	k141_33497	9979	9778.76	371	3.82	5.47	0.00535004
k141_34693	k141_34693	468	268.25	371	139.08	199.44	0.00535004
k141_35379	k141_35379	7057	6856.76	370	5.43	7.78	0.00533562
k141_46519	k141_46519	2971	2770.76	370	13.43	19.26	0.00533562
k141_47059	k141_47059	2299	2098.76	370	17.73	25.42	0.00533562
k141_39104	k141_39104	3764	3563.76	369	10.41	14.93	0.0053212
k141_42321	k141_42321	4739	4538.76	369	8.18	11.72	0.0053212
k141_34000	k141_34000	507	307.05	367.97	120.51	172.82	0.00530635
k141_2338	k141_2338	1619	1418.76	367.7	26.06	37.37	0.00530245
k141_33015	k141_33015	2846	2645.76	367	13.95	20	0.00529236
k141_44882	k141_44882	1792	1591.76	367	23.19	33.25	0.00529236
k141_52855	k141_52855	2965	2764.76	367	13.35	19.14	0.00529236
k141_10230	k141_10230	2036	1835.76	366.77	20.09	28.81	0.00528904
k141_17292	k141_17292	1524	1323.76	366	27.8	39.87	0.00527794
k141_22354	k141_22354	3609	3408.76	366	10.8	15.48	0.00527794
k141_29515	k141_29515	2228	2027.76	366	18.15	26.03	0.00527794
k141_16185	k141_16185	2675	2474.76	365	14.83	21.27	0.00526352
k141_24612	k141_24612	1540	1339.76	365	27.4	39.29	0.00526352
k141_30364	k141_30364	4954	4753.76	365	7.72	11.07	0.00526352
k141_13832	k141_13832	2638	2437.76	364	15.02	21.53	0.0052491
k141_2522	k141_2522	3840	3639.76	364	10.06	14.42	0.0052491
k141_34564	k141_34564	5890	5689.76	364	6.43	9.23	0.0052491
k141_44994	k141_44994	1640	1439.76	364	25.42	36.46	0.0052491
k141_4735	k141_4735	3406	3205.76	363.99	11.42	16.37	0.00524895
k141_6833	k141_6833	1545	1344.76	363.55	27.19	38.98	0.00524261
k141_12930	k141_12930	1593	1392.76	363.07	26.21	37.59	0.00523569
k141_4318	k141_4318	4856	4655.76	362	7.82	11.21	0.00522026
k141_47208	k141_47208	6598	6397.76	362	5.69	8.16	0.00522026
k141_18070	k141_18070	4076	3875.76	361	9.37	13.43	0.00520584
k141_25328	k141_25328	4083	3882.76	361	9.35	13.41	0.00520584
k141_6472	k141_6472	3117	2916.76	361	12.45	17.85	0.00520584
k141_4400	k141_4400	4649	4448.76	360	8.14	11.67	0.00519142
k141_4713	k141_4713	1598	1397.76	360	25.9	37.14	0.00519142
k141_4551	k141_4551	1156	955.76	359.8	37.86	54.29	0.00518853
k141_28106	k141_28106	1502	1301.76	359.53	27.77	39.83	0.00518464
k141_48036	k141_48036	3275	3074.76	359.3	11.75	16.85	0.00518132
k141_13470	k141_13470	1481	1280.76	359.06	28.19	40.43	0.00517786
k141_14537	k141_14537	3495	3294.76	359	10.96	15.71	0.005177
k141_1692	k141_1692	3530	3329.76	359	10.84	15.55	0.005177
k141_22363	k141_22363	1549	1348.76	359	26.77	38.38	0.005177
k141_39591	k141_39591	2339	2138.76	359	16.88	24.21	0.005177
k141_4841	k141_4841	6645	6444.76	359	5.6	8.03	0.005177
k141_814	k141_814	3358	3157.76	358.72	11.42	16.38	0.00517296
k141_14	k141_14	4214	4013.76	358	8.97	12.86	0.00516257
k141_29402	k141_29402	1471	1270.76	358	28.33	40.63	0.00516257
k141_34122	k141_34122	1372	1171.76	358	30.72	44.06	0.00516257
k141_20435	k141_20435	1697	1496.76	357.02	23.99	34.4	0.00514844
k141_22041	k141_22041	786	585.76	356	61.12	87.64	0.00513373
k141_25967	k141_25967	2827	2626.76	356	13.63	19.54	0.00513373
k141_41701	k141_41701	1829	1628.76	356	21.98	31.52	0.00513373
k141_16218	k141_16218	7284	7083.76	355	5.04	7.23	0.00511931
k141_18573	k141_18573	2356	2155.76	355	16.56	23.75	0.00511931
k141_24222	k141_24222	3019	2818.76	355	12.66	18.16	0.00511931
k141_36604	k141_36604	3280	3079.76	355	11.59	16.62	0.00511931
k141_5960	k141_5960	1399	1198.76	354.66	29.75	42.66	0.00511441
k141_51466	k141_51466	283	88.45	354.01	402.47	577.16	0.00510504
k141_21772	k141_21772	1008	807.76	354	44.07	63.2	0.00510489
k141_25231	k141_25231	2867	2666.76	354	13.35	19.14	0.00510489
k141_8269	k141_8269	6088	5887.76	354	6.05	8.67	0.00510489
k141_22390	k141_22390	2381	2180.76	353	16.28	23.34	0.00509047
k141_39023	k141_39023	770	569.77	353	62.3	89.34	0.00509047
k141_51320	k141_51320	1433	1232.76	353	28.8	41.29	0.00509047
k141_13976	k141_13976	3355	3154.76	352	11.22	16.09	0.00507605
k141_22384	k141_22384	2860	2659.76	352	13.31	19.08	0.00507605
k141_6839	k141_6839	2219	2018.76	352	17.53	25.14	0.00507605
k141_8171	k141_8171	399	199.95	352	177.03	253.86	0.00507605
k141_51109	k141_51109	4857	4656.76	351.99	7.6	10.9	0.00507591
k141_20737	k141_20737	803	602.76	351.9	58.71	84.19	0.00507461
k141_33613	k141_33613	1865	1664.76	351	21.2	30.4	0.00506163
k141_39915	k141_39915	1616	1415.76	351	24.93	35.75	0.00506163
k141_40328	k141_40328	631	430.82	351	81.93	117.49	0.00506163
k141_48060	k141_48060	6947	6746.76	351	5.23	7.5	0.00506163
k141_31703	k141_31703	967	766.76	350.07	45.91	65.84	0.00504822
k141_14677	k141_14677	1031	830.76	350	42.37	60.75	0.00504721
k141_33822	k141_33822	5504	5303.76	350	6.64	9.52	0.00504721
k141_3699	k141_3699	3987	3786.76	350	9.29	13.33	0.00504721
k141_22465	k141_22465	1434	1233.76	349.53	28.49	40.85	0.00504043
k141_12025	k141_12025	3766	3565.76	349	9.84	14.11	0.00503279
k141_16409	k141_16409	1365	1164.76	349	30.13	43.21	0.00503279
k141_21102	k141_21102	3164	2963.76	349	11.84	16.98	0.00503279
k141_41105	k141_41105	3446	3245.76	349	10.81	15.51	0.00503279
k141_42285	k141_42285	1391	1190.76	349	29.47	42.27	0.00503279
k141_47090	k141_47090	932	731.76	349	47.96	68.78	0.00503279
k141_52439	k141_52439	4386	4185.76	349	8.38	12.02	0.00503279
k141_12298	k141_12298	1428	1227.76	348	28.5	40.87	0.00501837
k141_22925	k141_22925	3415	3214.76	348	10.89	15.61	0.00501837
k141_43284	k141_43284	1664	1463.76	348	23.91	34.28	0.00501837
k141_4560	k141_4560	6583	6382.76	348	5.48	7.86	0.00501837
k141_6051	k141_6051	4075	3874.76	348	9.03	12.95	0.00501837
k141_8028	k141_8028	1428	1227.76	348	28.5	40.87	0.00501837
k141_815	k141_815	2434	2233.76	348	15.67	22.47	0.00501837
k141_42038	k141_42038	3134	2933.76	347.23	11.9	17.07	0.00500726
k141_12283	k141_12283	4340	4139.76	347	8.43	12.09	0.00500395
k141_15362	k141_15362	2940	2739.76	347	12.74	18.26	0.00500395
k141_15875	k141_15875	1382	1181.76	347	29.53	42.34	0.00500395
k141_31502	k141_31502	1274	1073.76	347	32.5	46.6	0.00500395
k141_32808	k141_32808	2412	2211.76	347	15.78	22.62	0.00500395
k141_32945	k141_32945	3792	3591.76	347	9.72	13.93	0.00500395
k141_33835	k141_33835	1670	1469.76	347	23.74	34.05	0.00500395
k141_33958	k141_33958	2555	2354.76	347	14.82	21.25	0.00500395
k141_4080	k141_4080	2786	2585.76	347	13.49	19.35	0.00500395
k141_4697	k141_4697	5615	5414.76	347	6.44	9.24	0.00500395
k141_5289	k141_5289	1443	1242.76	347	28.08	40.26	0.00500395
k141_954	k141_954	1072	871.76	347	40.03	57.4	0.00500395
k141_406	k141_406	7002	6801.76	346.52	5.12	7.35	0.00499703
k141_10135	k141_10135	1472	1271.76	346	27.36	39.23	0.00498953
k141_15599	k141_15599	2872	2671.76	346	13.02	18.68	0.00498953
k141_17225	k141_17225	3429	3228.76	346	10.78	15.45	0.00498953
k141_19977	k141_19977	3479	3278.76	346	10.61	15.22	0.00498953
k141_21526	k141_21526	2891	2690.76	346	12.93	18.54	0.00498953
k141_24163	k141_24163	6578	6377.76	346	5.46	7.82	0.00498953
k141_49031	k141_49031	2687	2486.76	346	13.99	20.06	0.00498953
k141_2012	k141_2012	1311	1110.76	345.05	31.24	44.8	0.00497583
k141_11852	k141_11852	3362	3161.76	345	10.97	15.74	0.00497511
k141_23539	k141_23539	2555	2354.76	345	14.73	21.13	0.00497511
k141_25525	k141_25525	2075	1874.76	345	18.51	26.54	0.00497511
k141_31872	k141_31872	2655	2454.76	345	14.13	20.27	0.00497511
k141_32695	k141_32695	4346	4145.76	345	8.37	12	0.00497511
k141_40931	k141_40931	1690	1489.76	345	23.29	33.4	0.00497511
k141_45359	k141_45359	4631	4430.76	345	7.83	11.23	0.00497511
k141_21492	k141_21492	2894	2693.76	344	12.84	18.42	0.00496069
k141_24240	k141_24240	2553	2352.76	344	14.7	21.08	0.00496069
k141_41902	k141_41902	2871	2670.76	344	12.95	18.57	0.00496069
k141_42447	k141_42447	2393	2192.76	344	15.78	22.62	0.00496069
k141_42870	k141_42870	2010	1809.76	344	19.11	27.41	0.00496069
k141_6832	k141_6832	1067	866.76	344	39.91	57.23	0.00496069
k141_17479	k141_17479	1207	1006.76	343.78	34.34	49.24	0.00495751
k141_17199	k141_17199	1312	1111.76	343	31.02	44.49	0.00494627
k141_21570	k141_21570	4796	4595.76	343	7.51	10.76	0.00494627
k141_34817	k141_34817	1275	1074.76	343	32.09	46.02	0.00494627
k141_37637	k141_37637	2345	2144.76	343	16.08	23.06	0.00494627
k141_8523	k141_8523	3213	3012.76	343	11.45	16.42	0.00494627
k141_32451	k141_32451	1996	1795.76	342.75	19.19	27.52	0.00494266
k141_11597	k141_11597	1983	1782.76	342	19.29	27.66	0.00493185
k141_26484	k141_26484	497	297.1	342	115.76	166	0.00493185
k141_41615	k141_41615	2309	2108.76	342	16.31	23.39	0.00493185
k141_23803	k141_23803	4640	4439.76	341	7.72	11.08	0.00491742
k141_26294	k141_26294	1722	1521.76	341	22.53	32.31	0.00491742
k141_53246	k141_53246	1094	893.76	341	38.37	55.02	0.00491742
k141_15184	k141_15184	2149	1948.76	340.55	17.57	25.2	0.00491094
k141_41341	k141_41341	341	143.32	340.42	238.86	342.53	0.00490906
k141_12586	k141_12586	2709	2508.76	340	13.63	19.54	0.004903
k141_1472	k141_1472	1964	1763.76	340	19.38	27.8	0.004903
k141_18169	k141_18169	2485	2284.76	340	14.96	21.46	0.004903
k141_25234	k141_25234	2421	2220.76	340	15.4	22.08	0.004903
k141_2603	k141_2603	2359	2158.76	340	15.84	22.71	0.004903
k141_34601	k141_34601	833	632.76	340	54.03	77.49	0.004903
k141_49122	k141_49122	852	651.76	340	52.46	75.23	0.004903
k141_5922	k141_5922	1522	1321.76	340	25.87	37.09	0.004903
k141_26347	k141_26347	2483	2282.76	339.87	14.97	21.47	0.00490113
k141_13764	k141_13764	1055	854.76	339.45	39.94	57.27	0.00489507
k141_5226	k141_5226	692	491.78	339.17	69.35	99.46	0.00489103
k141_15205	k141_15205	1647	1446.76	339.16	23.57	33.81	0.00489089
k141_14852	k141_14852	1033	832.76	339	40.94	58.7	0.00488858
k141_2673	k141_2673	1578	1377.76	339	24.74	35.48	0.00488858
k141_3205	k141_3205	588	387.87	339	87.89	126.04	0.00488858
k141_45214	k141_45214	4682	4481.76	339	7.61	10.91	0.00488858
k141_6125	k141_6125	2928	2727.76	339	12.5	17.92	0.00488858
k141_7926	k141_7926	4640	4439.76	339	7.68	11.01	0.00488858
k141_11624	k141_11624	6804	6603.76	338	5.15	7.38	0.00487416
k141_15692	k141_15692	2747	2546.76	338	13.35	19.14	0.00487416
k141_23156	k141_23156	2011	1810.76	338	18.77	26.92	0.00487416
k141_31311	k141_31311	2025	1824.76	338	18.63	26.71	0.00487416
k141_6087	k141_6087	1064	863.76	337.99	39.35	56.43	0.00487402
k141_4583	k141_4583	5900	5699.76	337.35	5.95	8.54	0.00486479
k141_16541	k141_16541	590	389.86	337	86.92	124.65	0.00485974
k141_32054	k141_32054	3878	3677.76	337	9.21	13.21	0.00485974
k141_34162	k141_34162	3020	2819.76	337	12.02	17.23	0.00485974
k141_36439	k141_36439	1014	813.76	337	41.64	59.72	0.00485974
k141_42521	k141_42521	2643	2442.76	337	13.87	19.89	0.00485974
k141_51592	k141_51592	6178	5977.76	337	5.67	8.13	0.00485974
k141_7631	k141_7631	726	525.77	336.1	64.28	92.18	0.00484676
k141_27833	k141_27833	5280	5079.76	336	6.65	9.54	0.00484532
k141_30488	k141_30488	1829	1628.76	336	20.74	29.75	0.00484532
k141_31032	k141_31032	2376	2175.76	336	15.53	22.27	0.00484532
k141_32649	k141_32649	1171	970.76	336	34.81	49.91	0.00484532
k141_32679	k141_32679	2685	2484.76	336	13.6	19.5	0.00484532
k141_32965	k141_32965	2732	2531.76	336	13.35	19.14	0.00484532
k141_41313	k141_41313	3184	2983.76	336	11.32	16.24	0.00484532
k141_9036	k141_9036	646	445.81	336	75.79	108.69	0.00484532
k141_33741	k141_33741	2638	2437.76	335.94	13.86	19.87	0.00484446
k141_19816	k141_19816	1963	1762.76	335.6	19.14	27.45	0.00483955
k141_41989	k141_41989	460	260.31	335.47	129.6	185.85	0.00483768
k141_31707	k141_31707	1322	1121.76	335.28	30.06	43.1	0.00483494
k141_10221	k141_10221	1427	1226.76	335	27.46	39.38	0.0048309
k141_13966	k141_13966	10048	9847.76	335	3.42	4.91	0.0048309
k141_17456	k141_17456	3280	3079.76	335	10.94	15.69	0.0048309
k141_37846	k141_37846	1949	1748.76	335	19.26	27.62	0.0048309
k141_3810	k141_3810	691	490.78	335	68.64	98.43	0.0048309
k141_38584	k141_38584	2673	2472.76	335	13.62	19.54	0.0048309
k141_51170	k141_51170	3725	3524.76	335	9.56	13.71	0.0048309
k141_714	k141_714	1526	1325.76	335	25.41	36.44	0.0048309
k141_8499	k141_8499	3456	3255.76	335	10.35	14.84	0.0048309
k141_22444	k141_22444	463	263.29	334	127.57	182.94	0.00481648
k141_24604	k141_24604	797	596.76	334	56.28	80.71	0.00481648
k141_41733	k141_41733	1060	859.76	334	39.07	56.02	0.00481648
k141_1807	k141_1807	3790	3589.76	333	9.33	13.38	0.00480206
k141_23927	k141_23927	1792	1591.76	333	21.04	30.17	0.00480206
k141_25447	k141_25447	698	497.78	333	67.27	96.47	0.00480206
k141_47888	k141_47888	2033	1832.76	333	18.27	26.2	0.00480206
k141_31268	k141_31268	1828	1627.76	332	20.51	29.41	0.00478764
k141_3750	k141_3750	5217	5016.76	332	6.65	9.54	0.00478764
k141_5884	k141_5884	1319	1118.76	331.01	29.75	42.67	0.00477336
k141_13499	k141_13499	1448	1247.76	331	26.68	38.25	0.00477322
k141_28972	k141_28972	1887	1686.76	331	19.73	28.3	0.00477322
k141_31249	k141_31249	1471	1270.76	331	26.19	37.56	0.00477322
k141_40412	k141_40412	6780	6579.76	331	5.06	7.25	0.00477322
k141_41177	k141_41177	2305	2104.76	331	15.81	22.68	0.00477322
k141_51218	k141_51218	6358	6157.76	331	5.41	7.75	0.00477322
k141_9778	k141_9778	3083	2882.76	330.48	11.53	16.53	0.00476572
k141_49015	k141_49015	3693	3492.76	330	9.5	13.62	0.0047588
k141_51190	k141_51190	2112	1911.76	330	17.36	24.89	0.0047588
k141_9450	k141_9450	1050	849.76	330	39.05	56	0.0047588
k141_19474	k141_19474	1471	1270.76	329	26.03	37.33	0.00474438
k141_3077	k141_3077	2486	2285.76	329	14.47	20.76	0.00474438
k141_35341	k141_35341	3394	3193.76	329	10.36	14.86	0.00474438
k141_45232	k141_45232	2405	2204.76	329	15.01	21.52	0.00474438
k141_14374	k141_14374	1425	1224.76	328	26.93	38.62	0.00472996
k141_20070	k141_20070	2318	2117.76	328	15.57	22.33	0.00472996
k141_24743	k141_24743	1983	1782.76	328	18.5	26.53	0.00472996
k141_29851	k141_29851	2993	2792.76	328	11.81	16.94	0.00472996
k141_32270	k141_32270	1758	1557.76	328	21.17	30.36	0.00472996
k141_33073	k141_33073	2933	2732.76	327.56	12.05	17.29	0.00472361
k141_22174	k141_22174	3280	3079.76	327	10.68	15.31	0.00471554
k141_28815	k141_28815	1731	1530.76	327	21.48	30.81	0.00471554
k141_42153	k141_42153	2819	2618.76	327	12.56	18.01	0.00471554
k141_6315	k141_6315	4179	3978.76	327	8.26	11.85	0.00471554
k141_10534	k141_10534	3030	2829.76	326	11.58	16.61	0.00470112
k141_17586	k141_17586	1346	1145.76	326	28.61	41.03	0.00470112
k141_31553	k141_31553	5880	5679.76	326	5.77	8.28	0.00470112
k141_33004	k141_33004	1473	1272.76	326	25.76	36.94	0.00470112
k141_33231	k141_33231	1171	970.76	326	33.77	48.43	0.00470112
k141_34203	k141_34203	3538	3337.76	326	9.82	14.08	0.00470112
k141_35684	k141_35684	1080	879.76	326	37.26	53.44	0.00470112
k141_42783	k141_42783	4743	4542.76	326	7.22	10.35	0.00470112
k141_10228	k141_10228	2720	2519.76	325	12.97	18.6	0.0046867
k141_34415	k141_34415	2753	2552.76	325	12.8	18.36	0.0046867
k141_8404	k141_8404	1646	1445.76	325	22.61	32.42	0.0046867
k141_27510	k141_27510	1072	871.76	324.79	37.47	53.73	0.00468367
k141_12456	k141_12456	2369	2168.76	324.01	15.02	21.54	0.00467242
k141_7804	k141_7804	3716	3515.76	324	9.27	13.29	0.00467227
k141_12422	k141_12422	7926	7725.76	323	4.2	6.03	0.00465785
k141_17266	k141_17266	2361	2160.76	323	15.03	21.56	0.00465785
k141_21179	k141_21179	2319	2118.76	323	15.33	21.98	0.00465785
k141_36416	k141_36416	3675	3474.76	323	9.35	13.4	0.00465785
k141_19099	k141_19099	1381	1180.76	322	27.42	39.33	0.00464343
k141_35521	k141_35521	4539	4338.76	322	7.46	10.7	0.00464343
k141_3694	k141_3694	4107	3906.76	322	8.29	11.89	0.00464343
k141_19306	k141_19306	3169	2968.76	321	10.87	15.59	0.00462901
k141_29753	k141_29753	4809	4608.76	321	7	10.04	0.00462901
k141_30062	k141_30062	1679	1478.76	321	21.83	31.3	0.00462901
k141_35827	k141_35827	6016	5815.76	321	5.55	7.96	0.00462901
k141_5082	k141_5082	733	532.77	321	60.59	86.89	0.00462901
k141_31426	k141_31426	2103	1902.76	320.58	16.94	24.3	0.00462296
k141_4237	k141_4237	949	748.76	320.1	42.99	61.65	0.00461603
k141_19563	k141_19563	2662	2461.76	320	13.07	18.75	0.00461459
k141_21311	k141_21311	2214	2013.76	320	15.98	22.92	0.00461459
k141_2748	k141_2748	5154	4953.76	320	6.5	9.32	0.00461459
k141_34172	k141_34172	2067	1866.76	320	17.24	24.72	0.00461459
k141_40402	k141_40402	3255	3054.76	320	10.53	15.11	0.00461459
k141_32258	k141_32258	987	786.76	319.98	40.9	58.65	0.0046143
k141_3202	k141_3202	1623	1422.76	319	22.55	32.33	0.00460017
k141_9117	k141_9117	4785	4584.76	319	7	10.03	0.00460017
k141_34285	k141_34285	4934	4733.76	318	6.76	9.69	0.00458575
[truncated: 49,818 more rows]

## Sheet: rRNA
contig_id	contig_length	seq_id	seq_id_long	organism	pident	e_value	expected_count	%expected_count		tot_expected_count
k141_2360	386	KC869631	Haliclona vansoesti voucher P10x38 28S ribosomal RNA gene partial sequence	sponge	91.837	4.58e-88	2.22672e+06	11.4134		1.95096e+07
k141_161	1718	FJ550451	Melicertum octocostatum voucher MHNG INVE48744 28S ribosomal RNA gene partial sequence	hydrozoa	89.016	0	1.37492e+06	7.04738
k141_519	2134	HG964638	Aequorea macrodactyla partial 28S rRNA gene	hydrozoa	97.628	4.4e-115	1.33663e+06	6.85113		%expected_count_sponge
k141_1361	345	KC869631	Haliclona vansoesti voucher P10x38 28S ribosomal RNA gene partial sequence	sponge	91.2	5.23e-87	1.2184e+06	6.24514		73.6372
k141_490	446	MH157906	Haliclona sp. GW30166 28S ribosomal RNA gene partial sequence	sponge	85.054	8.83e-96	1.0545e+06	5.40503
k141_187	317	KC869631	Haliclona vansoesti voucher P10x38 28S ribosomal RNA gene partial sequence	sponge	94.006	5.77e-131	1.01274e+06	5.19099
k141_1651	892	KX866799	Haliclona sp. Po.25929 18S ribosomal RNA gene partial sequence	sponge	96.581	4.68e-161	936869	4.80209
k141_546	1548	KC869631	Haliclona vansoesti voucher P10x38 28S ribosomal RNA gene partial sequence	sponge	93.668	0	930559	4.76974
k141_1653	282	MH157906	Haliclona sp. GW30166 28S ribosomal RNA gene partial sequence	sponge	86.17	1.52e-76	909113	4.65982
k141_981	451	KM191356	Haliclona vansoesti voucher UERJPOR 10 18S ribosomal RNA gene partial sequence<>Haliclona vansoesti voucher UERJPOR 30 18S ribosomal RNA gene partial sequence<>Haliclona vansoesti voucher UERJPOR 34 18S ribosomal RNA gene partial sequence	sponge	95.814	9e-91	804239	4.12227
k141_1466	329	KC869631	Haliclona vansoesti voucher P10x38 28S ribosomal RNA gene partial sequence	sponge	88.889	2.41e-55	753154	3.86042
k141_712	1789	OZ001295	MAG: uncultured Hormoscilla sp. isolate 8e647e88-4706-4a17-b8b9-b52c092b67df genome assembly chromosome: 3	cyanobacteria	96.263	0	615142	3.15302
k141_1381	471	KM191356	Haliclona vansoesti voucher UERJPOR 10 18S ribosomal RNA gene partial sequence<>Haliclona vansoesti voucher UERJPOR 30 18S ribosomal RNA gene partial sequence<>Haliclona vansoesti voucher UERJPOR 34 18S ribosomal RNA gene partial sequence	sponge	94.755	3.25e-120	584304	2.99495
k141_425	360	OY848931	Xestospongia muta genome assembly chromosome: 15	sponge	89.401	4.36e-68	458382	2.34952
k141_1376	312	OY848931	Xestospongia muta genome assembly chromosome: 15	sponge	88.614	8.1e-60	430522	2.20671
k141_163	662	MZ677734	Scruparia sp. BLEED829 large subunit ribosomal RNA gene partial sequence	bryozoa	99.786	0	340275	1.74414
k141_1717	1227	KF646519	Alexandrium tamarense species complex group IV strain TN9 from Japan internal transcribed spacer 1 partial sequence; 5.8S ribosomal RNA gene and internal transcribed spacer 2 complete sequence; and 28S ribosomal RNA gene partial sequence	alveolate	100	0	315222	1.61573
k141_1219	472	KC869631	Haliclona vansoesti voucher P10x38 28S ribosomal RNA gene partial sequence	sponge	88.701	1e-50	299137	1.53328
k141_1451	335	KM191356	Haliclona vansoesti voucher UERJPOR 10 18S ribosomal RNA gene partial sequence<>Haliclona vansoesti voucher UERJPOR 30 18S ribosomal RNA gene partial sequence<>Haliclona vansoesti voucher UERJPOR 34 18S ribosomal RNA gene partial sequence	sponge	97.396	8.47e-85	240563	1.23305
k141_2557	301	KC869631	Haliclona vansoesti voucher P10x38 28S ribosomal RNA gene partial sequence	sponge	98.4	3.32e-118	209674	1.07472
k141_2618	351	MH157906	Haliclona sp. GW30166 28S ribosomal RNA gene partial sequence	sponge	86.631	5.64e-47	203949	1.04538
k141_1903	424	KX866799	Haliclona sp. Po.25929 18S ribosomal RNA gene partial sequence	sponge	99.024	6.47e-97	202106	1.03593
k141_2192	283	KC869631	Haliclona vansoesti voucher P10x38 28S ribosomal RNA gene partial sequence	sponge	95.985	6.66e-120	196606	1.00774
k141_2553	957	KC869631	Haliclona vansoesti voucher P10x38 28S ribosomal RNA gene partial sequence	sponge	98.113	1.54e-96	193416	0.991386
k141_409	444	KC902323	Haliclona vansoesti voucher SI06x152 small subunit 18S ribosomal RNA gene partial sequence	sponge	94.737	1.17e-74	186468	0.955774
k141_631	421	KC869631	Haliclona vansoesti voucher P10x38 28S ribosomal RNA gene partial sequence	sponge	91.124	3.16e-55	160059	0.820409
k141_2494	646	KF372859	Echinoderes capitatus isolate MT59 18S ribosomal RNA gene partial sequence		96	9.33e-157	158653	0.813202
k141_728	1397	X78521	R.elatiana complete gene of large subunit rRNA		82.205	1.24e-163	146329	0.750034
k141_1331	315	KX866799	Haliclona sp. Po.25929 18S ribosomal RNA gene partial sequence	sponge	98.312	5.9e-111	144927	0.74285
k141_1515	473	KC869631	Haliclona vansoesti voucher P10x38 28S ribosomal RNA gene partial sequence	sponge	93.605	1.64e-63	137197	0.703228
k141_2175	364	OY848931	Xestospongia muta genome assembly chromosome: 15	sponge	90.173	1.25e-53	127285	0.652421
k141_708	741	EU213204	Uncultured foraminiferan clone Keys60 small subunit ribosomal RNA gene partial sequence		91.529	8.34e-158	98501.7	0.504887
k141_1848	1507	KF562248	Polydora haswelli haplotype N2 28S ribosomal RNA gene partial sequence		98.235	0	95243	0.488185
k141_309	2491	KM191356	Haliclona vansoesti voucher UERJPOR 10 18S ribosomal RNA gene partial sequence<>Haliclona vansoesti voucher UERJPOR 30 18S ribosomal RNA gene partial sequence<>Haliclona vansoesti voucher UERJPOR 34 18S ribosomal RNA gene partial sequence	sponge	96.172	8.92e-88	89378.1	0.458123
k141_1668	648	GQ233494	Uncultured marine organism clone IOBCBE001 05-C06-SP6.ab1 genomic sequence		100	0	88471.9	0.453478
k141_635	260	KX866799	Haliclona sp. Po.25929 18S ribosomal RNA gene partial sequence	sponge	97.701	4.67e-121	88437.7	0.453302
k141_1672	445	KC869631	Haliclona vansoesti voucher P10x38 28S ribosomal RNA gene partial sequence	sponge	94.262	2.05e-42	79989.2	0.409998
k141_530	463	KX866799	Haliclona sp. Po.25929 18S ribosomal RNA gene partial sequence	sponge	99.078	1.52e-103	64159.6	0.328861
k141_198	434	KC902323	Haliclona vansoesti voucher SI06x152 small subunit 18S ribosomal RNA gene partial sequence	sponge	93.839	3.16e-80	61189.4	0.313637
k141_69	1664	KP100454	Haliclona sp. NBL-2014 18S ribosomal RNA gene partial sequence	sponge	99.068	1.15e-159	59911.3	0.307086
k141_216	1405	CP054491	Candidatus Reidiella endopervernicosa isolate Santa Monica outfall chromosome complete genome		86.513	0	59061	0.302727
k141_352	514	AB103123	Leiosolenus curtus gene for ITS2 28S rRNA partial sequence country:Japan: central Honshu (Ooiso)		84.146	4.89e-79	55420.6	0.284068
k141_382	805	LC101855	Polydora hoplura gene for 28S ribosomal RNA partial sequence isolate: MUN01<>Polydora hoplura gene for 28S ribosomal RNA partial sequence isolate: KIB01		99.544	0	50110	0.256847
k141_380	1438	KX665502	Clytia gracilis voucher MZUSP:2772 28S ribosomal RNA gene partial sequence		100	1.27e-163	44942.5	0.23036
k141_2020	391	KC869631	Haliclona vansoesti voucher P10x38 28S ribosomal RNA gene partial sequence	sponge	94.795	5.44e-157	42422.6	0.217444
k141_1293	342	EF654518	Amphimedon queenslandica large subunit ribosomal RNA gene partial sequence	sponge	97.126	8.79e-75	36970.4	0.189498
k141_488	963	EU305506	Aequorea floridana large subunit 28S ribosomal RNA gene partial sequence		99.217	0	26944.3	0.138108
k141_964	2193	OR625525	Amathia distans strain VIBE25 5.8S ribosomal RNA gene partial sequence; internal transcribed spacer 2 complete sequence; and large subunit ribosomal RNA gene partial sequence		96.129	0	25184.4	0.129087
k141_1023	333	KX866799	Haliclona sp. Po.25929 18S ribosomal RNA gene partial sequence	sponge	100	1.12e-63	24453.4	0.12534
k141_991	1299	OR162445	Ecytonucleospora hepatopenaei strain SHFX2 small subunit ribosomal RNA gene partial sequence; internal transcribed spacer complete sequence; and large subunit ribosomal RNA gene partial sequence		86.471	2.1e-96	20655	0.105871
k141_2005	644	MH157906	Haliclona sp. GW30166 28S ribosomal RNA gene partial sequence	sponge	87.903	2.4e-28	18491	0.0947786
k141_908	333	KM191356	Haliclona vansoesti voucher UERJPOR 10 18S ribosomal RNA gene partial sequence<>Haliclona vansoesti voucher UERJPOR 30 18S ribosomal RNA gene partial sequence<>Haliclona vansoesti voucher UERJPOR 34 18S ribosomal RNA gene partial sequence	sponge	95.855	2.36e-80	17748.5	0.0909729
k141_435	1765	JN681036	Bowerbankia cf. gracilis AW-2011 28S ribosomal RNA gene partial sequence		97.934	0	17509.7	0.089749
k141_1599	2588	DQ790033	Exogone verugera 28S large subunit ribosomal RNA gene partial sequence		88.618	0	17492.3	0.08966
k141_1371	205	KC869631	Haliclona vansoesti voucher P10x38 28S ribosomal RNA gene partial sequence	sponge	94.581	1.35e-80	17477.1	0.0895819
k141_2545	507	KC869631	Haliclona vansoesti voucher P10x38 28S ribosomal RNA gene partial sequence	sponge	97.521	1.81e-48	16143.7	0.0827475
k141_83	3343	CP026994	Nitrosopumilus oxyclinae strain HCE1 chromosome complete genome		98.289	0	15899.4	0.0814953
k141_550	431	FJ550427	Eucheilota menoni voucher MHNG INVE33457 28S ribosomal RNA gene partial sequence		94.964	8.29e-116	14565	0.0746557
k141_2431	842	DQ176774	Corvomeyenia sp. Addis03-32 18S ribosomal RNA gene complete sequence		88.055	2.26e-89	14297.3	0.0732832
k141_338	456	KX866799	Haliclona sp. Po.25929 18S ribosomal RNA gene partial sequence	sponge	100	5.76e-53	14088.5	0.0722128
k141_2284	427	KC869631	Haliclona vansoesti voucher P10x38 28S ribosomal RNA gene partial sequence	sponge	90	1.85e-82	13658.3	0.0700078
k141_821	892	FJ756170	Microsporidium sp. BVER2 small subunit ribosomal RNA gene partial sequence		91.753	0	13284.6	0.0680924
k141_1950	2697	MW059063	Haliclona sp. 4 JV-2020 voucher KBOA061118113 cytochrome c oxidase subunit I (COX1) gene partial cds; mitochondrial	sponge	96.578	0	12141.9	0.0622356
k141_1649	2613	KC869880	Gyratrix hermaphroditus 28S ribosomal RNA gene partial sequence		90.583	0	12012.2	0.0615708
k141_1544	736	MK076428	Pantinonemertes californiensis isolate PROca coos large subunit ribosomal RNA gene partial sequence		98.847	1.05e-171	11579.4	0.0593521
k141_1330	660	KX866799	Haliclona sp. Po.25929 18S ribosomal RNA gene partial sequence	sponge	97.674	2.89e-97	11413.5	0.0585018
k141_455	974	KF562247	Polydora lingshuiensis haplotype B3 28S ribosomal RNA gene partial sequence		95.866	8.4e-174	10409.5	0.0533555
k141_1302	466	KX866799	Haliclona sp. Po.25929 18S ribosomal RNA gene partial sequence	sponge	96.667	2.88e-16	9776.66	0.050112
k141_414	569	GU385674	Uncultured marine eukaryote clone ME Euk FW73 18S small subunit ribosomal RNA gene partial sequence		98.901	0	8932.21	0.0457836
k141_1468	476	EU273471	Trichosphaerium sp. ATCC 40318 18S ribosomal RNA gene partial sequence		91.946	2.58e-111	8154.1	0.0417952
k141_1733	739	OY829375	MAG: Ekhidna sp. isolate 7368ff1e-2d32-42b0-92be-6699bdb098de genome assembly chromosome: 1		95.05	7.67e-34	6403.33	0.0328214
k141_721	1482	MK097439	Nannopus minutus isolate 1M(St.6a) large subunit ribosomal RNA gene partial sequence		93.003	0	6029.89	0.0309072
k141_1383	1646	OK381877	Vampyrellidae sp. isolate BOP4 2 small subunit ribosomal RNA gene partial sequence		98.504	0	5996.5	0.0307361
k141_268	775	MK097444	Nannopus parvus isolate 2M(St.2) large subunit ribosomal RNA gene partial sequence		82.831	1.23e-96	5437.78	0.0278723
k141_18	288	KC869631	Haliclona vansoesti voucher P10x38 28S ribosomal RNA gene partial sequence	sponge	95.833	5.21e-126	5420.49	0.0277837
k141_2587	666	OY848931	Xestospongia muta genome assembly chromosome: 15	sponge	96.899	4.02e-51	5343.01	0.0273865
k141_581	569	KC869631	Haliclona vansoesti voucher P10x38 28S ribosomal RNA gene partial sequence	sponge	94.815	1.58e-49	4928.99	0.0252644
k141_1079	1673	LC049320	Globorotalia inflata gene for 28S rRNA partial sequence isolate: 11-9-T76		93.676	1.63e-98	4729.37	0.0242412
k141_702	1370	LC258378	Skeletonema dohrnii genes for 5.8S rRNA ITS2 28S rRNA partial and complete sequence strain: FDK033		99.84	0	4703.94	0.0241109
k141_381	523	MW016147	Haliclona sp. 4 JV-2020 voucher UF 3961 large subunit ribosomal RNA gene partial sequence	sponge	95.429	3.91e-70	4688.79	0.0240332
k141_81	339	KC869631	Haliclona vansoesti voucher P10x38 28S ribosomal RNA gene partial sequence	sponge	94.949	8.64e-80	4612	0.0236396
k141_1812	531	KF935383	Hoplonemertea sp. MCZ IZ 135340 28S ribosomal RNA gene partial sequence		94.175	0	4571	0.0234294
k141_2170	406	KC869631	Haliclona vansoesti voucher P10x38 28S ribosomal RNA gene partial sequence	sponge	95.506	6.4e-72	4566.36	0.0234057
k141_1746	405	DQ790033	Exogone verugera 28S large subunit ribosomal RNA gene partial sequence		94.321	4.28e-173	4504	0.023086
k141_275	351	KC869631	Haliclona vansoesti voucher P10x38 28S ribosomal RNA gene partial sequence	sponge	93.258	7.51e-26	4459.52	0.022858
k141_307	837	X78521	R.elatiana complete gene of large subunit rRNA		82.008	6.17e-100	4297.67	0.0220284
k141_211	717	FJ032673	Uncultured marine ciliate clone DH18 2A73 28S ribosomal RNA gene partial sequence		98.276	3.39e-47	3771.59	0.0193319
k141_1839	277	KX866799	Haliclona sp. Po.25929 18S ribosomal RNA gene partial sequence	sponge	99.291	3.27e-63	3722.9	0.0190824
k141_2238	1295	NC_061377	Polydora hoplura mitochondrion complete genome<>Polydora hoplura mitochondrion complete genome		93	0	3716.87	0.0190515
k141_151	1313	XR_007021211	PREDICTED: Hydra vulgaris large subunit ribosomal RNA (LOC124810677) rRNA		95.298	0	3687.72	0.018902
k141_877	1971	AY157159	Monocelis lineata 28S large subunit ribosomal RNA gene partial sequence		93.126	0	3580.03	0.0183501
k141_434	717	XR_009385584	PREDICTED: Physella acuta large subunit ribosomal RNA (LOC131934242) rRNA		94.875	0	3195.44	0.0163788
k141_347	1555	DQ790033	Exogone verugera 28S large subunit ribosomal RNA gene partial sequence		86.284	0	2727	0.0139777
k141_2225	623	KC902323	Haliclona vansoesti voucher SI06x152 small subunit 18S ribosomal RNA gene partial sequence	sponge	99.291	7.94e-63	2707.95	0.0138801
k141_2291	1240	AB738363	Echinoderes sp. HY 2012d gene for 28S ribosomal RNA partial sequence specimen voucher: ICHUM:04293		95.06	0	2591.6	0.0132837
k141_1070	1732	OY829375	MAG: Ekhidna sp. isolate 7368ff1e-2d32-42b0-92be-6699bdb098de genome assembly chromosome: 1		95.499	0	2377.03	0.0121839
k141_2592	834	KX665502	Clytia gracilis voucher MZUSP:2772 28S ribosomal RNA gene partial sequence		99.52	0	2195.77	0.0112548
k141_114	539	OY848932	Xestospongia muta genome assembly organelle: mitochondrion	sponge	95.631	1.42e-84	2114.02	0.0108358
k141_1298	554	EU305520	Lafoea dumosa large subunit 28S ribosomal RNA gene partial sequence		96.209	0	2078.77	0.0106551
k141_219	524	KC869631	Haliclona vansoesti voucher P10x38 28S ribosomal RNA gene partial sequence	sponge	88.701	4.03e-50	2025.45	0.0103818
k141_1964	437	MW016147	Haliclona sp. 4 JV-2020 voucher UF 3961 large subunit ribosomal RNA gene partial sequence	sponge	92.547	9.16e-56	1970.76	0.0101015
k141_2274	692	OZ005689	Cliona orientalis genome assembly chromosome: 1		89.114	6.22e-134	1788.33	0.00916639
k141_468	817	KM373513	Amathia cf. gracilis AW-2014 voucher BRBRY-AW748 18S small subunit ribosomal RNA gene partial sequence<>Amathia cf. gracilis AW-2014 voucher BRBRY-AW747 18S small subunit ribosomal RNA gene partial sequence		99.035	0	1786	0.00915445
k141_1856	1236	LC049322	Neogloboquadrina dutertrei gene for 28S rRNA partial sequence isolate: 11-9-T89		96.93	2.57e-100	1734.01	0.00888797
k141_360	318	KC869631	Haliclona vansoesti voucher P10x38 28S ribosomal RNA gene partial sequence	sponge	98.571	6.4e-61	1663.07	0.00852435
k141_1776	1354	HE998685	Nemogullmia sp. 12024 partial 18s rRNA gene isolate 12024		97.674	0	1605	0.0082267
k141_2265	704	OY848932	Xestospongia muta genome assembly organelle: mitochondrion	sponge	93.802	6.7e-94	1596.15	0.00818134
k141_124	424	DQ333340	Tubulipora flabellaris 28S ribosomal RNA gene partial sequence		85.92	1.08e-94	1557.92	0.00798539
k141_521	378	KX866799	Haliclona sp. Po.25929 18S ribosomal RNA gene partial sequence	sponge	95.279	1.59e-97	1552.7	0.00795863
k141_551	633	OX638319	MAG: uncultured Candidatus Nitrosopumilus sp. isolate a9bb1b8d-3405-4f78-8bb0-675615731146 genome assembly chromosome: 1		98.894	0	1514.53	0.00776298
k141_159	517	MH061278	Selenidium pygospionis isolate SPMBS 681 18S ribosomal RNA gene partial sequence; internal transcribed spacer 1 5.8S ribosomal RNA gene and internal transcribed spacer 2 complete sequence; and 28S ribosomal RNA gene partial sequence		92.615	2.76e-126	1511.66	0.00774827
k141_1754	864	KY522823	Minchinia sp. ex Cerastoderma edule clone 3 small subunit ribosomal RNA gene partial sequence		87.328	1.05e-107	1413	0.00724258
k141_1983	938	AY854196	Oncholaimus sp. BHMM-2005 18S small subunit ribosomal RNA gene partial sequence		93.129	0	1345	0.00689403
k141_484	541	MK097444	Nannopus parvus isolate 2M(St.2) large subunit ribosomal RNA gene partial sequence		98.607	2.09e-177	1339.43	0.00686548
k141_2374	1026	LC049335	Pulleniatina obliquiloculata gene for 28S rRNA partial sequence isolate: 11-9-T101		94.083	3.72e-63	1272.97	0.00652483
k141_2476	945	OX439012	Amphiduros pacificus genome assembly chromosome: 13		94.975	2.93e-173	1236.11	0.0063359
k141_2599	417	KC869631	Haliclona vansoesti voucher P10x38 28S ribosomal RNA gene partial sequence	sponge	98.582	2.4e-61	1206.85	0.00618592
k141_2380	2184	OY829375	MAG: Ekhidna sp. isolate 7368ff1e-2d32-42b0-92be-6699bdb098de genome assembly chromosome: 1		87.889	0	1187	0.00608417
k141_1145	584	Z30149	G.mediterranensis gene for 28S ribosomal RNA		89.264	8.27e-167	1142	0.00585352
k141_776	837	KJ682344	Minona sp. n. Colon isolate MICAR1 18S small subunit ribosomal RNA gene partial sequence<>Minona sp. n. Colon isolate MICAR2 18S small subunit ribosomal RNA gene partial sequence		96.208	0	1125.19	0.00576736
k141_1116	618	OR625526	Amathia ernsti strain VIBE26 5.8S ribosomal RNA gene partial sequence; internal transcribed spacer 2 complete sequence; and large subunit ribosomal RNA gene partial sequence		96.863	0	1090	0.00558698
k141_2552	411	KF962358	Eucheilota sp. JRH-2014 voucher XMEU1 28S ribosomal RNA gene partial sequence<>Eucheilota sp. JRH-2014 voucher XMEU2 28S ribosomal RNA gene partial sequence		97.561	1.24e-153	1081.84	0.00554516
k141_2325	720	EU649779	Rhizammina algaeformis small subunit ribosomal RNA gene partial sequence		91.6	5.34e-90	1051.04	0.00538729
k141_1265	924	OY848932	Xestospongia muta genome assembly organelle: mitochondrion	sponge	84.728	2.36e-129	1049.57	0.00537975
k141_1182	523	JX402086	Prorocentrum minimum strain D-127 intergenic spacer 18S ribosomal RNA gene internal transcribed spacer 1 5.8S ribosomal RNA gene internal transcribed spacer 2 28S ribosomal RNA gene and intergenic spacer complete sequence		88.636	2.25e-97	1045	0.00535633
k141_2157	579	KX866799	Haliclona sp. Po.25929 18S ribosomal RNA gene partial sequence	sponge	99.286	2.64e-62	965.59	0.0049493
k141_1750	1228	KM222158	Ephelota gemmipara voucher CXR2007051101 large subunit ribosomal RNA gene partial sequence		93.528	4.12e-123	965	0.00494627
k141_640	473	KX866799	Haliclona sp. Po.25929 18S ribosomal RNA gene partial sequence	sponge	91.186	7.17e-107	936.66	0.00480101
k141_995	535	FJ973372	Telonema subtile strain RCC 404 28S ribosomal RNA gene partial sequence		82.949	4.97e-99	888	0.0045516
k141_52	472	MW016147	Haliclona sp. 4 JV-2020 voucher UF 3961 large subunit ribosomal RNA gene partial sequence	sponge	94.059	5.77e-78	874.48	0.0044823
k141_795	407	GU926633	Uncultured bacterium clone F5K2Q4C04ICL7I 23S ribosomal RNA gene partial sequence		92.672	2.26e-86	871.11	0.00446502
k141_626	877	OR400202	Zygocanna sp. MKL-2023 mitochondrion partial genome		92.028	0	861.1	0.00441372
k141_300	768	OL416397	Camacolaimus sp. OVN-2021 isolate 2020-8 large subunit ribosomal RNA gene partial sequence		82.178	0	842	0.00431582
k141_1177	434	FJ865203	Leptoamphisiella vermis small subunit ribosomal RNA gene partial sequence		99.078	0	802.03	0.00411094
k141_698	423	KC902323	Haliclona vansoesti voucher SI06x152 small subunit 18S ribosomal RNA gene partial sequence	sponge	93.662	1.15e-49	798.4	0.00409234
k141_261	631	AM779691	Kellia cf. jacksoniana partial 28S rRNA gene specimen voucher BMNH 20070232 (Natural History Museum London)		100	1.98e-148	705.24	0.00361483
k141_2140	1198	KJ887483	Paulodora cf. watsoni TJ-2014 voucher DNA4VEN 18S ribosomal RNA gene partial sequence		100	0	675.96	0.00346475
k141_1435	332	KM191356	Haliclona vansoesti voucher UERJPOR 10 18S ribosomal RNA gene partial sequence<>Haliclona vansoesti voucher UERJPOR 30 18S ribosomal RNA gene partial sequence<>Haliclona vansoesti voucher UERJPOR 34 18S ribosomal RNA gene partial sequence	sponge	95.833	3.98e-68	672.69	0.00344799
k141_1799	1043	AP024600	Luteolibacter sp. LG18 DNA complete genome		90.038	0	651.44	0.00333907
k141_788	546	MW016147	Haliclona sp. 4 JV-2020 voucher UF 3961 large subunit ribosomal RNA gene partial sequence	sponge	92.857	2.53e-47	620.2	0.00317894
k141_2602	380	EU828456	Paramecium tetraurelia large subunit ribosomal RNA gene complete sequence		82.432	2.11e-81	605	0.00310103
k141_2348	540	KY364698	Skeletonema costatum 18S ribosomal RNA gene internal transcribed spacer 1 5.8S ribosomal RNA gene internal transcribed spacer 2 and 28S ribosomal RNA gene complete sequence		100	0	592.11	0.00303496
k141_1068	562	KX866799	Haliclona sp. Po.25929 18S ribosomal RNA gene partial sequence	sponge	97.338	1.09e-120	562.49	0.00288314
k141_986	905	OU942493	uncultured fungus genomic DNA sequence contains 18S rRNA gene ITS1 5.8S rRNA gene ITS2 28S rRNA gene isolate consensus03787		83.784	0	551	0.00282425
k141_1090	612	KM457626	Monocelis sp. BE-2015 28S ribosomal RNA gene partial sequence		92.02	0	522	0.0026756
k141_713	280	KF562247	Polydora lingshuiensis haplotype B3 28S ribosomal RNA gene partial sequence		96.078	5.53e-61	517.73	0.00265371
k141_1604	985	CP122960	Amylibacter sp. IMCC11727 chromosome complete genome		93.976	0	504.94	0.00258816
k141_2214	339	CP035425	Candidatus Nitrosopumilus sp. SW chromosome complete genome		98.82	3.54e-168	490.88	0.00251609
k141_1272	707	KC869631	Haliclona vansoesti voucher P10x38 28S ribosomal RNA gene partial sequence	sponge	94.048	3.99e-101	485.36	0.0024878
k141_890	782	OY829375	MAG: Ekhidna sp. isolate 7368ff1e-2d32-42b0-92be-6699bdb098de genome assembly chromosome: 1		86.862	0	484	0.00248083
k141_610	563	OU940758	uncultured fungus genomic DNA sequence contains 18S rRNA gene ITS1 5.8S rRNA gene ITS2 28S rRNA gene isolate consensus02054		90.787	1.72e-163	475	0.00243469
k141_1449	548	KX866799	Haliclona sp. Po.25929 18S ribosomal RNA gene partial sequence	sponge	97.854	2.34e-107	449.99	0.0023065
k141_690	502	CP066776	Sulfuriroseicoccus oceanibius strain T37 chromosome complete genome		88.934	9.03e-171	443.27	0.00227206
k141_905	596	CP026995	Nitrosopumilus ureiphilus strain PS0 chromosome complete genome		98.54	8.88e-132	442.98	0.00227057
k141_989	581	CP066776	Sulfuriroseicoccus oceanibius strain T37 chromosome complete genome		88.985	0	442.77	0.00226949
k141_2422	1063	OQ093271	Cyphocaris challengeri haplotype B 18S small subunit ribosomal RNA gene internal transcribed spacer 1 5.8S ribosomal RNA gene internal transcribed spacer 2 and 28S large subunit ribosomal RNA gene complete sequence		90.691	1.63e-131	440.15	0.00225606
k141_1100	712	FJ550427	Eucheilota menoni voucher MHNG INVE33457 28S ribosomal RNA gene partial sequence		95.88	0	429.64	0.00220219
k141_565	280	KC869631	Haliclona vansoesti voucher P10x38 28S ribosomal RNA gene partial sequence	sponge	90.78	3.4e-43	414.09	0.00212249
k141_281	425	NC_066074	Haslea avium isolate Jiaozhou Bay in China chloroplast complete genome<>Haslea avium isolate Jiaozhou Bay in China chloroplast complete genome		99.059	0	411.09	0.00210711
k141_982	332	OY734802	MAG: Nitrosopumilus sp. isolate 9424c9fb-5f1c-4746-b453-2997914b57fc genome assembly chromosome: 1		99.394	1.61e-166	409.05	0.00209666
k141_2496	656	MH810166	Halamphora americana voucher JPK7977-AMPH100 18S small subunit ribosomal RNA gene internal transcribed spacer 1 5.8S ribosomal RNA gene internal transcribed spacer 2 and 28S large subunit ribosomal RNA gene complete sequence		90.659	0	401.16	0.00205621
k141_498	695	FJ705893	Rupertina stabilis isolate 5711 small subunit ribosomal RNA gene complete sequence		98.092	8.19e-123	400.78	0.00205427
k141_658	1293	MF077747	Argestidae sp. DZMB629 isolate 18S83 18S ribosomal RNA gene partial sequence		95.572	0	394	0.00201952
k141_2538	885	CP036299	Planctopirus ephydatiae strain spb1 chromosome complete genome		77.262	2.27e-124	392.45	0.00201157
k141_301	514	LC049323	Pulleniatina obliquiloculata gene for 28S rRNA partial sequence isolate: KH281		93.22	1.39e-64	391.03	0.00200429
k141_941	460	MK097456	Nannopus sp. 6 VV-2018 isolate 1M(St.8) large subunit ribosomal RNA gene partial sequence		92.582	8.57e-141	382.99	0.00196308
k141_1156	637	JQ580506	Uncultured planctomycete clone RII-AN127 16S ribosomal RNA gene partial sequence		94.355	0	381.27	0.00195427
k141_1655	296	KF562247	Polydora lingshuiensis haplotype B3 28S ribosomal RNA gene partial sequence		99.662	2.42e-149	366	0.001876
k141_572	352	KM191356	Haliclona vansoesti voucher UERJPOR 10 18S ribosomal RNA gene partial sequence<>Haliclona vansoesti voucher UERJPOR 30 18S ribosomal RNA gene partial sequence<>Haliclona vansoesti voucher UERJPOR 34 18S ribosomal RNA gene partial sequence	sponge	92.308	6.92e-86	355.71	0.00182325
k141_2281	526	KM222158	Ephelota gemmipara voucher CXR2007051101 large subunit ribosomal RNA gene partial sequence		94.074	2.64e-171	339.02	0.00173771
k141_2052	961	KU761582	Cryptocaryon irritans isolate ND1410 18S ribosomal RNA gene internal transcribed spacer 1 5.8S ribosomal RNA gene internal transcribed spacer 2 28S ribosomal RNA gene and intergenic spacer complete sequence		89.974	0	337	0.00172735
k141_619	482	KY363940	Aequorea sp. PS-2017 isolate MHNG-HYD-DNA1013 16S ribosomal RNA gene partial sequence; mitochondrial		95.473	5.7e-103	335.01	0.00171715
k141_2110	435	AB714271	Esquamula lacrimiformis gene for 28S ribosomal RNA partial sequence		86.527	2.41e-91	331.74	0.00170039
k141_2442	364	MZ504149	Chromadoropsis vivipara isolate C-Mv internal transcribed spacer 2 and large subunit ribosomal RNA gene partial sequence		87.261	9.9e-40	327	0.00167609
k141_2103	1131	OU941117	uncultured fungus genomic DNA sequence contains 18S rRNA gene ITS1 5.8S rRNA gene ITS2 28S rRNA gene isolate consensus02411		91.014	0	323.24	0.00165682
k141_1935	281	KC869631	Haliclona vansoesti voucher P10x38 28S ribosomal RNA gene partial sequence	sponge	97.872	7.19e-60	317.16	0.00162566
k141_2451	463	AF095814	Euplotes crassus macronuclear 26S ribosomal RNA gene partial sequence		91.083	1.27e-49	303	0.00155308
k141_1973	281	KC869631	Haliclona vansoesti voucher P10x38 28S ribosomal RNA gene partial sequence	sponge	100	7.14e-65	275.41	0.00141166
k141_1179	644	KP100454	Haliclona sp. NBL-2014 18S ribosomal RNA gene partial sequence	sponge	100	2.32e-53	275.25	0.00141084
k141_792	1106	ON320510	Bonamia ostreae voucher J10 small subunit ribosomal RNA gene internal transcribed spacer 1 5.8S ribosomal RNA gene internal transcribed spacer 2 and large subunit ribosomal RNA gene complete sequence		88.266	0	267.65	0.00137189
k141_1688	652	LN851682	Angulodiscorbis quadrangularis partial 18S rRNA gene isolate 13425 clone 1<>Angulodiscorbis sp. 13425 partial 18S rRNA gene isolate 13425		93.75	0	263	0.00134805
k141_1871	379	KF297353	Mikrocytos boweri isolate 8329-05 18S ribosomal RNA gene partial sequence; internal transcribed spacer 1 5.8S ribosomal RNA gene and internal transcribed spacer 2 complete sequence; and 28S ribosomal RNA gene partial sequence		82.117	1.01e-54	259	0.00132755
k141_2515	568	CP066776	Sulfuriroseicoccus oceanibius strain T37 chromosome complete genome		89.685	0	258.74	0.00132622
k141_2048	435	AB714271	Esquamula lacrimiformis gene for 28S ribosomal RNA partial sequence		90.118	7.97e-151	257.59	0.00132032
k141_2404	875	AY753603	Neobodo designis isolate TeToto1 18S ribosomal RNA gene partial sequence		82.404	0	252.98	0.00129669
k141_473	391	KY677901	Polydora hoplura clone 4SB 18S ribosomal RNA gene partial sequence		100	0	249.92	0.00128101
k141_2485	1154	XM_053291801	PREDICTED: Hemicordylus capensis dynamin 2 (DNM2) transcript variant X7 mRNA		81.72	5.68e-32	246	0.00126092
k141_2616	365	KC869631	Haliclona vansoesti voucher P10x38 28S ribosomal RNA gene partial sequence	sponge	95	1.65e-42	236.01	0.00120971
k141_30	367	AB714271	Esquamula lacrimiformis gene for 28S ribosomal RNA partial sequence		84.906	2.57e-95	235	0.00120453
k141_1421	440	AB738363	Echinoderes sp. HY 2012d gene for 28S ribosomal RNA partial sequence specimen voucher: ICHUM:04293		79.054	2.51e-71	234	0.00119941
k141_1016	358	OY734802	MAG: Nitrosopumilus sp. isolate 9424c9fb-5f1c-4746-b453-2997914b57fc genome assembly chromosome: 1		96.089	4.9e-162	231.32	0.00118567
k141_19	435	CP045389	Roseivivax sp. THAF30 chromosome complete genome		91.917	1.3e-168	225.98	0.0011583
k141_4	358	KX866799	Haliclona sp. Po.25929 18S ribosomal RNA gene partial sequence	sponge	97.973	1.21e-63	222.15	0.00113867
k141_63	314	OY734802	MAG: Nitrosopumilus sp. isolate 9424c9fb-5f1c-4746-b453-2997914b57fc genome assembly chromosome: 1		97.134	5.59e-146	221.07	0.00113313
k141_882	437	FR821694	Bathysiphon argenteus partial 18S rRNA gene isolate 1780<>Bathysiphon argenteus partial 18s rRNA gene isolate 1780		89.153	1.45e-93	216	0.00110715
k141_1602	643	GU926173	Uncultured bacterium clone F5K2Q4C04JN5WH 23S ribosomal RNA gene partial sequence		92.844	0	213.4	0.00109382
k141_140	418	CP011070	Nitrosopumilus adriaticus strain NF5 chromosome complete genome		95.455	0	212.88	0.00109115
k141_523	361	KC869631	Haliclona vansoesti voucher P10x38 28S ribosomal RNA gene partial sequence	sponge	95.288	1.55e-77	212.58	0.00108962
k141_591	825	OP288117	Strombidium biarmatum isolate strom cyst 01 small subunit ribosomal RNA gene partial sequence; internal transcribed spacer 1 5.8S ribosomal RNA gene and internal transcribed spacer 2 complete sequence; and large subunit ribosomal RNA gene partial sequence		93.983	0	209	0.00107127
k141_1617	344	KX866799	Haliclona sp. Po.25929 18S ribosomal RNA gene partial sequence	sponge	97.79	2.44e-80	205.56	0.00105363
k141_7	1127	CP000435	Synechococcus sp. CC9311 complete genome		99.556	0	200	0.00102513
k141_1102	368	OM891872	Bacillaria paxillifer small subunit ribosomal RNA gene partial sequence; internal transcribed spacer 1 5.8S ribosomal RNA gene and internal transcribed spacer 2 complete sequence; and large subunit ribosomal RNA gene partial sequence		91.693	5.39e-117	197.82	0.00101396
k141_2217	398	MH157906	Haliclona sp. GW30166 28S ribosomal RNA gene partial sequence	sponge	88.095	1.11e-29	197	0.00100976
k141_839	421	JN178953	Tabulocalyx sp. GPM-2011 28S ribosomal RNA gene partial sequence		86.667	8.86e-51	193	0.000989255
k141_2304	359	JQ195491	Uncultured bacterium clone SeaWat G132 16S ribosomal RNA gene partial sequence		98.636	4.14e-103	190.97	0.00097885
k141_1324	443	AB646766	Amphicorina mobilis gene for 28S ribosomal RNA partial sequence		94.017	8.83e-91	184.07	0.000943483
k141_2610	503	CP114040	Nannocystis poenicansa strain FL3 chromosome complete genome		84.356	4.42e-134	183.8	0.000942099
k141_901	283	OX638319	MAG: uncultured Candidatus Nitrosopumilus sp. isolate a9bb1b8d-3405-4f78-8bb0-675615731146 genome assembly chromosome: 1		99.293	1.8e-140	183.28	0.000939433
k141_1849	746	CP047946	Synechococcus sp. ROS8604 chromosome complete genome		98.197	0	183.02	0.000938101
k141_2464	609	KP100454	Haliclona sp. NBL-2014 18S ribosomal RNA gene partial sequence	sponge	99.153	4.73e-50	183	0.000937998
k141_2443	614	XM_060898551	PREDICTED: Neoarius graeffei actin beta 1 (actb1) mRNA		85.602	9.49e-107	181.99	0.000932821
k141_1681	685	AM746676	Sorangium cellulosum 'So ce 56' complete genome		84.46	0	181.03	0.000927901
k141_2165	487	OY848931	Xestospongia muta genome assembly chromosome: 15	sponge	91.429	2.21e-57	180.91	0.000927285
k141_2436	419	FJ516779	Uncultured Planctomycetales bacterium clone TDNP Bbc97 216 1 59 16S ribosomal RNA gene partial sequence		97.619	0	180.13	0.000923287
k141_849	642	KX866799	Haliclona sp. Po.25929 18S ribosomal RNA gene partial sequence	sponge	95.72	1.28e-110	171.83	0.000880744
k141_1129	803	KX609697	Monocelis lineata isolate PPX1 18S ribosomal RNA gene internal transcribed spacer 1 5.8S ribosomal RNA gene internal transcribed spacer 2 and 28S ribosomal RNA gene complete sequence		93.578	0	171	0.00087649
k141_689	438	KX866799	Haliclona sp. Po.25929 18S ribosomal RNA gene partial sequence	sponge	96.97	2.45e-86	167.85	0.000860344
k141_993	371	KC869631	Haliclona vansoesti voucher P10x38 28S ribosomal RNA gene partial sequence	sponge	93.382	6e-47	165.63	0.000848965
k141_1764	697	KM222136	Leptoamphisiella vermis voucher LLQ20061210 large subunit ribosomal RNA gene partial sequence		98.116	0	163	0.000835485
k141_2548	478	CP066776	Sulfuriroseicoccus oceanibius strain T37 chromosome complete genome		88.05	3.14e-155	163	0.000835485
k141_636	416	OM891871	Psammodictyon constrictum small subunit ribosomal RNA gene partial sequence; internal transcribed spacer 1 5.8S ribosomal RNA gene and internal transcribed spacer 2 complete sequence; and large subunit ribosomal RNA gene partial sequence		95.604	4.77e-118	162.24	0.000831589
k141_1237	558	MK578710	Achnanthidium ovatum isolate HYU-D036 small subunit ribosomal RNA gene partial sequence		96.429	0	159.24	0.000816212
k141_2025	897	CP036290	Planctomycetes bacterium Pla163 chromosome complete genome		78.698	2.83e-158	156.13	0.000800271
k141_1496	470	X79511	G.oviformis 5' terminal fragment of the LSU rRNA gene		97.312	8.35e-176	153	0.000784228
k141_1271	280	KC869631	Haliclona vansoesti voucher P10x38 28S ribosomal RNA gene partial sequence	sponge	92.701	5.65e-46	152.13	0.000779769
k141_759	281	KP100454	Haliclona sp. NBL-2014 18S ribosomal RNA gene partial sequence	sponge	100	2.57e-64	152	0.000779102
k141_1034	710	X87286	N.exedens 23S rRNA gene		82.609	3.63e-171	151.78	0.000777975
k141_271	436	OL416396	Paracanthonchus caecus isolate Pc-OVN-2021 large subunit ribosomal RNA gene partial sequence		82.716	2.49e-71	151	0.000773977
k141_1763	793	OP137120	Feldmanniella radicapillae isolate FrZm BC small subunit ribosomal RNA gene partial sequence; internal transcribed spacer 1 5.8S ribosomal RNA gene and internal transcribed spacer 2 complete sequence; and large subunit ribosomal RNA gene partial sequence		86.707	9.82e-93	148	0.0007586
k141_1842	447	AB714271	Esquamula lacrimiformis gene for 28S ribosomal RNA partial sequence		86.571	2.38e-121	145.31	0.000744811
k141_55	365	LC049320	Globorotalia inflata gene for 28S rRNA partial sequence isolate: 11-9-T76		92.517	3.52e-49	143	0.000732971
k141_1409	743	MG002158	Uncultured bacterium clone PS195 16S ribosomal RNA gene partial sequence		99.007	0	141	0.00072272
k141_2161	281	KC869631	Haliclona vansoesti voucher P10x38 28S ribosomal RNA gene partial sequence	sponge	100	2.57e-64	140	0.000717594
k141_1136	737	NC_058701	Skeletonema marinoi strain CNS00100 chloroplast complete genome<>Skeletonema marinoi strain CNS00100 chloroplast complete genome		99.322	0	139	0.000712468
k141_61	646	GU928119	Uncultured eukaryote clone F5K2Q4C04IPG9U 28S ribosomal RNA gene partial sequence		78.815	3.81e-66	138	0.000707343
k141_2003	810	MZ267686	Chaetoceros laevisporus isolate CNS00396 internal transcribed spacer 2 and large subunit ribosomal RNA gene partial sequence		91.72	0	137.84	0.000706523
k141_1374	373	OY734802	MAG: Nitrosopumilus sp. isolate 9424c9fb-5f1c-4746-b453-2997914b57fc genome assembly chromosome: 1		98.718	1.98e-111	137.43	0.000704421
k141_2549	479	AY364864	Ctenodrilus serratus 28S ribosomal RNA gene partial sequence		99.469	0	137	0.000702217
k141_506	578	GU474882	Uncultured Verrucomicrobiales bacterium HF0200 39L05 genomic sequence		90.189	0	133.63	0.000684944
k141_1565	403	KC869631	Haliclona vansoesti voucher P10x38 28S ribosomal RNA gene partial sequence	sponge	95.337	2.56e-170	133.09	0.000682176
k141_1968	660	FN396827	Miliammina sp. 10244 18S rRNA gene isolate 10244		87.732	2.3e-78	131	0.000671463
k141_2278	966	KJ887541	Paulodora cf. watsoni TJ-2014 voucher DNA4VEN 28S ribosomal RNA gene partial sequence		100	6.49e-170	130.8	0.000670438
k141_294	687	CP136865	Congregibacter sp. IMCC45268 chromosome complete genome		88.456	0	126.71	0.000649474
k141_2542	280	KC869631	Haliclona vansoesti voucher P10x38 28S ribosomal RNA gene partial sequence	sponge	97.101	1.55e-56	126.03	0.000645989
k141_2063	394	JQ606799	Hyrtios proteus ATP synthase beta chain (ATPB) mRNA partial cds		84.496	4.85e-63	126	0.000645835
k141_1009	613	JQ402816	Uncultured Rhizobiales bacterium clone CNY 03282 16S ribosomal RNA gene partial sequence		90.153	0	125.15	0.000641478
k141_880	777	AJ550806	Suberites domuncula mRNA for suberites domuncula beta-tubulin (tub gene)		87.572	1.22e-106	125.04	0.000640914
k141_122	488	KF297353	Mikrocytos boweri isolate 8329-05 18S ribosomal RNA gene partial sequence; internal transcribed spacer 1 5.8S ribosomal RNA gene and internal transcribed spacer 2 complete sequence; and 28S ribosomal RNA gene partial sequence		79.178	3.68e-60	125	0.000640709
k141_1545	442	KC901998	Haliclona tubifera voucher SI06x97 small subunit 18S ribosomal RNA gene partial sequence	sponge	99.574	1.1e-114	125	0.000640709
k141_2132	693	MH608212	Pseudocohnilembus persalinus mitochondrion		88.252	0	122	0.000625332
k141_900	341	CP026995	Nitrosopumilus ureiphilus strain PS0 chromosome complete genome		95.015	1.32e-147	121.75	0.000624051
k141_2593	525	FJ417060	Myxidium coryphaenoideum isolate M0409 28S large subunit ribosomal RNA gene partial sequence		85.345	9.05e-22	121	0.000620206
k141_2263	1706	KC869631	Haliclona vansoesti voucher P10x38 28S ribosomal RNA gene partial sequence	sponge	94.4	1.8e-43	119.93	0.000614722
k141_1044	785	FJ550567	Hydranthea margarica 18S ribosomal RNA gene partial sequence		96.791	2.41e-173	119	0.000609955
k141_1555	655	KC869631	Haliclona vansoesti voucher P10x38 28S ribosomal RNA gene partial sequence	sponge	100	1.8e-64	118.23	0.000606008
k141_1687	744	CP036272	Planctomycetes bacterium SV 7m r chromosome		87.984	0	118.16	0.000605649
k141_2448	546	CP036434	Planctomycetes bacterium Poly30 chromosome complete genome		74.542	3.26e-51	118	0.000604829
k141_423	752	AF268611	Uncultured marine group II euryarchaeote EBAC37F11 BAC clone 37F11 partial sequence		96.941	0	117	0.000599704
k141_2091	663	KJ887487	Paulodora cf. contorta TJ-2014 voucher DNA031SARIV 28S ribosomal RNA gene partial sequence		95.966	0	116	0.000594578
k141_1384	548	GU926497	Uncultured bacterium clone F5K2Q4C04JL4YP 23S ribosomal RNA gene partial sequence		93.097	0	115.8	0.000593553
k141_251	948	CP062983	Phototrophicus methaneseepsis strain ZRK33 chromosome complete genome		89.076	0	115.08	0.000589862
k141_830	922	HQ189086	Uncultured cyanobacterium clone B107207H 16S ribosomal RNA gene partial sequence		93.499	0	114.14	0.000585044
k141_138	538	OZ001295	MAG: uncultured Hormoscilla sp. isolate 8e647e88-4706-4a17-b8b9-b52c092b67df genome assembly chromosome: 3		94.649	3.73e-125	113.41	0.000581303
k141_2096	350	AF289048	Rhizosolenia setigera internal transcribed spacer 1 5.8S ribosomal RNA gene internal transcribed spacer 2 and 28S ribosomal RNA gene complete sequence		83.239	4.14e-83	112	0.000574075
k141_1335	1447	KX839245	Nitzschia frustulum isolate kd92 large subunit ribosomal RNA gene partial sequence		92.453	1.32e-143	110.03	0.000563978
k141_819	878	MZ420323	Spumella communis strain Meonmulgak032418A6 large subunit ribosomal RNA gene partial sequence		94.836	0	108.35	0.000555367
k141_2308	529	OX345645	Petrosia ficiformis genome assembly chromosome: 10		98.958	6.91e-38	104.15	0.000533839
k141_1427	363	MT117943	Micromonas commoda strain NEPCC29 small subunit ribosomal RNA gene partial sequence; internal transcribed spacer 1 5.8S ribosomal RNA gene and internal transcribed spacer 2 complete sequence; and large subunit ribosomal RNA gene partial sequence		95.021	9.07e-100	104	0.00053307
k141_1372	750	JF903605	Exogone naidinoides clone 2 from Australia 18S ribosomal RNA gene partial sequence		98.853	0	103.62	0.000531122
k141_1722	479	MH157906	Haliclona sp. GW30166 28S ribosomal RNA gene partial sequence	sponge	91.667	2.97e-16	101	0.000517693
k141_1855	882	KP211889	Uncultured Candidatus Thalassoarchaea euryarchaeote clone MedDCM-JUL2012-C134 genomic sequence		98.415	0	100	0.000512567
k141_695	500	LR881046	Hymeniacidon perlevis partial 28S rRNA gene specimen voucher DC80		99.478	0	99	0.000507442
k141_2540	982	CP036290	Planctomycetes bacterium Pla163 chromosome complete genome		89.137	0	98.68	0.000505801
k141_2561	548	AB753606	Ctenocalanus vanus genes for ITS2 28S ribosomal RNA partial sequence isolate: 2012JH088		95.349	2.62e-27	98	0.000502316
k141_746	441	KU829498	Uncultured bacterium clone PS1B 1516 16S ribosomal RNA gene partial sequence		93.484	1.32e-163	97.87	0.00050165
k141_351	281	OY848931	Xestospongia muta genome assembly chromosome: 15	sponge	97.872	7.19e-60	97.55	0.000500009
k141_680	452	X86093	Allogromia sp. 18S rRNA gene		96.842	9.15e-81	95.09	0.0004874
k141_869	1151	OR625488	Flustrellidra hispida strain VIBE15 small subunit ribosomal RNA gene partial sequence		98.371	3.72e-148	94	0.000481813
k141_1988	569	OX044359	MAG: uncultured Flavobacteriales bacterium isolate C MB391 genome assembly chromosome: C MB391 contig-1		91.434	0	94	0.000481813
k141_2550	398	OY776603	MAG: Phycisphaerae bacterium isolate e6993cc0-709b-411a-8bd5-6f5b4bf9d55c genome assembly chromosome: 27		80.06	1.06e-59	93.47	0.000479097
k141_1254	307	MG890416	Ditylum brightwellii isolate SKLMP B001 small subunit ribosomal RNA gene partial sequence		95.73	4.37e-122	92.03	0.000471716
k141_2529	829	DQ417478	Uncultured euryarchaeote clone a87R46 16S ribosomal RNA gene partial sequence		96.252	0	91.16	0.000467256
k141_1537	314	MH157906	Haliclona sp. GW30166 28S ribosomal RNA gene partial sequence	sponge	88.971	8.45e-35	90.84	0.000465616
k141_1123	515	MN276191	Nanofrustulum shiloi strain SZCZM404 chloroplast complete genome		93.385	0	90.78	0.000465309
k141_62	521	AF268611	Uncultured marine group II euryarchaeote EBAC37F11 BAC clone 37F11 partial sequence		98.273	0	89.02	0.000456287
k141_1457	282	KC869631	Haliclona vansoesti voucher P10x38 28S ribosomal RNA gene partial sequence	sponge	90.714	1.23e-42	88.5	0.000453622
k141_1701	799	OY848931	Xestospongia muta genome assembly chromosome: 15	sponge	99.074	2.28e-44	88.02	0.000451162
k141_345	464	LC258397	Skeletonema tropicum genes for 5.8S rRNA ITS2 28S rRNA partial and complete sequence strain: KagawaD		88.889	1.29e-39	88	0.000451059
k141_1301	577	ON818345	Bathysiphon sp. clone GF211 2 small subunit ribosomal RNA gene partial sequence		93.443	3.91e-145	88	0.000451059
k141_1834	1074	KR132223	Macrostomum lignano clone c100550 g1 i1 mRNA sequence		79.467	2.35e-60	88	0.000451059
k141_2452	658	GU926173	Uncultured bacterium clone F5K2Q4C04JN5WH 23S ribosomal RNA gene partial sequence		88.785	7.52e-143	87.81	0.000450085
k141_1320	569	MF774778	Nannocystis sp. strain MNa11734 23S ribosomal RNA gene partial sequence		83.541	1.91e-98	87.71	0.000449573
k141_1823	713	AM905426	Bacterium Ellin514 23S rRNA gene isolate Ellin514		89.825	0	87.37	0.00044783
k141_741	437	EU719197	Rhizamoeba saxonica strain CCAP 1570/2 18S ribosomal RNA gene complete sequence		96.429	1.36e-138	85.45	0.000437989
k141_1780	482	DQ386168	Sticholonche-like environmental clone KW16 28S ribosomal RNA gene partial sequence		80.702	2.91e-36	85	0.000435682
k141_2019	696	KX866799	Haliclona sp. Po.25929 18S ribosomal RNA gene partial sequence	sponge	100	1.92e-64	84.26	0.000431889
k141_1976	792	JQ182013	Uncultured archaeon clone AU1371-40 16S ribosomal RNA gene partial sequence		100	0	84	0.000430556
k141_2558	372	KU688603	Uncultured Planctomycetaceae bacterium clone OTU 467 16S ribosomal RNA gene partial sequence		97.82	5.01e-177	83.67	0.000428865
k141_1632	365	KC869631	Haliclona vansoesti voucher P10x38 28S ribosomal RNA gene partial sequence	sponge	89.767	4.43e-68	82.9	0.000424918
k141_1312	757	MZ504147	Thoracostomopsis barbata isolate C-Tb internal transcribed spacer 1 partial sequence; 5.8S ribosomal RNA gene and internal transcribed spacer 2 complete sequence; and large subunit ribosomal RNA gene partial sequence		80.842	4.05e-141	82	0.000420305
k141_2051	546	FR837741	Proaphanostoma tenuissima partial 18S rRNA gene specimen voucher AWSp-22		91.538	0	82	0.000420305
k141_1530	426	KC869631	Haliclona vansoesti voucher P10x38 28S ribosomal RNA gene partial sequence	sponge	98.551	1.14e-59	81.95	0.000420049
k141_1097	621	CP114462	Coriaria nepalensis isolate Cnep1 chromosome 02		77.604	1.81e-19	81.01	0.000415231
k141_2271	355	KX866799	Haliclona sp. Po.25929 18S ribosomal RNA gene partial sequence	sponge	98.148	8.84e-100	79.6	0.000408004
k141_1954	329	KJ763184	Uncultured eukaryote clone SGUH574 18S ribosomal RNA gene partial sequence		97.264	2.7e-154	79.23	0.000406107
k141_1990	399	OL416396	Paracanthonchus caecus isolate Pc-OVN-2021 large subunit ribosomal RNA gene partial sequence		77.457	1.09e-44	79	0.000404928
k141_925	272	OY763928	MAG: Nitrosopumilus sp. isolate e501d42f-d10b-4094-a589-3c4c61670bda genome assembly chromosome: 2		98.897	1.04e-132	78.62	0.00040298
k141_1048	281	KC869631	Haliclona vansoesti voucher P10x38 28S ribosomal RNA gene partial sequence	sponge	86.62	1.25e-32	76.02	0.000389654
k141_1775	562	DQ273820	Synchytrium macrosporum isolate AFTOL-ID 635 28S ribosomal RNA gene partial sequence		80.702	7.53e-23	76	0.000389551
k141_71	481	EU491139	Uncultured bacterium clone P9X2b3F06 16S ribosomal RNA gene partial sequence		96.273	0	75.98	0.000389449
k141_2426	301	KC869631	Haliclona vansoesti voucher P10x38 28S ribosomal RNA gene partial sequence	sponge	100	4.71e-52	75.55	0.000387245
k141_1284	411	OM891879	Haslea avium small subunit ribosomal RNA gene partial sequence; internal transcribed spacer 1 5.8S ribosomal RNA gene and internal transcribed spacer 2 complete sequence; and large subunit ribosomal RNA gene partial sequence		85.906	1.07e-79	74	0.0003793
k141_2504	379	AY822609	Prorocentrum micans large subunit ribosomal RNA gene complete sequence		82.131	3.62e-59	73	0.000374174
k141_1270	816	CP119075	Opitutaceae bacterium LMO-M01 chromosome complete genome		90.196	0	72.82	0.000373251
k141_1732	714	KY980119	Heterocapsa rotundata isolate BH41 84 small subunit ribosomal RNA gene partial sequence		100	0	70.02	0.0003589
k141_845	956	LT840186	Candidatus Pelagibacter sp. HIMB1321 genome assembly chromosome: I		99.686	0	68.02	0.000348648
k141_1101	597	NR_076697	Haliangium ochraceum strain SMP-2 23S ribosomal RNA gene complete sequence		84.688	2.44e-142	68	0.000348546
k141_1225	468	EU686591	Uncultured bacterium AD243-H1 genomic sequence		82.911	1.52e-108	68	0.000348546
k141_1279	640	KF170415	Uncultured bacterium 4050020-J15 genomic sequence		90.062	0	68	0.000348546
k141_1523	402	AB453012	Cercozoa sp. YPF501 gene for nuclear large subunit ribosomal RNA partial sequence		93.514	1.37e-68	68	0.000348546
k141_1982	534	OY771350	MAG: Thermoguttaceae bacterium isolate 8b3353c7-b3ef-4d97-bce3-25bd4c24e67f genome assembly chromosome: 33		87.861	5.81e-168	67	0.00034342
k141_2591	529	AY033302	Uncultured actinobacterium MB11C06 16S ribosomal RNA and 23S ribosomal RNA genes partial sequence		98.394	0	67	0.00034342
k141_1222	391	LC433663	Alexandrium ostenfeldii F301 genes for 28S rRNA ETS partial sequence		85.052	1.26e-103	64	0.000328043
k141_1008	477	JQ085819	Uncultured bacterium W4-39b genomic sequence		90.971	1.44e-163	63.01	0.000322969
k141_1001	435	KX934646	Uncultured marine bacterium clone H3SA1b09J 16S ribosomal RNA gene partial sequence		98.157	0	62.84	0.000322097
k141_2491	679	CP076041	Opitutae bacterium ISCC 51 isolate A3 chromosome complete genome		89.522	0	62.14	0.000318509
k141_2437	533	AY615505	Oscillatoria spongeliae 29P2 16S ribosomal RNA gene partial sequence<>Oscillatoria spongeliae 36P3 16S ribosomal RNA gene partial sequence		98.465	0	62.01	0.000317843
k141_1696	396	CP046948	Microbulbifer sp. SH-1 chromosome complete genome		93.687	9.1e-165	61.22	0.000313794
k141_1933	220	KC869631	Haliclona vansoesti voucher P10x38 28S ribosomal RNA gene partial sequence	sponge	98.182	3.05e-102	61.06	0.000312974
k141_2011	439	CP027062	Pukyongia salina strain RR4-38 chromosome complete genome		94.363	1.3e-173	61	0.000312666
k141_102	811	CP059069	Akkermansiaceae bacterium strain AJA081-3 chromosome complete genome		84.54	0	60	0.00030754
k141_772	476	KX665503	Clytia gracilis voucher MZUSP:2773 28S ribosomal RNA gene partial sequence		97.5	8.52e-171	60	0.00030754
k141_1074	558	ON923865	Warnowia parva isolate C13 large subunit ribosomal RNA gene partial sequence		99.084	0	60	0.00030754
k141_1158	553	KJ778682	Notosolenus urceolatus strain KM049 18S ribosomal RNA gene partial sequence		89.247	0	59.72	0.000306105
k141_910	772	KX665531	Eucheilota sp. MZUSP 3368 voucher MZUSP:3368 28S ribosomal RNA gene partial sequence		97.884	7.49e-84	59.55	0.000305234
k141_100	513	CP036296	Planctomycetes bacterium Pla86 chromosome complete genome		84.241	1.26e-134	59.49	0.000304926
k141_685	279	KC869631	Haliclona vansoesti voucher P10x38 28S ribosomal RNA gene partial sequence	sponge	97.297	1.53e-61	59.42	0.000304567
k141_1072	416	EU011938	Didymoeca costata 28S ribosomal RNA gene partial sequence		99.687	5.78e-162	58	0.000297289
k141_60	396	OY769922	MAG: uncultured Arenicella sp. isolate daf102a9-ea6e-4cc4-9dbf-21539fb411dc genome assembly chromosome: 4		93.734	3.27e-164	57	0.000292163
k141_1412	971	MW016147	Haliclona sp. 4 JV-2020 voucher UF 3961 large subunit ribosomal RNA gene partial sequence	sponge	93.443	1.26e-67	57	0.000292163
k141_2412	493	MZ344126	Syllidae sp. A ZW-2021 isolate XMU-Pol-2021-071 large subunit ribosomal RNA gene partial sequence		86.538	3.42e-120	57	0.000292163
k141_386	402	KC869631	Haliclona vansoesti voucher P10x38 28S ribosomal RNA gene partial sequence	sponge	95.706	2.96e-65	56.47	0.000289447
k141_1801	401	AB714271	Esquamula lacrimiformis gene for 28S ribosomal RNA partial sequence		80.153	3.82e-64	56.39	0.000289037
k141_260	282	KC869631	Haliclona vansoesti voucher P10x38 28S ribosomal RNA gene partial sequence	sponge	95.753	1.45e-111	56.12	0.000287653
k141_1894	620	CP036434	Planctomycetes bacterium Poly30 chromosome complete genome		94.032	0	55.88	0.000286423
k141_147	971	XR_008925611	PREDICTED: Spinacia oleracea 28S ribosomal RNA (LOC130465348) rRNA		75.948	2.04e-85	55	0.000281912
k141_2376	613	LN890655	Ardenticatena sp. Cfx-K strain Cfx-K genome assembly chromosome: I		87.585	0	55	0.000281912
k141_1650	445	OU940337	uncultured fungus genomic DNA sequence contains 18S rRNA gene ITS1 5.8S rRNA gene ITS2 28S rRNA gene isolate consensus01629		86.28	4.01e-109	54.99	0.000281861
k141_2077	814	GU197407	Uncultured bacterium clone 76IIIA11 16S ribosomal RNA gene partial sequence		90.634	0	54.71	0.000280426
k141_782	626	KJ150245	Microcytid environmental sample isolate P37 small subunit ribosomal RNA gene partial sequence		81	1.01e-76	54.64	0.000280067
k141_1730	243	MH157906	Haliclona sp. GW30166 28S ribosomal RNA gene partial sequence	sponge	85.83	3.63e-62	53.22	0.000272788
k141_2481	984	XR_002460825	Leishmania major strain Friedlin 28S ribosomal RNA (LSU-alpha) partial rRNA		84.916	5.33e-141	53	0.000271661
k141_2423	505	KC869631	Haliclona vansoesti voucher P10x38 28S ribosomal RNA gene partial sequence	sponge	96.748	6.48e-48	52.04	0.00026674
k141_2104	396	GU001165	Micronuclearia podoventralis 18S ribosomal RNA gene partial sequence; internal transcribed spacer 1 5.8S ribosomal RNA gene and internal transcribed spacer 2 complete sequence; and 28S ribosomal RNA gene partial sequence		85.891	1.64e-112	51.98	0.000266432
k141_1164	431	AH010827	Amphiporus sp. MWS-2001 5.8S ribosomal RNA gene internal transcribed spacers 2 and 28S ribosomal RNA gene partial sequence		94.207	2.15e-166	51.54	0.000264177
k141_1127	597	PP091221	Hesperomyces coccinelloides isolate D. Haelew. 1428a small subunit ribosomal RNA gene partial sequence; internal transcribed spacer 1 5.8S ribosomal RNA gene and internal transcribed spacer 2 complete sequence; and large subunit ribosomal RNA gene partial sequence		76.355	2.81e-42	51	0.000261409
k141_445	541	OU939841	uncultured fungus genomic DNA sequence contains 18S rRNA gene ITS1 5.8S rRNA gene ITS2 28S rRNA gene isolate consensus01135		88.235	3.47e-180	50.97	0.000261256
k141_1811	424	GU001161	Vannella septentrionalis 18S ribosomal RNA gene partial sequence; internal transcribed spacer 1 5.8S ribosomal RNA gene and internal transcribed spacer 2 complete sequence; and 28S ribosomal RNA gene partial sequence		79.259	1.88e-67	50	0.000256284
k141_979	464	MN487990	Uncultured eukaryote isolate EU884 small subunit ribosomal RNA gene partial sequence		100	4.17e-114	49.96	0.000256079
k141_2080	355	MW016147	Haliclona sp. 4 JV-2020 voucher UF 3961 large subunit ribosomal RNA gene partial sequence	sponge	92.029	9.56e-45	49.7	0.000254746
k141_1432	507	KX420740	Rhynchomonas sp. 18S ribosomal RNA gene partial sequence		97.053	0	49.04	0.000251363
k141_154	435	AM905426	Bacterium Ellin514 23S rRNA gene isolate Ellin514		91.592	1.07e-124	48.02	0.000246135
k141_255	555	FJ175505	Uncultured bacterium clone B1-65 16S ribosomal RNA gene partial sequence		90.441	0	48	0.000246032
k141_315	438	AP012057	Ilumatobacter coccineus YM16-304 DNA complete genome		90.083	4.97e-128	48	0.000246032
k141_1053	496	OX044364	MAG: uncultured Flavobacteriaceae bacterium isolate T MB198 genome assembly chromosome: T MB198 contig-1		97.581	0	48	0.000246032
k141_1477	596	GU474842	Uncultured delta proteobacterium HF0010 01J10 genomic sequence		90.446	2.33e-172	48	0.000246032
k141_616	279	KP100454	Haliclona sp. NBL-2014 18S ribosomal RNA gene partial sequence	sponge	99.286	1.18e-62	47.1	0.000241419
k141_499	378	GQ867788	Ascosphaera flava strain 5144 18S ribosomal RNA gene partial sequence; internal transcribed spacer 1 5.8S ribosomal RNA gene and internal transcribed spacer 2 complete sequence; and 28S ribosomal RNA gene partial sequence		81.034	4.98e-13	47	0.000240907
k141_812	1306	XR_005960499	PREDICTED: Gigantopelta aegis large subunit ribosomal RNA (LOC121392465) rRNA		97.379	0	47	0.000240907
k141_2302	484	OU941683	uncultured fungus genomic DNA sequence contains 18S rRNA gene ITS1 5.8S rRNA gene ITS2 28S rRNA gene isolate consensus02977		87.379	4.3e-124	47	0.000240907
k141_2177	652	CP036296	Planctomycetes bacterium Pla86 chromosome complete genome		76.515	8.34e-63	46.81	0.000239933
k141_178	454	OR149020	Eirene ceylonensis voucher CMY22Q801 mitochondrion complete genome		90.578	8.75e-116	46.04	0.000235986
k141_1209	478	KX866799	Haliclona sp. Po.25929 18S ribosomal RNA gene partial sequence	sponge	99.083	3.67e-45	46	0.000235781
k141_748	571	CP013099	Candidatus Tenderia electrophaga complete genome		92.644	0	45.9	0.000235268
k141_1250	354	KX866799	Haliclona sp. Po.25929 18S ribosomal RNA gene partial sequence	sponge	96	3.24e-84	45.56	0.000233526
k141_1294	440	LC151287	Hemiarma marina gene for 28S ribosomal RNA partial sequence strain: SRT149		88.202	4.32e-49	45	0.000230655
k141_1689	538	CP128187	Maribacter sp. BPC-D8 chromosome complete genome		94.052	0	45	0.000230655
k141_296	808	KX213864	Uncultured bacterium clone 23 UCS 10 16S ribosomal RNA gene partial sequence		97.582	0	44.04	0.000225735
k141_615	640	MZ504143	Aborjinia sp. OVP-2021 isolate KKT small subunit ribosomal RNA gene partial sequence; internal transcribed spacer 1 5.8S ribosomal RNA gene and internal transcribed spacer 2 complete sequence; and large subunit ribosomal RNA gene partial sequence		85.37	3.35e-151	44	0.00022553
k141_1682	510	XR_005960370	PREDICTED: Gigantopelta aegis 5.8S ribosomal RNA (LOC121391550) rRNA		95.96	5.17e-34	44	0.00022553
k141_1844	678	CP036290	Planctomycetes bacterium Pla163 chromosome complete genome		91.047	0	43.73	0.000224146
k141_1535	282	KC869631	Haliclona vansoesti voucher P10x38 28S ribosomal RNA gene partial sequence	sponge	93.939	1.58e-46	43.41	0.000222505
k141_972	280	KC869631	Haliclona vansoesti voucher P10x38 28S ribosomal RNA gene partial sequence	sponge	100	7.11e-65	43.01	0.000220455
k141_969	732	CP036296	Planctomycetes bacterium Pla86 chromosome complete genome		81.326	2.42e-118	43	0.000220404
k141_2049	454	KX934323	Uncultured marine bacterium clone H3S3Bb07N 16S ribosomal RNA gene partial sequence		97.993	1.82e-142	43	0.000220404
k141_2057	375	MN830171	Planilamina ovata isolate LJ-II-20170502 large subunit ribosomal RNA gene partial sequence		82.769	2.73e-70	43	0.000220404
k141_2421	429	CP036296	Planctomycetes bacterium Pla86 chromosome complete genome		84.332	8.31e-111	43	0.000220404
k141_9	492	CP070651	MAG: Trueperaceae bacterium isolate bin86 chromosome		75.799	1.05e-50	42.9	0.000219891
k141_2351	566	DQ890438	Uncultured bacterium clone pt172 16S ribosomal RNA gene partial sequence		91.754	0	42.29	0.000216765
k141_118	356	MW560711	Mesodinium major isolate K10 small subunit ribosomal RNA gene and internal transcribed spacer 1 partial sequence		100	0	42	0.000215278
k141_220	585	CP036296	Planctomycetes bacterium Pla86 chromosome complete genome		83.37	3.22e-111	42	0.000215278
k141_342	441	KX516591	Euplotes sinicus isolate L14 large subunit ribosomal RNA gene partial sequence		96.737	0	42	0.000215278
k141_1590	516	EF990727	Rhabditoides inermiformis strain SB328 28S large subunit ribosomal RNA gene partial sequence		83.368	1.01e-115	42	0.000215278
k141_1601	453	OY848931	Xestospongia muta genome assembly chromosome: 15	sponge	96.639	9.64e-46	42	0.000215278
k141_2429	283	OY763928	MAG: Nitrosopumilus sp. isolate e501d42f-d10b-4094-a589-3c4c61670bda genome assembly chromosome: 2		95.406	3.98e-122	42	0.000215278
k141_652	634	OU941567	uncultured fungus genomic DNA sequence contains 18S rRNA gene ITS1 5.8S rRNA gene ITS2 28S rRNA gene isolate consensus02861		89.61	0	41.76	0.000214048
k141_1155	548	LR633967	uncultured Woeseiaceae bacterium isolate gfbio:sag-sample-m06:053724c1-46a9-4a36-b237-ea2bf867836b genome assembly chromosome: 1		96.168	0	41.59	0.000213177
k141_961	843	NC_028615	Skeletonema marinoi voucher 06.JK029.Smar.mt mitochondrion complete genome<>Skeletonema marinoi mitochondrion complete genome		100	0	41.01	0.000210204
k141_1205	984	CP036290	Planctomycetes bacterium Pla163 chromosome complete genome		78.422	5.41e-131	41	0.000210153
k141_1510	524	MT117931	Cyanophora paradoxa strain UTEX555 small subunit ribosomal RNA gene partial sequence; internal transcribed spacer 1 5.8S ribosomal RNA gene and internal transcribed spacer 2 complete sequence; and large subunit ribosomal RNA gene partial sequence		83.571	1.94e-23	41	0.000210153
k141_464	655	CP114040	Nannocystis poenicansa strain FL3 chromosome complete genome		86.541	0	40	0.000205027
k141_1198	471	OM641937	Copidognathus gibbus group sp. UFMG AC 200422A large subunit ribosomal RNA gene partial sequence		90.433	8.61e-156	40	0.000205027
k141_1897	518	AB973946	Uncultured archaeon gene for 16S rRNA partial sequence clone: E11D005A04 (OTU03)		99.807	0	40	0.000205027
k141_2369	514	KT030915	Phoronis sp. 3 AS-2015 voucher 20-T 28S ribosomal RNA gene partial sequence		97.375	0	39.92	0.000204617
k141_2397	554	JN874327	Uncultured bacterium clone RESET 213G02 16S ribosomal RNA gene partial sequence		96.39	0	39.01	0.000199952
k141_1920	365	KX158469	Uncultured bacterium clone VISS18 018 genomic sequence		90.833	6.76e-131	39	0.000199901
k141_1963	955	AF268611	Uncultured marine group II euryarchaeote EBAC37F11 BAC clone 37F11 partial sequence		90.501	0	38.98	0.000199799
k141_400	741	KM191356	Haliclona vansoesti voucher UERJPOR 10 18S ribosomal RNA gene partial sequence<>Haliclona vansoesti voucher UERJPOR 30 18S ribosomal RNA gene partial sequence<>Haliclona vansoesti voucher UERJPOR 34 18S ribosomal RNA gene partial sequence	sponge	100	4.5e-51	38.55	0.000197595
k141_1184	519	NR_076545	Desulfococcus oleovorans strain Hxd3 23S ribosomal RNA gene complete sequence		79.245	1.05e-90	38	0.000194776
k141_1831	404	EU347033	Uncultured euryarchaeote clone LSA-D03 16S ribosomal RNA gene partial sequence		99.752	0	38	0.000194776
k141_1888	621	JN629776	Uncultured kinetoplastid clone GB 3 18S ribosomal RNA gene partial sequence		93.295	0	38	0.000194776
k141_2441	707	KX866799	Haliclona sp. Po.25929 18S ribosomal RNA gene partial sequence	sponge	100	7.48e-19	38	0.000194776
k141_755	528	MK279365	Halcampulactis solimar voucher AMNH:IZ 4218 28S large subunit ribosomal RNA gene partial sequence		89.103	8.86e-42	37	0.00018965
k141_862	444	OU943004	uncultured fungus genomic DNA sequence contains 18S rRNA gene ITS1 5.8S rRNA gene ITS2 28S rRNA gene isolate consensus04298		81.375	5.29e-93	37	0.00018965
k141_1084	647	EU010232	Uncultured marine bacterium clone B42 16S ribosomal RNA gene partial sequence		95.179	0	37	0.00018965
k141_1185	458	GU928321	Uncultured eukaryote clone F5K2Q4C04JRDND 28S ribosomal RNA gene partial sequence		93.182	1.26e-44	37	0.00018965
k141_1467	441	KC869631	Haliclona vansoesti voucher P10x38 28S ribosomal RNA gene partial sequence	sponge	84.375	1.52e-68	37	0.00018965
k141_2505	460	GU926771	Uncultured bacterium clone F5K2Q4C04IWETH 23S ribosomal RNA gene partial sequence		84.541	7.58e-47	37	0.00018965
k141_673	485	KC869631	Haliclona vansoesti voucher P10x38 28S ribosomal RNA gene partial sequence	sponge	95.69	8.08e-42	36	0.000184524
k141_1996	670	KF618344	Uncultured fungus clone 3311000 28S ribosomal RNA gene partial sequence		80.844	1.12e-56	36	0.000184524
k141_534	426	OM891887	Odontella aurita var. minima small subunit ribosomal RNA gene partial sequence; internal transcribed spacer 1 5.8S ribosomal RNA gene and internal transcribed spacer 2 complete sequence; and large subunit ribosomal RNA gene partial sequence		94.375	3.18e-60	35.99	0.000184473
k141_2189	528	OU941567	uncultured fungus genomic DNA sequence contains 18S rRNA gene ITS1 5.8S rRNA gene ITS2 28S rRNA gene isolate consensus02861		88.321	1.68e-133	35.99	0.000184473
k141_28	375	AB714271	Esquamula lacrimiformis gene for 28S ribosomal RNA partial sequence		79.73	9.95e-60	35	0.000179399
k141_1318	405	XR_009695356	PREDICTED: Dama dama 28S ribosomal RNA (LOC133067582) rRNA		83.051	1.48e-18	35	0.000179399
k141_1340	503	KM853389	Sclerogryllus sp. BYU-IGC-OR433 28S ribosomal RNA gene partial sequence		98.485	3.11e-21	35	0.000179399
k141_1769	504	CP034118	Staphylospora marina strain SCSIO 07575 chromosome complete genome		78.868	3.05e-36	34.94	0.000179091
k141_2531	409	KF596609	Uncultured bacterium clone 271 367 16S ribosomal RNA gene partial sequence		96.798	0	34.16	0.000175093
k141_2585	421	GU001165	Micronuclearia podoventralis 18S ribosomal RNA gene partial sequence; internal transcribed spacer 1 5.8S ribosomal RNA gene and internal transcribed spacer 2 complete sequence; and 28S ribosomal RNA gene partial sequence		86.682	7.97e-126	34.02	0.000174375
k141_82	634	CP050848	Planctomycetales bacterium ZRK34 chromosome complete genome		83.775	1.95e-163	34	0.000174273
k141_553	385	MK946009	Uncultured soil eukaryote clone m328 small subunit ribosomal RNA gene partial sequence		82.73	1.67e-77	34	0.000174273
k141_820	443	DQ207589	Neobodo saliens strain HFCC11 18S ribosomal RNA gene partial sequence		94.581	2.81e-175	34	0.000174273
k141_1180	746	JN797308	Spondyliaspidinae sp. 2 JRC-2012 28S ribosomal RNA gene partial sequence		81.385	2.14e-39	34	0.000174273
k141_2537	602	GU924141	Uncultured bacterium clone F5K2Q4C04JQ3NN 23S ribosomal RNA gene partial sequence		85.572	1.54e-109	34	0.000174273
k141_525	489	JN710316	Uncultured Listonella sp. clone BAC62 1-F5 16S ribosomal RNA gene partial sequence		96.056	3.2e-160	33.53	0.000171864
k141_313	484	CP036296	Planctomycetes bacterium Pla86 chromosome complete genome		85.861	3.26e-140	33.51	0.000171761
k141_1744	601	CP054491	Candidatus Reidiella endopervernicosa isolate Santa Monica outfall chromosome complete genome		93.355	0	33.49	0.000171659
k141_1926	590	KJ778682	Notosolenus urceolatus strain KM049 18S ribosomal RNA gene partial sequence		89.899	3.83e-175	33.33	0.000170839
k141_403	711	EF157264	Uncultured bacterium clone 101-146 16S ribosomal RNA gene partial sequence		81.849	6.4e-134	33	0.000169147
k141_1398	695	OX371220	Yponomeuta plumbellus genome assembly chromosome: 29		83.929	9.5e-18	33	0.000169147
k141_277	244	OX638319	MAG: uncultured Candidatus Nitrosopumilus sp. isolate a9bb1b8d-3405-4f78-8bb0-675615731146 genome assembly chromosome: 1		98.77	3.37e-117	32.98	0.000169045
k141_1120	358	KC902323	Haliclona vansoesti voucher SI06x152 small subunit 18S ribosomal RNA gene partial sequence	sponge	93.662	9.58e-50	32.6	0.000167097
k141_2608	500	DQ829682	Uncultured Acidobacteria bacterium clone DON15 23S ribosomal RNA gene partial sequence		79.554	8.35e-42	32.06	0.000164329
k141_1108	439	GU567983	Uncultured nuHF2 cluster bacterium HF0500 02A10 genomic sequence		85.584	6.49e-122	32	0.000164022
k141_1627	394	XR_006255721	PREDICTED: Amphibalanus amphitrite large subunit ribosomal RNA (LOC122376948) rRNA		99.674	2.55e-155	32	0.000164022
k141_1806	539	AF268611	Uncultured marine group II euryarchaeote EBAC37F11 BAC clone 37F11 partial sequence		89.61	0	32	0.000164022
k141_2093	639	JN172303	Uncultured bacterium clone SI-BS120-196 16S ribosomal RNA gene partial sequence<>Uncultured bacterium clone SI-BS120-415 16S ribosomal RNA gene partial sequence		92.65	1.15e-180	32	0.000164022
k141_2489	809	EU686591	Uncultured bacterium AD243-H1 genomic sequence		86.589	0	32	0.000164022
k141_2569	467	OU942315	uncultured fungus genomic DNA sequence contains 18S rRNA gene ITS1 5.8S rRNA gene ITS2 28S rRNA gene isolate consensus03609		91.72	2.75e-51	32	0.000164022
k141_2598	729	KC902323	Haliclona vansoesti voucher SI06x152 small subunit 18S ribosomal RNA gene partial sequence	sponge	94.215	4.49e-41	32	0.000164022
k141_552	973	FJ550408	Halecium muricatum voucher MHNG INVE29028 28S ribosomal RNA gene partial sequence		82.609	1.6e-81	31.95	0.000163765
k141_618	342	KM191356	Haliclona vansoesti voucher UERJPOR 10 18S ribosomal RNA gene partial sequence<>Haliclona vansoesti voucher UERJPOR 30 18S ribosomal RNA gene partial sequence<>Haliclona vansoesti voucher UERJPOR 34 18S ribosomal RNA gene partial sequence	sponge	93.578	2.59e-35	31	0.000158896
k141_1413	459	KM191356	Haliclona vansoesti voucher UERJPOR 10 18S ribosomal RNA gene partial sequence<>Haliclona vansoesti voucher UERJPOR 30 18S ribosomal RNA gene partial sequence<>Haliclona vansoesti voucher UERJPOR 34 18S ribosomal RNA gene partial sequence	sponge	98.684	7.77e-27	31	0.000158896
k141_2026	641	MN536894	Cerviniella sp. K148DZMB small subunit ribosomal RNA gene partial sequence<>Cerviniella sp. K155DZMB small subunit ribosomal RNA gene partial sequence		93.245	0	31	0.000158896
k141_784	310	EF654518	Amphimedon queenslandica large subunit ribosomal RNA gene partial sequence	sponge	98.561	2.24e-60	30.67	0.000157204
k141_1052	638	JN629770	Uncultured kinetoplastid clone CB 95 18S ribosomal RNA gene partial sequence		90.217	3.29e-161	30.05	0.000154026
k141_997	537	JX021885	Uncultured euryarchaeote clone OTU 340 915 314 16S ribosomal RNA gene partial sequence		92.06	2.76e-156	30	0.00015377
k141_1370	406	CP036291	Pirellulimonas nuda strain Pla175 chromosome complete genome		82.166	1.08e-64	30	0.00015377
k141_1788	383	OX044351	MAG: uncultured bacterium isolate AI MB361 genome assembly chromosome: AI MB361 contig-1		76.834	1.37e-28	29.96	0.000153565
k141_1249	575	AB902218	Uncultured eukaryote gene for 18S rRNA partial sequence clone: AOan H 2012Mar 08		84.277	8.73e-117	29.95	0.000153514
k141_2088	640	AF326357	Ephelota sp. RJL2001 18S ribosomal RNA gene partial sequence<>Ephelota sp. OOS-2003 clone 1 small subunit ribosomal RNA gene partial sequence		99.029	0	29.88	0.000153155
k141_2430	254	OY763928	MAG: Nitrosopumilus sp. isolate e501d42f-d10b-4094-a589-3c4c61670bda genome assembly chromosome: 2		95.276	9.97e-108	29.71	0.000152284
k141_2490	367	KP100454	Haliclona sp. NBL-2014 18S ribosomal RNA gene partial sequence	sponge	99.291	4.49e-63	29.23	0.000149823
k141_793	648	MT730784	Polychytrium aggregatum isolate JEL0700 small subunit ribosomal RNA gene partial sequence; internal transcribed spacer 1 5.8S ribosomal RNA gene and internal transcribed spacer 2 complete sequence; and large subunit ribosomal RNA gene partial sequence		85.629	3.09e-37	29.13	0.000149311
k141_520	479	KX866799	Haliclona sp. Po.25929 18S ribosomal RNA gene partial sequence	sponge	100	1.69e-53	29.01	0.000148696
k141_1169	371	GU926389	Uncultured bacterium clone F5K2Q4C04IO4Q6 23S ribosomal RNA gene partial sequence		86.667	2.55e-110	29	0.000148645
k141_2406	651	CP036296	Planctomycetes bacterium Pla86 chromosome complete genome		84.946	0	29	0.000148645
k141_2566	380	CP119676	Varunaivibrio sulfuroxidans strain TC8 chromosome complete genome		90.052	3.26e-134	29	0.000148645
k141_858	281	KP100454	Haliclona sp. NBL-2014 18S ribosomal RNA gene partial sequence	sponge	100	2.57e-64	28.27	0.000144903
k141_2524	339	AB714271	Esquamula lacrimiformis gene for 28S ribosomal RNA partial sequence		84.884	2.39e-85	28.2	0.000144544
k141_29	400	AF289045	Apedinella radians internal transcribed spacer 1 5.8S ribosomal RNA gene internal transcribed spacer 2 and 28S ribosomal RNA gene complete sequence		86.585	3.05e-40	28	0.000143519
k141_393	612	LN851682	Angulodiscorbis quadrangularis partial 18S rRNA gene isolate 13425 clone 1<>Angulodiscorbis sp. 13425 partial 18S rRNA gene isolate 13425		81.579	9.53e-102	28	0.000143519
k141_1737	511	MH490947	Salpingoeca prava isolate HFCC1254 large subunit ribosomal RNA gene partial sequence		81.818	2.46e-17	28	0.000143519
k141_259	881	MK421132	Niphargus laisi isolate NA135 28S ribosomal RNA gene partial sequence		83.731	3.83e-112	27.87	0.000142852
k141_196	341	EF192268	Gamma proteobacterium enrichment culture clone 1327a 16S ribosomal RNA gene partial sequence		93.023	6.22e-136	27.15	0.000139162
k141_2497	424	GU927742	Uncultured eukaryote clone F5K2Q4C04ITBTZ 28S ribosomal RNA gene partial sequence		82.55	1.89e-62	27.02	0.000138496
k141_103	496	CP012670	Sorangium cellulosum strain So ceGT47 chromosome complete genome		85.43	1.23e-124	27	0.000138393
k141_215	404	XR_009695356	PREDICTED: Dama dama 28S ribosomal RNA (LOC133067582) rRNA		83.721	8.96e-11	27	0.000138393
k141_501	409	EF526901	Uncultured marine eukaryote clone SA1 4A12 18S ribosomal RNA gene partial sequence		88.406	4.58e-133	27	0.000138393
k141_504	318	MT730630	Spizellomyces sp. isolate CC410FG small subunit ribosomal RNA gene partial sequence; internal transcribed spacer 1 5.8S ribosomal RNA gene and internal transcribed spacer 2 complete sequence; and large subunit ribosomal RNA gene partial sequence		80.172	8.57e-35	27	0.000138393
k141_1005	419	CP125799	Pichia kluyveri isolate APC 11.10 B chromosome 7		87.027	1.91e-47	27	0.000138393
k141_1080	426	EU329748	Uncultured archaeon clone SS011 16S ribosomal RNA gene partial sequence		91.726	4.59e-163	27	0.000138393
k141_1791	322	JF950481	Calloporina angustipora isolate CAMB01 28S ribosomal RNA gene partial sequence		98.513	7.6e-130	27	0.000138393
k141_2035	429	MW774213	Suigetsumonas keniensis strain HFCC1412 large subunit ribosomal RNA gene partial sequence		76.159	2.6e-26	27	0.000138393
k141_1	667	CP066225	Planctomycetota bacterium strain ZRK32 chromosome complete genome		89.758	0	26	0.000133267
k141_175	383	OU942315	uncultured fungus genomic DNA sequence contains 18S rRNA gene ITS1 5.8S rRNA gene ITS2 28S rRNA gene isolate consensus03609		89.16	5.59e-122	26	0.000133267
k141_290	494	OU941543	uncultured fungus genomic DNA sequence contains 18S rRNA gene ITS1 5.8S rRNA gene ITS2 28S rRNA gene isolate consensus02837		86.391	5.49e-148	26	0.000133267
k141_1638	352	AB476226	Uncultured bacterium gene for 16S rRNA partial sequence clone: IHE0 1066		86.719	7.07e-71	26	0.000133267
k141_684	359	KC869631	Haliclona vansoesti voucher P10x38 28S ribosomal RNA gene partial sequence	sponge	90	7.54e-41	25.71	0.000131781
k141_479	345	KM191356	Haliclona vansoesti voucher UERJPOR 10 18S ribosomal RNA gene partial sequence<>Haliclona vansoesti voucher UERJPOR 30 18S ribosomal RNA gene partial sequence<>Haliclona vansoesti voucher UERJPOR 34 18S ribosomal RNA gene partial sequence	sponge	96.581	9.26e-45	25.6	0.000131217
k141_1999	462	CP036434	Planctomycetes bacterium Poly30 chromosome complete genome		80.931	1.99e-92	25.56	0.000131012
k141_2102	390	GU820828	Uncultured euglenozoan clone AA5F15RJ1D07 18S ribosomal RNA gene partial sequence		96.516	3.38e-129	25.01	0.000128193
k141_66	442	KX866799	Haliclona sp. Po.25929 18S ribosomal RNA gene partial sequence	sponge	100	7.32e-42	25	0.000128142
k141_2141	532	AY454687	Uncultured crenarchaeote clone EI B10 16S ribosomal RNA gene partial sequence		96.617	0	25	0.000128142
k141_2607	460	JQ200175	Uncultured bacterium clone SeaWat 55551 16S ribosomal RNA gene partial sequence		94.748	0	25	0.000128142
k141_1686	328	OY771350	MAG: Thermoguttaceae bacterium isolate 8b3353c7-b3ef-4d97-bce3-25bd4c24e67f genome assembly chromosome: 33		89.024	3.71e-108	24.84	0.000127322
k141_1337	404	MN917244	Biddulphia alternans strain 25VI12-1A Balt 18S ribosomal RNA gene partial sequence		93.017	7.25e-161	24.61	0.000126143
k141_2097	689	KX158563	Uncultured bacterium clone VISS3 007		91.147	0	24.55	0.000125835
k141_332	454	DQ829657	Uncultured Acidobacteria bacterium clone DON33 23S ribosomal RNA gene partial sequence		83.486	2.8e-16	24	0.000123016
k141_641	608	KX866799	Haliclona sp. Po.25929 18S ribosomal RNA gene partial sequence	sponge	98.305	2.97e-17	24	0.000123016
k141_1106	498	CP036290	Planctomycetes bacterium Pla163 chromosome complete genome		82.6	7.48e-117	24	0.000123016
k141_1274	413	AP011646	Uncultured Chloroflexi bacterium DNA fosmid clone: JFF004 B01		82.642	4.01e-54	24	0.000123016
k141_2294	336	LN851719	Elphidium williamsoni partial 28S rRNA gene isolate 13170 clone 1		85.119	3.95e-83	24	0.000123016
k141_2408	620	JX282217	Uncultured bacterium clone S74 16S ribosomal RNA gene partial sequence		85.645	1.44e-179	24	0.000123016
k141_2574	803	EF216909	Neoparamoeba perurans strain GD-HAC/1 28S large subunit ribosomal RNA gene partial sequence		75.297	1.38e-41	24	0.000123016
k141_2575	588	AB714271	Esquamula lacrimiformis gene for 28S ribosomal RNA partial sequence		93.75	1.69e-29	24	0.000123016
k141_2261	518	MK945984	Uncultured soil eukaryote clone n87 small subunit ribosomal RNA gene partial sequence		89.834	4.34e-169	23.93	0.000122657
k141_1096	582	DQ273822	Neocallimastix sp. GE13 isolate AFTOL-ID 638 28S ribosomal RNA gene partial sequence		75.81	1.64e-39	23.87	0.00012235
k141_1491	500	OY761158	MAG: Thermoanaerobaculia bacterium isolate 1b26a83f-5f0d-4c2c-8de2-47f95369405e genome assembly chromosome: 1		93.204	1.95e-167	23.86	0.000122299
k141_1755	568	CP036296	Planctomycetes bacterium Pla86 chromosome complete genome		86.515	2.87e-171	23	0.00011789
k141_2072	427	MT877184	Lichina confinis voucher I1024 large subunit ribosomal RNA gene partial sequence		81.944	1.18e-39	23	0.00011789
k141_2121	362	GU924141	Uncultured bacterium clone F5K2Q4C04JQ3NN 23S ribosomal RNA gene partial sequence		89.032	9.04e-100	23	0.00011789
k141_2385	474	EU624012	Eutreptiella pomquetensis strain CCMP 1491 large subunit ribosomal RNA gene partial sequence		82.407	1.02e-40	23	0.00011789
k141_2388	447	KC869631	Haliclona vansoesti voucher P10x38 28S ribosomal RNA gene partial sequence	sponge	91.597	9.63e-36	22.63	0.000115994
k141_1081	432	JQ579989	Uncultured gamma proteobacterium clone FII-AN048 16S ribosomal RNA gene partial sequence		96.97	2.25e-136	22.4	0.000114815
k141_1082	1095	XM_003383745	PREDICTED: Amphimedon queenslandica tubulin beta-4B chain (LOC100641538) mRNA	sponge	83.057	0	22.11	0.000113329
k141_657	489	CP061800	Desulfonema magnum strain 4be13 chromosome complete genome		84.681	4.8e-54	22	0.000112765
k141_1099	368	OY101120	Nitzschia sp. pyKryTriq1 genome assembly chromosome: 6		91.033	8.76e-135	22	0.000112765
k141_1727	534	KP211889	Uncultured Candidatus Thalassoarchaea euryarchaeote clone MedDCM-JUL2012-C134 genomic sequence		99.813	0	22	0.000112765
k141_2098	416	HQ635803	Uncultured archaeon clone A3Sx10 4A 16S ribosomal RNA gene partial sequence		74.183	2.54e-21	22	0.000112765
k141_1639	420	KP308717	Uncultured archaeon clone gwa2 scaffold 39027 genomic sequence		89.183	2.16e-141	21.23	0.000108818
k141_5	411	AF259440	Hypoglossum sp. clone hspUK large subunit ribosomal RNA gene partial sequence		73.668	1.95e-17	21	0.000107639
k141_387	506	OY763331	MAG: Saprospiraceae bacterium isolate 0f0418cd-3d46-4ddf-9f7e-a366def9e1fd genome assembly chromosome: 1		86.585	3.39e-145	21	0.000107639
k141_579	585	DQ408637	Trochammina hadai isolate 95 small subunit ribosomal RNA gene complete sequence		86.622	6.31e-178	21	0.000107639
k141_960	833	CP062983	Phototrophicus methaneseepsis strain ZRK33 chromosome complete genome		81.818	2.6e-163	21	0.000107639
k141_1386	376	FP245541	uncultured bacterial clone BRC1/1 (V174F5) complete sequence		83.594	4.64e-58	21	0.000107639
k141_1422	614	AY821956	Uncultured Sphenomonadales clone CH1 S1 57 small subunit ribosomal RNA gene partial sequence		90.82	0	21	0.000107639
k141_1430	431	KT812739	Uncultured eukaryote clone 53c 101675 18S ribosomal RNA gene partial sequence		98.507	0	21	0.000107639
k141_1624	562	AY425025	Rhynchomonas nasuta 18S ribosomal RNA gene partial sequence		86.736	7.88e-172	21	0.000107639
k141_2046	402	CP091732	MAG: Porphyromonadaceae bacterium isolate nC29 bin.32.fa chromosome		78.947	2.37e-41	21	0.000107639
k141_2203	372	EF526901	Uncultured marine eukaryote clone SA1 4A12 18S ribosomal RNA gene partial sequence		80.676	4.75e-33	21	0.000107639
k141_2417	452	AF277655	Ourococcus multisporus strain UTEX 1240 28S ribosomal RNA gene partial sequence		81.771	2.11e-32	21	0.000107639
k141_2589	388	KC429424	Mytilus edulis voucher BivAToL-271 28S ribosomal RNA gene partial sequence		100	0	21	0.000107639
k141_1785	456	KX097090	Uncultured bacterium clone S5-1 25 16S ribosomal RNA gene partial sequence		93.452	2.38e-136	20.01	0.000102565
k141_108	546	CP036290	Planctomycetes bacterium Pla163 chromosome complete genome		80.963	1.85e-88	20	0.000102513
k141_952	287	MT261943	Lafoea dumosa voucher XMUB6498-2 large subunit ribosomal RNA gene partial sequence		100	2.02e-70	20	0.000102513
k141_1458	457	KC869631	Haliclona vansoesti voucher P10x38 28S ribosomal RNA gene partial sequence	sponge	92.188	3.52e-40	19.51	0.000100002
k141_1520	268	AY821956	Uncultured Sphenomonadales clone CH1 S1 57 small subunit ribosomal RNA gene partial sequence		98.507	7.98e-129	19.43	9.95918e-05
k141_2006	495	KU688747	Uncultured Planctomycetia bacterium clone OTU 642 16S ribosomal RNA gene partial sequence		92.918	9.28e-141	19.02	9.74903e-05
k141_1300	395	FJ431778	Uncultured marine diatom clone RA070625T.063 18S ribosomal RNA gene partial sequence		94.054	9.21e-155	19.01	9.7439e-05
k141_543	1020	KX866799	Haliclona sp. Po.25929 18S ribosomal RNA gene partial sequence	sponge	92.632	9.65e-109	19	9.73878e-05
k141_881	662	KC869631	Haliclona vansoesti voucher P10x38 28S ribosomal RNA gene partial sequence	sponge	98.333	1.86e-49	19	9.73878e-05
k141_1039	695	CP060234	MAG: Phycisphaeraceae bacterium isolate HK-STAS-PLAN-6 chromosome		89.242	0	19	9.73878e-05
k141_1246	555	AY753618	Bodonidae sp. Rag1 18S ribosomal RNA gene partial sequence		88.099	0	19	9.73878e-05
k141_1263	373	GU927855	Uncultured eukaryote clone F5K2Q4C04IVR4S 28S ribosomal RNA gene partial sequence		76.923	2.22e-31	19	9.73878e-05
k141_1603	837	KC294952	Uncultured bacterium clone FE 4 13 16S ribosomal RNA gene partial sequence		90.06	0	19	9.73878e-05
k141_1748	651	FN822186	Uncultured planctomycete partial 16S rRNA gene clone IPI 1206-1302-1398		91.589	0	19	9.73878e-05
k141_1825	485	GU474939	Uncultured Sphingobacterium sp. EB080 L08E11 genomic sequence		96.091	0	19	9.73878e-05
k141_2453	489	MK945962	Uncultured soil eukaryote clone r593 small subunit ribosomal RNA gene partial sequence		83.166	7.33e-117	19	9.73878e-05
k141_2578	441	KJ508386	Karlodinium sp. IFR981 large subunit ribosomal RNA gene partial sequence		100	1.4e-123	19	9.73878e-05
k141_802	318	CP022192	Alloyangia pacifica strain YSBP01 plasmid unnamed2 complete sequence		100	3.32e-163	18.85	9.66189e-05
k141_2220	402	KP100454	Haliclona sp. NBL-2014 18S ribosomal RNA gene partial sequence	sponge	99.291	4.96e-63	18.69	9.57988e-05
k141_911	541	KX866799	Haliclona sp. Po.25929 18S ribosomal RNA gene partial sequence	sponge	94.958	2.53e-42	18.32	9.39023e-05
k141_482	417	GU001159	Rhizamoeba saxonica 18S ribosomal RNA gene partial sequence; internal transcribed spacer 1 5.8S ribosomal RNA gene and internal transcribed spacer 2 complete sequence; and 28S ribosomal RNA gene partial sequence		89.021	7.72e-141	18	9.22621e-05
k141_1021	508	AY425012	Diplonema sp. ATCC 50232 18S ribosomal RNA gene partial sequence		88.913	4.35e-154	18	9.22621e-05
k141_1280	474	JX105545	Uncultured bacterium clone T0-An-20C-34 16S ribosomal RNA gene complete sequence		92.751	0	18	9.22621e-05
k141_1561	388	MG979310	Cunina octonaria isolate DLSI188 voucher KT07-18 ORI-2-E large subunit ribosomal RNA gene partial sequence		90.909	1.18e-143	18	9.22621e-05
k141_2109	589	CP036280	Mucisphaera calidilacus strain Pan265 chromosome complete genome		87.648	0	18	9.22621e-05
k141_2253	487	KC429471	Chama macerophylla voucher BivAToL-36 28S ribosomal RNA gene partial sequence		81.579	1.82e-13	18	9.22621e-05
k141_2466	899	CP060219	MAG: Candidatus Woesearchaeota archaeon isolate HK-STAS-Nano-3 chromosome complete genome		77.815	2.23e-149	18	9.22621e-05
k141_2567	377	OP771620	Kalathoeca cupula isolate sd4 large subunit ribosomal RNA gene partial sequence		94.164	3.12e-159	18	9.22621e-05
k141_1595	281	KC869631	Haliclona vansoesti voucher P10x38 28S ribosomal RNA gene partial sequence	sponge	95.775	7.24e-55	17.88	9.1647e-05
k141_765	282	MH157906	Haliclona sp. GW30166 28S ribosomal RNA gene partial sequence	sponge	89.63	3.45e-38	17.85	9.14933e-05
k141_1221	387	AP024600	Luteolibacter sp. LG18 DNA complete genome		88.983	4.4e-118	17	8.71364e-05
k141_1876	346	OU939355	uncultured fungus genomic DNA sequence contains 18S rRNA gene ITS1 5.8S rRNA gene ITS2 28S rRNA gene isolate consensus00650		85.586	1.46e-87	17	8.71364e-05
k141_2022	324	CP054491	Candidatus Reidiella endopervernicosa isolate Santa Monica outfall chromosome complete genome		91.615	7.76e-120	17	8.71364e-05
k141_2194	499	KC869631	Haliclona vansoesti voucher P10x38 28S ribosomal RNA gene partial sequence	sponge	98.93	2.81e-86	17	8.71364e-05
k141_16	554	OX336137	Nitrospina watsonii strain 347 genome assembly chromosome: NSPWAT		82.746	1.76e-133	16.75	8.5855e-05
k141_794	428	KX866799	Haliclona sp. Po.25929 18S ribosomal RNA gene partial sequence	sponge	100	4.11e-64	16.24	8.32409e-05
k141_314	389	OY771543	MAG: Myxococcota bacterium isolate 4c7ae828-ac37-49c6-a807-d9517c02c23a genome assembly chromosome: 2		79.856	1.06e-44	16	8.20108e-05
k141_1130	500	OY776574	MAG: uncultured Desulfuromusa sp. isolate df0ef53c-6d75-4766-a8d4-6552cb892ca8 genome assembly chromosome: 1		81.075	6.01e-93	16	8.20108e-05
k141_1307	429	OY782506	MAG: Arcobacteraceae bacterium isolate 46883acb-a361-43ba-a1df-3f0e2b68257b genome assembly chromosome: 1		81.699	8.91e-61	16	8.20108e-05
k141_1896	339	DQ267495	Uncultured delta proteobacterium DeepAnt-1F12 fosmid complete sequence		82.353	1.88e-71	16	8.20108e-05
k141_1910	369	CP016268	Woeseia oceani strain XK5 chromosome complete genome		95.467	1.09e-163	16	8.20108e-05
k141_2031	316	OR149205	Folsomides angularis voucher CS400-Fang-01 small subunit ribosomal RNA gene partial sequence; internal transcribed spacer 1 5.8S ribosomal RNA gene and internal transcribed spacer 2 complete sequence; and large subunit ribosomal RNA gene partial sequence		77.219	6.58e-36	16	8.20108e-05
k141_2517	515	JN107406	Uncultured archaeon clone SWA80 16S ribosomal RNA gene partial sequence		93.413	0	16	8.20108e-05
k141_2016	282	KC869631	Haliclona vansoesti voucher P10x38 28S ribosomal RNA gene partial sequence	sponge	98.621	3.33e-63	15.81	8.10369e-05
k141_1830	598	KX866799	Haliclona sp. Po.25929 18S ribosomal RNA gene partial sequence	sponge	99.291	7.6e-63	15.79	8.09344e-05
k141_317	362	EU731047	Uncultured euryarchaeote clone GNA01G08 16S ribosomal RNA gene partial sequence		97.603	5.14e-137	15.62	8.0063e-05
k141_2277	232	KC869631	Haliclona vansoesti voucher P10x38 28S ribosomal RNA gene partial sequence	sponge	94.286	1.62e-50	15.54	7.9653e-05
k141_33	378	AB714271	Esquamula lacrimiformis gene for 28S ribosomal RNA partial sequence		89.767	1.66e-67	15	7.68851e-05
k141_131	685	CP017641	Fuerstiella marisgermanici strain NH11 chromosome complete genome		91.592	0	15	7.68851e-05
k141_213	736	KF256829	Protocyclidium sinica isolate JJM2009113001 large subunit ribosomal RNA gene partial sequence		88.393	4.63e-26	15	7.68851e-05
k141_939	600	AB573146	Uncultured archaeon gene for 16S rRNA partial sequence clone: husua-d1		90.68	0	15	7.68851e-05
k141_1007	411	KC869631	Haliclona vansoesti voucher P10x38 28S ribosomal RNA gene partial sequence	sponge	93.103	4.16e-24	15	7.68851e-05
k141_1069	475	OQ702932	Rozella sp. isolate PSC269 small subunit ribosomal RNA gene partial sequence; internal transcribed spacer 1 5.8S ribosomal RNA gene and internal transcribed spacer 2 complete sequence; and large subunit ribosomal RNA gene partial sequence		80.87	2.74e-66	15	7.68851e-05
k141_1195	593	GU119139	Uncultured bacterium clone Past J10 16S ribosomal RNA gene partial sequence		85.592	3.91e-165	15	7.68851e-05
k141_1553	408	CP030886	Cytophagaceae bacterium isolate ECT2AJA-110-C chromosome		94.93	1.6e-152	15	7.68851e-05
k141_1768	330	GU924755	Uncultured bacterium clone F5K2Q4C04I5GTG 23S ribosomal RNA gene partial sequence		91.589	2.85e-119	15	7.68851e-05
k141_2266	509	KC869631	Haliclona vansoesti voucher P10x38 28S ribosomal RNA gene partial sequence	sponge	99.291	6.4e-63	15	7.68851e-05
k141_1311	434	KM222044	Leptoamphisiella vermis voucher LLQ20061210 18S ribosomal RNA gene partial sequence; internal transcribed spacer 1 5.8S ribosomal RNA gene and internal transcribed spacer 2 complete sequence; and 28S ribosomal RNA gene partial sequence		96.271	6.32e-132	14.54	7.45273e-05
k141_2361	433	OY776603	MAG: Phycisphaerae bacterium isolate e6993cc0-709b-411a-8bd5-6f5b4bf9d55c genome assembly chromosome: 27		78.095	2.5e-61	14.1	7.2272e-05
k141_1401	318	KX866799	Haliclona sp. Po.25929 18S ribosomal RNA gene partial sequence	sponge	95.192	7.44e-135	14.08	7.21695e-05
k141_75	310	CP097384	Blastopirellula sp. J2-11 chromosome		88.387	3.53e-98	14	7.17594e-05
k141_99	348	JX534925	Uncultured Pichia clone WMU D12-30 28S ribosomal RNA gene partial sequence		81.863	2.04e-36	14	7.17594e-05
k141_613	479	OX638344	MAG: uncultured Acidimicrobiales bacterium isolate f043cee6-6750-45b5-b834-f9289512c0be genome assembly chromosome: 1		81.339	2.63e-101	14	7.17594e-05
k141_916	386	CP076041	Opitutae bacterium ISCC 51 isolate A3 chromosome complete genome		95.989	1.47e-167	14	7.17594e-05
k141_1438	364	KC862602	Nannocystis pusilla strain x2d2 16S ribosomal RNA gene partial sequence		95.522	3.2e-114	14	7.17594e-05
k141_1485	539	JQ181825	Uncultured archaeon clone AU1368-35 16S ribosomal RNA gene partial sequence		98.516	0	14	7.17594e-05
k141_1792	478	HE998677	Robertina arctica partial 18s rRNA gene isolate 2632		97.248	7.95e-42	14	7.17594e-05
k141_2086	396	CP079217	Polyangium aurulentum strain SDU3-1 chromosome complete genome		78.25	1.06e-54	14	7.17594e-05
k141_2377	456	OY762423	MAG: Aggregatilineales bacterium isolate c7a18c96-20ba-4371-9f2c-4a7865cee005 genome assembly chromosome: 14		77.778	9.44e-66	14	7.17594e-05
k141_2459	413	AB694719	Uncultured diatom gene for 18S rRNA partial sequence clone: PJ61		94.203	7.27e-176	14	7.17594e-05
k141_2581	419	KX934499	Uncultured marine bacterium clone H3S8Ab016 16S ribosomal RNA gene partial sequence		94.524	0	14	7.17594e-05
k141_2213	498	CP054187	MAG: Planctomycetia bacterium isolate H1 PLA2 chromosome complete genome		78.891	2.2e-77	13.97	7.16056e-05
k141_836	214	CP066776	Sulfuriroseicoccus oceanibius strain T37 chromosome complete genome		94.393	1.4e-85	13.87	7.10931e-05
k141_1334	426	KC869631	Haliclona vansoesti voucher P10x38 28S ribosomal RNA gene partial sequence	sponge	92.857	6.99e-47	13.66	7.00167e-05
k141_1043	278	KX665503	Clytia gracilis voucher MZUSP:2773 28S ribosomal RNA gene partial sequence		100	2.54e-64	13.56	6.95041e-05
k141_1159	453	AB505616	Uncultured eukaryote gene for 18S rRNA partial sequence clone: DM2-SGM37		94.286	0	13.52	6.92991e-05
k141_1041	445	LC269924	Heterosigma akashiwo chloroplast DNA complete genome isolate: CCMP1596		98.368	0	13.22	6.77614e-05
k141_1206	473	KX866799	Haliclona sp. Po.25929 18S ribosomal RNA gene partial sequence	sponge	99.291	5.91e-63	13.1	6.71463e-05
k141_51	586	GU923990	Uncultured bacterium clone F5K2Q4C04JG1WE 23S ribosomal RNA gene partial sequence		86.52	1.48e-119	13	6.66337e-05
k141_76	367	CP036425	Poriferisphaera corsica strain KS4 chromosome complete genome		89.617	6.85e-126	13	6.66337e-05
k141_117	567	KP308716	Uncultured archaeon clone gwa2 scaffold 3467 genomic sequence		81.042	5.29e-99	13	6.66337e-05
k141_411	493	NC_053946	Blackfordia virginica mitochondrion complete genome<>Blackfordia virginica mitochondrion complete genome		89.205	7.4e-117	13	6.66337e-05
k141_576	433	NR_076959	Desulfitobacterium dehalogenans strain JW/IU-DC1 23S ribosomal RNA gene complete sequence		84.091	2.42e-86	13	6.66337e-05
k141_951	618	CP025781	Iodobacter fluviatilis strain PCH194 chromosome complete genome		73.14	2.3e-28	13	6.66337e-05
k141_1253	386	OY775904	MAG: Desulfogranum marinum isolate ff7896ef-bb7c-4932-a865-5a4cb9aaff42 genome assembly chromosome: 5		78.328	2.92e-45	13	6.66337e-05
k141_1866	351	AB714793	Scintilla aff. hydatina GOTO 6 gene for 28S rRNA partial sequence specimen voucher: personal:Goto R.:GOTO 6		94.051	2.28e-145	13	6.66337e-05
k141_1984	485	CP036268	Stratiformator vulcanicus strain Pan189 chromosome		76.942	2.22e-52	13	6.66337e-05
k141_2014	577	KC869631	Haliclona vansoesti voucher P10x38 28S ribosomal RNA gene partial sequence	sponge	88.571	2.73e-37	13	6.66337e-05
k141_2322	400	DQ417478	Uncultured euryarchaeote clone a87R46 16S ribosomal RNA gene partial sequence		95.5	1.17e-178	12.79	6.55574e-05
k141_1447	528	KX866799	Haliclona sp. Po.25929 18S ribosomal RNA gene partial sequence	sponge	100	2.41e-57	12.36	6.33533e-05
k141_1542	414	KX866799	Haliclona sp. Po.25929 18S ribosomal RNA gene partial sequence	sponge	100	6.63e-62	12.3	6.30458e-05
k141_1571	283	OY763928	MAG: Nitrosopumilus sp. isolate e501d42f-d10b-4094-a589-3c4c61670bda genome assembly chromosome: 2		95.406	3.98e-122	12.13	6.21744e-05
k141_1925	560	LC150106	Uncultured eukaryote gene for 18S ribosomal RNA partial sequence clone: Ngk seed-8 28		83.457	2.33e-127	12.05	6.17644e-05
k141_571	459	CP120466	Picochlorum sp. SENEW3 chloroplast		99.567	5.33e-113	12	6.15081e-05
k141_742	525	LC618031	Trypanosoma theileri OSK-16 genes for 18S rRNA ITS1 5.8S rRNA ITS2 28S rRNA ITS3 ITS4 partial and complete sequence		81.051	1.34e-104	12	6.15081e-05
k141_930	519	AP019860	Planctomycetes bacterium SRT547 DNA complete genome		76.471	1.4e-64	12	6.15081e-05
k141_958	295	DQ790033	Exogone verugera 28S large subunit ribosomal RNA gene partial sequence		95.946	6.88e-130	12	6.15081e-05
k141_1212	570	KC869631	Haliclona vansoesti voucher P10x38 28S ribosomal RNA gene partial sequence	sponge	92.806	3.43e-46	12	6.15081e-05
k141_1230	316	CP045871	Litorivicinus lipolyticus strain IMCC 1097 chromosome complete genome		82.407	3.15e-14	12	6.15081e-05
k141_1262	307	MT471315	Strombidium sp. mitochondrion complete genome		87.234	5.98e-81	12	6.15081e-05
k141_1297	655	EF100248	Uncultured eukaryote clone D2P04B10 18S ribosomal RNA gene partial sequence		87.669	5.62e-164	12	6.15081e-05
k141_1802	416	AF198457	Planktonic euryarchaeote large subunit ribosomal RNA gene partial sequence		88.305	7.75e-136	12	6.15081e-05
k141_2247	403	MK239307	Ploeotid sp. CARR5 small subunit ribosomal RNA gene partial sequence		95.96	1.12e-34	12	6.15081e-05
k141_2606	423	MK564754	Petalomonas acorensis strain HFCC220 small subunit ribosomal RNA gene partial sequence		87.788	3.67e-134	12	6.15081e-05
k141_438	876	KC869631	Haliclona vansoesti voucher P10x38 28S ribosomal RNA gene partial sequence	sponge	92.754	1.94e-45	11.99	6.14568e-05
k141_988	449	XR_003699195	Plasmodium gallinaceum 28S ribosomal RNA (PGAL8A 00180800) partial rRNA		95.604	3.51e-30	11.99	6.14568e-05
k141_199	372	CP036434	Planctomycetes bacterium Poly30 chromosome complete genome		82.306	2.06e-81	11.9	6.09955e-05
k141_1387	370	KX158563	Uncultured bacterium clone VISS3 007		84.824	9.33e-95	11.68	5.98679e-05
k141_715	534	AB714271	Esquamula lacrimiformis gene for 28S ribosomal RNA partial sequence		86.986	8.47e-82	11.14	5.71e-05
k141_145	478	OU941065	uncultured fungus genomic DNA sequence contains 18S rRNA gene ITS1 5.8S rRNA gene ITS2 28S rRNA gene isolate consensus02359		84.466	4.37e-104	11	5.63824e-05
k141_146	303	EF100316	Uncultured eukaryote clone D3P06F06 18S ribosomal RNA gene partial sequence		89.369	2.06e-100	11	5.63824e-05
k141_166	395	KX420740	Rhynchomonas sp. 18S ribosomal RNA gene partial sequence		94.344	2.52e-165	11	5.63824e-05
k141_173	465	CP036296	Planctomycetes bacterium Pla86 chromosome complete genome		95.702	3.05e-155	11	5.63824e-05
k141_214	426	KC869631	Haliclona vansoesti voucher P10x38 28S ribosomal RNA gene partial sequence	sponge	96.552	3.39e-15	11	5.63824e-05
k141_241	429	AY121850	Korotnevella hemistylolepis strain ATCC 50804 small subunit ribosomal RNA gene complete sequence		88.344	1.81e-102	11	5.63824e-05
k141_874	475	HQ869167	Uncultured eukaryote clone SHBA496 18S ribosomal RNA gene partial sequence		81.988	1.56e-103	11	5.63824e-05
k141_1436	521	DQ829674	Uncultured Acidobacteria bacterium clone DON24 23S ribosomal RNA gene partial sequence		82.042	6.07e-118	11	5.63824e-05
k141_1635	324	GU927204	Uncultured eukaryote clone F5K2Q4C04IOLJ6 28S ribosomal RNA gene partial sequence		93.96	3.96e-53	11	5.63824e-05
k141_2087	579	LT170214	Uncultured bacterium partial 16S rRNA gene clone 1611 36 777		95.114	8.61e-132	11	5.63824e-05
k141_2605	537	CP060219	MAG: Candidatus Woesearchaeota archaeon isolate HK-STAS-Nano-3 chromosome complete genome		78.996	6.5e-93	11	5.63824e-05
k141_659	403	OU940194	uncultured fungus genomic DNA sequence contains 18S rRNA gene ITS1 5.8S rRNA gene ITS2 28S rRNA gene isolate consensus01488		88.366	7.7e-116	10.99	5.63311e-05
k141_2143	370	MH157906	Haliclona sp. GW30166 28S ribosomal RNA gene partial sequence	sponge	87.5	9.66e-70	10.59	5.42809e-05
k141_2342	415	OY760555	MAG: Saprospiraceae bacterium isolate 47d38807-29d1-482a-9d8f-4f30be9d992d genome assembly chromosome: 8		85.784	1.03e-114	10.32	5.28969e-05
k141_1606	279	KC869631	Haliclona vansoesti voucher P10x38 28S ribosomal RNA gene partial sequence	sponge	98.571	5.51e-61	10.21	5.23331e-05
k141_2384	309	KC869631	Haliclona vansoesti voucher P10x38 28S ribosomal RNA gene partial sequence	sponge	97.987	2.86e-64	10.16	5.20768e-05
k141_25	344	OM891887	Odontella aurita var. minima small subunit ribosomal RNA gene partial sequence; internal transcribed spacer 1 5.8S ribosomal RNA gene and internal transcribed spacer 2 complete sequence; and large subunit ribosomal RNA gene partial sequence		86.377	3.97e-98	10	5.12567e-05
k141_128	409	KC869631	Haliclona vansoesti voucher P10x38 28S ribosomal RNA gene partial sequence	sponge	96.491	1.17e-14	10	5.12567e-05
k141_419	393	JQ340338	Ancyromonas atlantica strain pen1 18S ribosomal RNA gene partial sequence		82.609	1.75e-57	10	5.12567e-05
k141_432	351	OU940785	uncultured fungus genomic DNA sequence contains 18S rRNA gene ITS1 5.8S rRNA gene ITS2 28S rRNA gene isolate consensus02080		85.028	4.09e-93	10	5.12567e-05
k141_1147	443	LC222310	Spiniferites belerius gene for 28S ribosomal RNA partial sequence isolate: KC58		99.773	0	10	5.12567e-05
k141_1236	359	AY033322	Uncultured alpha proteobacterium MB21A02 16S ribosomal RNA gene partial sequence; tRNA-Ile and tRNA-Ala genes complete sequence; and 23S ribosomal RNA gene partial sequence		84.463	4.23e-88	10	5.12567e-05
k141_1308	358	KC869631	Haliclona vansoesti voucher P10x38 28S ribosomal RNA gene partial sequence	sponge	98.174	1.92e-101	10	5.12567e-05
k141_1819	354	JX439368	Lentisphaera sp. IMCC14959 16S ribosomal RNA gene partial sequence		96.61	3.74e-163	10	5.12567e-05
k141_1952	335	AJ937763	Uncultured bacterium fosmid clone b1dcf5.1.a06		81.325	1.87e-66	10	5.12567e-05
k141_1987	692	OU941673	uncultured fungus genomic DNA sequence contains 18S rRNA gene ITS1 5.8S rRNA gene ITS2 28S rRNA gene isolate consensus02967		82.708	2.83e-147	10	5.12567e-05
k141_2262	316	KJ443149	Sodiomyces tronii strain MAG3 28S large subunit ribosomal RNA gene partial sequence		77.647	1.84e-31	10	5.12567e-05
k141_2286	455	OX419229	Chenopodium album genome assembly chromosome: 22		76.824	1.67e-23	10	5.12567e-05
k141_1581	378	OM494341	Entomoneis sp. isolate C2 plastid complete genome		97.881	3.36e-109	9.91	5.07954e-05
k141_1336	504	KC869631	Haliclona vansoesti voucher P10x38 28S ribosomal RNA gene partial sequence	sponge	93.855	8.13e-67	9.8	5.02316e-05
k141_13	362	KP308700	Uncultured archaeon clone RBG 16 scaffold 36611 genomic sequence		93.906	2.34e-150	9.77	5.00778e-05
k141_2234	480	KC869631	Haliclona vansoesti voucher P10x38 28S ribosomal RNA gene partial sequence	sponge	98.37	1.62e-83	9.72	4.98215e-05
k141_558	228	CP010868	Nitrosopumilus piranensis strain D3C chromosome complete genome		99.123	5.25e-110	9.58	4.91039e-05
k141_1460	476	KC869631	Haliclona vansoesti voucher P10x38 28S ribosomal RNA gene partial sequence	sponge	90.78	6.12e-43	9.35	4.7925e-05
k141_50	511	CP116615	Fontisphaera persica strain B-154 chromosome complete genome		82.49	2.34e-52	9	4.61311e-05
k141_98	324	OY762553	MAG: bacterium isolate edc670f7-2ecf-46e2-9bb0-6466f5b4171d genome assembly chromosome: 1		80.288	1.9e-31	9	4.61311e-05
k141_169	586	OY723294	Rhynchopus euleeides genome assembly chromosome: 58		91.822	1.8e-163	9	4.61311e-05
k141_191	633	KP308709	Uncultured archaeon clone gwa2 scaffold 226 genomic sequence		78.49	1.72e-69	9	4.61311e-05
k141_305	400	MZ504149	Chromadoropsis vivipara isolate C-Mv internal transcribed spacer 2 and large subunit ribosomal RNA gene partial sequence		88.221	4.5e-128	9	4.61311e-05
k141_329	339	KU578831	Uncultured bacterium clone E138 B10 16S ribosomal RNA gene partial sequence		98.23	7.66e-165	9	4.61311e-05
k141_343	496	CP101291	Alteromonas sp. LMIT006 chromosome complete genome		87.234	6.63e-18	9	4.61311e-05
k141_365	308	KT757416	Acanthoeca spectabilis 28S large subunit ribosomal RNA gene partial sequence		100	1.16e-157	9	4.61311e-05
k141_483	460	NG_055343	Tortispora caseinolytica NRRL Y-17796 28S rRNA partial sequence; from TYPE material<>Candida caseinolytica 26S ribosomal RNA gene partial sequence		77.255	2.17e-27	9	4.61311e-05
k141_1077	364	GU926556	Uncultured bacterium clone F5K2Q4C04I8Q9C 23S ribosomal RNA gene partial sequence		83.333	5.83e-52	9	4.61311e-05
k141_1585	366	MN250098	Subsphaerolaimus sp. 2 TJP-2019 voucher Nem.190 small subunit ribosomal RNA gene partial sequence		93.817	1.42e-152	9	4.61311e-05
k141_2009	559	CP103939	Leishmania guyanensis strain M4147 chromosome 27		93.249	3.16e-91	9	4.61311e-05
k141_2176	416	CP007026	Candidatus Nitrosopelagicus brevis strain CN25 complete genome		100	1.62e-157	9	4.61311e-05
k141_2508	481	CP050993	Chryseobacterium sp. NEB161 chromosome complete genome		100	8.56e-176	8.99	4.60798e-05
k141_223	474	CP116615	Fontisphaera persica strain B-154 chromosome complete genome		90	5.6e-103	8.98	4.60285e-05
k141_1288	784	LC101865	Polydora hoplura gene for 28S ribosomal RNA partial sequence isolate: SDH08		99.576	5.64e-115	8.62	4.41833e-05
k141_20	507	NC_070360	Cryptocaryon irritans mitochondrion complete genome<>Cryptocaryon irritans mitochondrion complete genome		77.825	2.96e-61	8	4.10054e-05
k141_34	384	XR_001290155	Thecamonas trahens ATCC 50062 28S ribosomal RNA rRNA		79.699	1.82e-12	8	4.10054e-05
k141_40	360	OM966637	Apusomonas australiensis strain PROMEX small subunit ribosomal RNA gene partial sequence; internal transcribed spacer 1 5.8S ribosomal RNA gene and internal transcribed spacer 2 complete sequence; and large subunit ribosomal RNA gene partial sequence		86.757	1.92e-106	8	4.10054e-05
k141_54	473	OX457050	Lumbricus terrestris genome assembly chromosome: 15		86.17	8.15e-17	8	4.10054e-05
k141_143	777	KF633467	Diplonema papillatum strain ATCC 50162 28S ribosomal RNA gene complete sequence		74.571	6.04e-60	8	4.10054e-05
k141_237	4680	OX638334	MAG: uncultured Candidatus Nitrosopumilus sp. isolate 7a07980b-3b90-469e-aa8f-d9adc7b81d40 genome assembly chromosome: 1		83.545	0	8	4.10054e-05
k141_263	388	KU725997	Neolecta vitellina voucher MCVE 28969 large subunit ribosomal RNA gene partial sequence		84.568	1.38e-33	8	4.10054e-05
k141_287	360	OY781879	MAG: Thermoguttaceae bacterium isolate 312aca04-849c-440b-8203-9b7a9de13541 genome assembly chromosome: 4		83.88	5.48e-87	8	4.10054e-05
k141_334	502	CP060219	MAG: Candidatus Woesearchaeota archaeon isolate HK-STAS-Nano-3 chromosome complete genome		76.832	4.94e-54	8	4.10054e-05
k141_843	326	GU474857	Uncultured delta proteobacterium HF0070 10I02 genomic sequence		79.472	1.11e-53	8	4.10054e-05
k141_926	572	OY781886	MAG: Victivallales bacterium isolate 56fe3c74-01ca-462c-9ae8-43b0e1f46eca genome assembly chromosome: 2		84.191	3.01e-141	8	4.10054e-05
k141_945	539	KT812739	Uncultured eukaryote clone 53c 101675 18S ribosomal RNA gene partial sequence		83.851	5.19e-74	8	4.10054e-05
k141_948	376	MF422189	Rhynchopus sp. isolate YPF1505 small subunit ribosomal RNA gene partial sequence		86.731	4.45e-88	8	4.10054e-05
k141_1026	378	KJ631391	Uncultured bacterium Ad 125 H07 contig2 genomic sequence		81.081	3.53e-74	8	4.10054e-05
k141_1128	376	EU273471	Trichosphaerium sp. ATCC 40318 18S ribosomal RNA gene partial sequence		94.397	1.59e-92	8	4.10054e-05
k141_1252	448	OU943004	uncultured fungus genomic DNA sequence contains 18S rRNA gene ITS1 5.8S rRNA gene ITS2 28S rRNA gene isolate consensus04298		80.088	1.51e-83	8	4.10054e-05
k141_1346	376	FJ032646	Cercomonadida sp. C15 1A03 28S ribosomal RNA gene partial sequence		86.154	1.74e-27	8	4.10054e-05
k141_1367	436	NG_055191	Candida solani NRRL Y-2224 28S rRNA partial sequence; from TYPE material<>[Candida] solani strain NRRL Y-2224 26S ribosomal RNA gene partial sequence		87.421	9.33e-41	8	4.10054e-05
k141_1875	391	OX044359	MAG: uncultured Flavobacteriales bacterium isolate C MB391 genome assembly chromosome: C MB391 contig-1		92.163	5.72e-122	8	4.10054e-05
k141_1948	339	KT975661	Uncultured prokaryote clone New.CleanUp.ReferenceOTU114092 16S ribosomal RNA gene partial sequence		99.705	3.52e-173	8	4.10054e-05
k141_2042	614	CP036296	Planctomycetes bacterium Pla86 chromosome complete genome		83.89	1.53e-129	8	4.10054e-05
k141_2395	499	CP012333	Labilithrix luteola strain DSM 27648 complete genome		81.76	1.66e-98	8	4.10054e-05
k141_2457	470	HE806161	Uncultured Chytridium partial 26S rRNA gene clone EopYyyy3		76.562	1.01e-40	8	4.10054e-05
k141_2609	607	DQ836753	Uncultured bacterium clone DB-33 16S ribosomal RNA gene partial sequence		87.255	0	8	4.10054e-05
k141_872	323	GU820828	Uncultured euglenozoan clone AA5F15RJ1D07 18S ribosomal RNA gene partial sequence		92.308	9.94e-124	7.99	4.09541e-05
k141_2349	283	KC902323	Haliclona vansoesti voucher SI06x152 small subunit 18S ribosomal RNA gene partial sequence	sponge	95.105	9.44e-54	7.87	4.0339e-05
k141_269	454	KC869631	Haliclona vansoesti voucher P10x38 28S ribosomal RNA gene partial sequence	sponge	92.754	9.66e-46	7.64	3.91601e-05
k141_1898	340	KC869631	Haliclona vansoesti voucher P10x38 28S ribosomal RNA gene partial sequence	sponge	100	1.49e-57	7.55	3.86988e-05
k141_1441	404	CP054491	Candidatus Reidiella endopervernicosa isolate Santa Monica outfall chromosome complete genome		95.489	5.48e-177	7.02	3.59822e-05
k141_509	470	KX866799	Haliclona sp. Po.25929 18S ribosomal RNA gene partial sequence	sponge	99.291	5.87e-63	7.01	3.5931e-05
k141_180	589	OP236534	Theonella swinhoei clone X1 large subunit ribosomal RNA gene partial sequence		83.051	2.63e-77	7	3.58797e-05
k141_209	461	AP012057	Ilumatobacter coccineus YM16-304 DNA complete genome		92.458	4e-139	7	3.58797e-05
k141_231	424	CP017718	Hyphomonas sp. Mor2 partial genome		91.304	1.73e-127	7	3.58797e-05
k141_240	400	MH654823	Chlorosarcinopsis eremi strain MKA.28 5.8S ribosomal RNA gene partial sequence; internal transcribed spacer 2 complete sequence; and large subunit ribosomal RNA gene partial sequence		81.214	1.36e-68	7	3.58797e-05
k141_276	321	KC869631	Haliclona vansoesti voucher P10x38 28S ribosomal RNA gene partial sequence	sponge	96.721	1.36e-77	7	3.58797e-05
k141_336	510	CP076041	Opitutae bacterium ISCC 51 isolate A3 chromosome complete genome		93.427	3.28e-175	7	3.58797e-05
k141_453	317	EF100316	Uncultured eukaryote clone D3P06F06 18S ribosomal RNA gene partial sequence		93.06	5.81e-126	7	3.58797e-05
k141_500	390	JN979534	Uncultured eukaryote clone ES110805 68 18S ribosomal RNA gene partial sequence		94.911	8.89e-170	7	3.58797e-05
k141_540	579	MT117940	Rhodosorus marinus strain CCMP769 small subunit ribosomal RNA gene partial sequence; internal transcribed spacer 1 5.8S ribosomal RNA gene and internal transcribed spacer 2 complete sequence; and large subunit ribosomal RNA gene partial sequence		86.408	4.68e-20	7	3.58797e-05
k141_587	399	FP245541	uncultured bacterial clone BRC1/1 (V174F5) complete sequence		89.744	2.29e-61	7	3.58797e-05
k141_611	329	GU825178	Uncultured eukaryote clone BCI5F14RJ1E03 18S ribosomal RNA gene partial sequence		92.366	1.36e-97	7	3.58797e-05
k141_666	410	KC967306	Ostreococcus tauri isolate RCC1561 mitochondrion complete genome		93.902	1.56e-172	7	3.58797e-05
k141_824	305	GU924968	Uncultured bacterium clone F5K2Q4C04IBVKU 23S ribosomal RNA gene partial sequence		84.211	1.09e-13	7	3.58797e-05
k141_851	530	NC_054370	Halteria grandinella mitochondrion complete genome<>Halteria grandinella mitochondrion complete genome		80.935	3.77e-105	7	3.58797e-05
k141_1065	399	GU474842	Uncultured delta proteobacterium HF0010 01J10 genomic sequence		84.289	7.78e-101	7	3.58797e-05
k141_1231	495	KP308712	Uncultured archaeon clone gwa2 scaffold 75 genomic sequence		75.906	1.75e-53	7	3.58797e-05
k141_1258	353	OY848931	Xestospongia muta genome assembly chromosome: 15	sponge	98.276	5.92e-17	7	3.58797e-05
k141_1993	489	KC967306	Ostreococcus tauri isolate RCC1561 mitochondrion complete genome		89.718	5.24e-173	7	3.58797e-05
k141_2058	344	DQ790048	Orbinia swani 28S large subunit ribosomal RNA gene partial sequence		87.558	1.94e-61	7	3.58797e-05
k141_2095	653	MF678866	Staphylococcus auricularis strain PCM 2428 16S ribosomal RNA gene partial sequence; 16S-23S ribosomal RNA intergenic spacer complete sequence; and 23S ribosomal RNA gene partial sequence		85	0	7	3.58797e-05
k141_2250	475	KX866799	Haliclona sp. Po.25929 18S ribosomal RNA gene partial sequence	sponge	100	4.59e-64	7	3.58797e-05
k141_2324	517	CP139487	Peredibacter starrii strain A3.12 chromosome complete genome		89.722	3.38e-165	7	3.58797e-05
k141_2500	414	KC869631	Haliclona vansoesti voucher P10x38 28S ribosomal RNA gene partial sequence	sponge	98.54	3.99e-59	6.91	3.54184e-05
k141_2419	256	KM191356	Haliclona vansoesti voucher UERJPOR 10 18S ribosomal RNA gene partial sequence<>Haliclona vansoesti voucher UERJPOR 30 18S ribosomal RNA gene partial sequence<>Haliclona vansoesti voucher UERJPOR 34 18S ribosomal RNA gene partial sequence	sponge	97.255	1.28e-116	6.79	3.48033e-05
k141_2134	389	KX866799	Haliclona sp. Po.25929 18S ribosomal RNA gene partial sequence	sponge	100	3.7e-64	6.65	3.40857e-05
k141_1286	309	CP036296	Planctomycetes bacterium Pla86 chromosome complete genome		81.457	1.73e-56	6.55	3.35732e-05
k141_764	347	AF342797	Phoronis vancouverensis 5.8S ribosomal RNA gene partial sequence; internal transcribed spacer 2 complete sequence; and 28S ribosomal RNA gene partial sequence		93.564	5.34e-77	6.42	3.29068e-05
k141_195	364	KC869631	Haliclona vansoesti voucher P10x38 28S ribosomal RNA gene partial sequence	sponge	96.97	4.51e-53	6.24	3.19842e-05
k141_2323	325	JX021948	Uncultured thaumarchaeote clone OTU 340 915 417 16S ribosomal RNA gene partial sequence		97.846	2.06e-155	6.21	3.18304e-05
k141_973	301	KT757190	Eutonina indicans large subunit 28S ribosomal RNA gene partial sequence		96.894	1.28e-67	6.03	3.09078e-05
k141_46	260	KX866799	Haliclona sp. Po.25929 18S ribosomal RNA gene partial sequence	sponge	97.163	3.06e-58	6.01	3.08053e-05
k141_85	464	NC_056101	Euplotes vanleeuwenhoeki strain KKR18 mitochondrion complete genome<>Euplotes vanleeuwenhoeki strain KKR18 mitochondrion complete genome		76.433	7.81e-32	6	3.0754e-05
k141_88	340	EU686587	Uncultured bacterium AD106-G5 genomic sequence		84.638	1.43e-87	6	3.0754e-05
k141_116	563	OP828527	Certesia quadrinucleata isolate LCY2018101601 large subunit ribosomal RNA gene partial sequence		83.886	3.39e-46	6	3.0754e-05
k141_189	339	NC_028615	Skeletonema marinoi voucher 06.JK029.Smar.mt mitochondrion complete genome<>Skeletonema marinoi mitochondrion complete genome		97.947	9.91e-164	6	3.0754e-05
k141_253	472	FM214466	Uncultured bacterium partial 16S rRNA gene clone Crozet s 985		91.951	3.98e-159	6	3.0754e-05
k141_321	374	AF183461	Chlamydomonas moewusii culture SAG:11-11 strain SAG 11-11 28S ribosomal RNA gene partial sequence		73.571	1.06e-14	6	3.0754e-05
k141_346	434	FJ715316	Microstomum papillosum voucher MTP LS 146 28S large subunit ribosomal RNA gene partial sequence		90.355	8.06e-141	6	3.0754e-05
k141_348	424	AF268611	Uncultured marine group II euryarchaeote EBAC37F11 BAC clone 37F11 partial sequence		94.811	0	6	3.0754e-05
k141_430	389	KT811271	Uncultured eukaryote clone 25c 86392 18S ribosomal RNA gene partial sequence		95.129	7.05e-151	6	3.0754e-05
k141_599	420	OU941167	uncultured fungus genomic DNA sequence contains 18S rRNA gene ITS1 5.8S rRNA gene ITS2 28S rRNA gene isolate consensus02461		86.792	7.94e-126	6	3.0754e-05
k141_683	394	KC205982	Herpetomonas muscarum isolate MMO-01 small subunit ribosomal RNA gene partial sequence		82.857	3.7e-74	6	3.0754e-05
k141_739	362	OX337241	Epithemia pelagica genome assembly chromosome: 14		85.047	3.64e-19	6	3.0754e-05
k141_818	309	NR_121998	Eubacterium acidaminophilum strain a1-2 23S ribosomal RNA complete sequence		80.537	1.1e-18	6	3.0754e-05
k141_853	471	OL489754	Uncultured eukaryote clone 18S-Cisnes-OTE1 small subunit ribosomal RNA gene partial sequence		94.279	2.34e-171	6	3.0754e-05
k141_861	311	KC832963	Orthodonella sp. FXP2007052504 28S ribosomal RNA gene partial sequence		79.288	1.77e-46	6	3.0754e-05
k141_1112	463	AF409124	Heterosigma akashiwo internal transcribed spacer 1 5.8S ribosomal RNA gene internal transcribed spacer 2 and 28S large subunit ribosomal RNA gene complete sequence		83.929	1.71e-18	6	3.0754e-05
k141_1226	402	MK564754	Petalomonas acorensis strain HFCC220 small subunit ribosomal RNA gene partial sequence		84.022	6.19e-87	6	3.0754e-05
k141_1282	440	JN986291	Uncultured bacterium clone U1370-97 16S ribosomal RNA gene partial sequence		79.458	2.49e-76	6	3.0754e-05
k141_1349	546	MG202007	Picobiliphyte sp. MS584-11 mitochondrion complete genome		84.211	4.76e-144	6	3.0754e-05
k141_1715	435	CP106679	Reichenbachiella agarivorans strain BKB1-1 chromosome complete genome		91.553	6.03e-167	6	3.0754e-05
k141_1882	349	AY425012	Diplonema sp. ATCC 50232 18S ribosomal RNA gene partial sequence		93.269	3.01e-124	6	3.0754e-05
k141_1992	398	JN107429	Uncultured archaeon clone SWA129 16S ribosomal RNA gene partial sequence		87.5	9.69e-125	6	3.0754e-05
k141_2037	331	OX044359	MAG: uncultured Flavobacteriales bacterium isolate C MB391 genome assembly chromosome: C MB391 contig-1		90.909	7.95e-120	6	3.0754e-05
k141_2153	374	OY760091	MAG: Prolixibacteraceae bacterium isolate 9dafeae9-995d-4582-b1cb-baaad5d3516c genome assembly chromosome: 17		82.192	6.1e-42	6	3.0754e-05
k141_2181	410	KT815903	Uncultured eukaryote clone 510c 48530 18S ribosomal RNA gene partial sequence		84.777	3.73e-99	6	3.0754e-05
k141_2210	356	EU273451	Nolandella sp. ATCC 50913 18S ribosomal RNA gene partial sequence		87.784	8.75e-110	6	3.0754e-05
k141_2318	347	MH157906	Haliclona sp. GW30166 28S ribosomal RNA gene partial sequence	sponge	94.444	2.11e-11	6	3.0754e-05
k141_2468	444	GU001163	Phalansterium sp. EEG-2010/THA 5.8S ribosomal RNA gene partial sequence; internal transcribed spacer 2 complete sequence; and 28S ribosomal RNA gene partial sequence		78.704	9.7e-26	6	3.0754e-05
k141_1321	429	DQ386164	Paracercomonas marina 28S ribosomal RNA gene partial sequence		90.774	8.19e-121	5.99	3.07028e-05
k141_1461	598	KC869631	Haliclona vansoesti voucher P10x38 28S ribosomal RNA gene partial sequence	sponge	90.714	2.81e-42	5.94	3.04465e-05
k141_1778	358	OQ453358	Dinobryon sp. MJeong-2023f strain Myeoseul031718A large subunit ribosomal RNA gene partial sequence		93.227	5.37e-97	5.65	2.89601e-05
k141_242	349	JQ999828	Uncultured bacterium clone GKJWQY101AW7CA 23S ribosomal RNA gene partial sequence		94.686	1.48e-82	5.38	2.75761e-05
k141_1858	215	KC869631	Haliclona vansoesti voucher P10x38 28S ribosomal RNA gene partial sequence	sponge	89.352	3.12e-67	5.29	2.71148e-05
k141_1735	360	KM191356	Haliclona vansoesti voucher UERJPOR 10 18S ribosomal RNA gene partial sequence<>Haliclona vansoesti voucher UERJPOR 30 18S ribosomal RNA gene partial sequence<>Haliclona vansoesti voucher UERJPOR 34 18S ribosomal RNA gene partial sequence	sponge	93.706	2.68e-50	5.01	2.56796e-05
k141_2	345	X86093	Allogromia sp. 18S rRNA gene		86.667	2.69e-15	5	2.56284e-05
k141_11	310	CP064968	Candidatus Kaiserbacteria bacterium isolate Damh 18-Q3-R51-60 MAXAC.235 fly chromosome complete genome		87.879	2.14e-90	5	2.56284e-05
k141_24	369	KX500026	Develorapax marinus isolate Colp-4a 28S ribosomal RNA gene partial sequence		87.647	3.59e-44	5	2.56284e-05
k141_44	404	MN189714	Uncultured eukaryote isolate OTU 1191 small subunit ribosomal RNA gene partial sequence		84.286	2.37e-46	5	2.56284e-05
k141_90	357	GQ877443	Uncultured organism clone VC1AM54TF genomic sequence		89.362	5.96e-22	5	2.56284e-05
k141_649	354	AB714271	Esquamula lacrimiformis gene for 28S ribosomal RNA partial sequence		90	1.58e-47	5	2.56284e-05
k141_656	328	GU926077	Uncultured bacterium clone F5K2Q4C04JGI86 23S ribosomal RNA gene partial sequence		86.503	1.76e-91	5	2.56284e-05
k141_740	417	JF701701	Paralemanea sp. MCO-2011 strain 104 18S ribosomal RNA gene partial sequence		81.6	7.12e-17	5	2.56284e-05
k141_828	836	MW016147	Haliclona sp. 4 JV-2020 voucher UF 3961 large subunit ribosomal RNA gene partial sequence	sponge	94.279	4.31e-171	5	2.56284e-05
k141_863	367	AY793762	Uncultured organism clone 8-10.rev unknown mRNA		84.158	2.88e-15	5	2.56284e-05
k141_909	390	EU686591	Uncultured bacterium AD243-H1 genomic sequence		82.707	4.63e-88	5	2.56284e-05
k141_914	336	OY848931	Xestospongia muta genome assembly chromosome: 15	sponge	84.27	2.03e-11	5	2.56284e-05
k141_920	833	KP730556	Microstomum lotti voucher MTP LS 635 28S ribosomal RNA gene partial sequence		84.192	1.07e-67	5	2.56284e-05
k141_990	604	DQ273811	Endogone pisiformis isolate AFTOL-ID 539 28S ribosomal RNA gene partial sequence		82.812	2.86e-37	5	2.56284e-05
k141_1111	438	KC869631	Haliclona vansoesti voucher P10x38 28S ribosomal RNA gene partial sequence	sponge	96.581	1.2e-44	5	2.56284e-05
k141_1133	326	NC_049168	Isochrysis galbana isolate OA3011 chloroplast complete genome<>Isochrysis galbana isolate OA3011 chloroplast complete genome		95.988	7.54e-145	5	2.56284e-05
k141_1194	338	FP245541	uncultured bacterial clone BRC1/1 (V174F5) complete sequence		87.22	6.57e-91	5	2.56284e-05
k141_1220	390	LC050033	Uncultured bacterium gene for 16S rRNA partial sequence clone: MCD AB11 12.5cm B32		85.641	1.62e-107	5	2.56284e-05
k141_1281	445	CP036426	Tautonia plasticadhaerens strain ElP chromosome		85.906	1.81e-127	5	2.56284e-05
k141_1326	532	HE610126	Koliella longiseta 18S rRNA gene (partial) 5.8S rRNA gene 28S rRNA gene (partial) ITS1 and ITS2 strain SAG 470-1		82.642	1.4e-84	5	2.56284e-05
k141_1352	331	JX402086	Prorocentrum minimum strain D-127 intergenic spacer 18S ribosomal RNA gene internal transcribed spacer 1 5.8S ribosomal RNA gene internal transcribed spacer 2 28S ribosomal RNA gene and intergenic spacer complete sequence		81.061	1.53e-17	5	2.56284e-05
k141_1462	346	KC869631	Haliclona vansoesti voucher P10x38 28S ribosomal RNA gene partial sequence	sponge	98.198	3.97e-103	5	2.56284e-05
k141_1486	433	EU686591	Uncultured bacterium AD243-H1 genomic sequence		85.082	4.98e-118	5	2.56284e-05
k141_1616	281	EF654518	Amphimedon queenslandica large subunit ribosomal RNA gene partial sequence	sponge	97.222	7.19e-60	5	2.56284e-05
k141_1942	357	MZ452702	Thalassiosira rotula isolate CNS00051 small subunit ribosomal RNA gene partial sequence; internal transcribed spacer 1 5.8S ribosomal RNA gene and internal transcribed spacer 2 complete sequence; and large subunit ribosomal RNA gene partial sequence		97.846	2.29e-155	5	2.56284e-05
k141_2081	402	KC869631	Haliclona vansoesti voucher P10x38 28S ribosomal RNA gene partial sequence	sponge	97.872	3.09e-35	5	2.56284e-05
k141_2128	701	MK946009	Uncultured soil eukaryote clone m328 small subunit ribosomal RNA gene partial sequence		82.9	3.26e-57	5	2.56284e-05
k141_2387	472	AM260450	Uncultured Chlorella partial 18S rRNA gene isolate L-1016		81.771	1.71e-33	5	2.56284e-05
k141_567	414	KC869631	Haliclona vansoesti voucher P10x38 28S ribosomal RNA gene partial sequence	sponge	90.78	5.27e-43	4.78	2.45007e-05
k141_1042	551	KC869631	Haliclona vansoesti voucher P10x38 28S ribosomal RNA gene partial sequence	sponge	99.333	6.92e-68	4.77	2.44495e-05
k141_1879	387	CP036290	Planctomycetes bacterium Pla163 chromosome complete genome		89.153	2.02e-126	4.72	2.41932e-05
k141_2251	522	KM191356	Haliclona vansoesti voucher UERJPOR 10 18S ribosomal RNA gene partial sequence<>Haliclona vansoesti voucher UERJPOR 30 18S ribosomal RNA gene partial sequence<>Haliclona vansoesti voucher UERJPOR 34 18S ribosomal RNA gene partial sequence	sponge	94.872	6.96e-23	4.68	2.39881e-05
k141_304	780	KM191356	Haliclona vansoesti voucher UERJPOR 10 18S ribosomal RNA gene partial sequence<>Haliclona vansoesti voucher UERJPOR 30 18S ribosomal RNA gene partial sequence<>Haliclona vansoesti voucher UERJPOR 34 18S ribosomal RNA gene partial sequence	sponge	97.585	9.65e-93	4.21	2.15791e-05
k141_45	303	AP025492	Vibrio gigantis LMG 22741 DNA chromosome 1 complete sequence		99.01	6.9e-150	4	2.05027e-05
k141_57	431	MT233103	Acrobeloides varius isolate Ac vari 28 large subunit ribosomal RNA gene partial sequence		84.466	2.44e-76	4	2.05027e-05
k141_155	404	LT800057	Uncultured archaeon partial 16S rRNA gene clone AC BT2W C4		78.531	8.83e-21	4	2.05027e-05
k141_205	483	LN879502	Protochlamydia naegleriophila genome assembly PNK1 chromosome : cPNK		86.598	2.49e-146	4	2.05027e-05
k141_206	410	CP011003	Methylophilales bacterium MBRSG12 genome		92.327	1.59e-157	4	2.05027e-05
k141_210	551	OY761158	MAG: Thermoanaerobaculia bacterium isolate 1b26a83f-5f0d-4c2c-8de2-47f95369405e genome assembly chromosome: 1		82.238	2.96e-126	4	2.05027e-05
k141_325	374	NR_076741	Coraliomargarita akajimensis strain 04OKA010-24 23S ribosomal RNA gene complete sequence		85.609	7.56e-71	4	2.05027e-05
k141_364	340	AY960111	Endoreticulatus sp. CHW-2004 Taiwan large subunit ribosomal RNA gene complete sequence		83.817	3.23e-54	4	2.05027e-05
k141_368	458	EU686597	Uncultured bacterium AD249-B8 genomic sequence		82.396	2.54e-91	4	2.05027e-05
k141_407	419	KM191356	Haliclona vansoesti voucher UERJPOR 10 18S ribosomal RNA gene partial sequence<>Haliclona vansoesti voucher UERJPOR 30 18S ribosomal RNA gene partial sequence<>Haliclona vansoesti voucher UERJPOR 34 18S ribosomal RNA gene partial sequence	sponge	100	1.47e-48	4	2.05027e-05
k141_478	530	OP250984	Cryptomonas curvata strain CCAP979/52 chromosome 3 nucleomorph complete sequence		79.245	2.56e-17	4	2.05027e-05
k141_554	406	AM905426	Bacterium Ellin514 23S rRNA gene isolate Ellin514		82.493	3.8e-79	4	2.05027e-05
k141_607	333	OU940628	uncultured fungus genomic DNA sequence contains 18S rRNA gene ITS1 5.8S rRNA gene ITS2 28S rRNA gene isolate consensus01921		83.54	1.1e-73	4	2.05027e-05
k141_665	525	EU624012	Eutreptiella pomquetensis strain CCMP 1491 large subunit ribosomal RNA gene partial sequence		85.047	1.12e-50	4	2.05027e-05
k141_878	429	CP060218	MAG: Candidatus Woesearchaeota archaeon isolate HK-STAS-Nano-1 chromosome complete genome		93.128	5.9e-172	4	2.05027e-05
k141_883	338	KC869631	Haliclona vansoesti voucher P10x38 28S ribosomal RNA gene partial sequence	sponge	99.16	6.95e-51	4	2.05027e-05
k141_923	306	MT311474	Electra pilosa voucher BLEED819 large subunit ribosomal RNA gene partial sequence		87.356	6.53e-16	4	2.05027e-05
k141_1239	303	GU474842	Uncultured delta proteobacterium HF0010 01J10 genomic sequence		84.718	5.93e-76	4	2.05027e-05
k141_1290	348	FN563095	Mamiella gilva plastid 16S rRNA gene (partial) ITS1 tRNA-Ile gene tRNA-Ala gene and 23S rRNA gene (partial) strain PLY 197		99.425	1.67e-176	4	2.05027e-05
k141_1296	397	NR_076260	Chlamydophila felis strain Fe/C-56 23S ribosomal RNA gene complete sequence		79.016	1.08e-44	4	2.05027e-05
k141_1566	313	KJ757435	Uncultured eukaryote clone SGYY519 18S ribosomal RNA gene partial sequence		80.8	6.7e-16	4	2.05027e-05
k141_1600	278	GU924028	Uncultured bacterium clone F5K2Q4C04JJYZA 23S ribosomal RNA gene partial sequence		95.135	2.5e-74	4	2.05027e-05
k141_1670	489	OY760067	MAG: Anaerolineales bacterium isolate e1712b75-d4f6-4c5e-bc49-bbfdc0d5b476 genome assembly chromosome: 2		85.836	7.54e-97	4	2.05027e-05
k141_1724	354	GQ233210	Uncultured marine organism clone IOBCBE001 02-E12-T7.ab1 genomic sequence		92.09	6.49e-136	4	2.05027e-05
k141_1803	309	OY723278	Rhynchopus euleeides genome assembly chromosome: 42		87.261	7.68e-90	4	2.05027e-05
k141_1820	366	GU219157	Uncultured marine eukaryote clone GW 926 KIN 18S ribosomal RNA gene partial sequence		92.268	3.43e-69	4	2.05027e-05
k141_1941	328	CP070680	MAG: candidate division WOR-3 bacterium isolate bin69 chromosome		84.672	5.38e-27	4	2.05027e-05
k141_2000	339	NC_006837	Smittium culisetae mitochondrion complete genome<>Smittium culisetae mitochondrion complete genome		87.5	2.05e-11	4	2.05027e-05
k141_2040	368	KP308712	Uncultured archaeon clone gwa2 scaffold 75 genomic sequence		82.267	7.37e-76	4	2.05027e-05
k141_2094	350	CP036280	Mucisphaera calidilacus strain Pan265 chromosome complete genome		85.87	1.17e-73	4	2.05027e-05
k141_2106	355	KX158503	Uncultured bacterium clone VISS18 052		83.754	1.94e-86	4	2.05027e-05
k141_2126	307	KP266652	Deviata sp. WS-2014 isolate B763 28S ribosomal RNA gene partial sequence		79.907	3.83e-33	4	2.05027e-05
k141_2301	395	OY760646	MAG: Methanomassiliicoccaceae archaeon isolate 2dded12f-1c8b-4e4a-b374-f87b1937d54c genome assembly chromosome: 1		82.143	3.12e-15	4	2.05027e-05
k141_2352	333	KC869631	Haliclona vansoesti voucher P10x38 28S ribosomal RNA gene partial sequence	sponge	95	1.47e-52	4	2.05027e-05
k141_2370	315	MT007901	Notosolenus ostium isolate GGB3 small subunit ribosomal RNA gene partial sequence		88.482	2.29e-55	4	2.05027e-05
k141_2503	311	OY723309	Rhynchopus euleeides genome assembly chromosome: 73		88.889	3.55e-98	4	2.05027e-05
k141_2521	405	KT371447	Nusuttodinium poecilochroum strain ApMH4 28S ribosomal RNA gene partial sequence		88.451	3.6e-114	4	2.05027e-05
k141_2595	339	MW016355	Chelonaplysilla sp. 2 JV-2020 voucher UF 3730 large subunit ribosomal RNA gene partial sequence		97.05	3.59e-158	4	2.05027e-05
k141_1728	462	KC869631	Haliclona vansoesti voucher P10x38 28S ribosomal RNA gene partial sequence	sponge	87.324	4.65e-34	3.99	2.04514e-05
k141_1800	280	EF654518	Amphimedon queenslandica large subunit ribosomal RNA gene partial sequence	sponge	98.561	1.99e-60	3.76	1.92725e-05
k141_767	608	OY760555	MAG: Saprospiraceae bacterium isolate 47d38807-29d1-482a-9d8f-4f30be9d992d genome assembly chromosome: 8		90.215	4.1e-150	3.45	1.76836e-05
k141_757	389	KC869631	Haliclona vansoesti voucher P10x38 28S ribosomal RNA gene partial sequence	sponge	94.853	2.92e-50	3.44	1.76323e-05
k141_105	302	KC869631	Haliclona vansoesti voucher P10x38 28S ribosomal RNA gene partial sequence	sponge	97.175	1.64e-76	3.34	1.71197e-05
k141_2188	275	KC869631	Haliclona vansoesti voucher P10x38 28S ribosomal RNA gene partial sequence	sponge	98.582	1.51e-61	3.28	1.68122e-05
k141_1642	357	KC869631	Haliclona vansoesti voucher P10x38 28S ribosomal RNA gene partial sequence	sponge	99.286	1.56e-62	3.08	1.57871e-05
k141_639	660	MK097444	Nannopus parvus isolate 2M(St.2) large subunit ribosomal RNA gene partial sequence		100	3.1e-47	3.05	1.56333e-05
k141_1483	359	KM191356	Haliclona vansoesti voucher UERJPOR 10 18S ribosomal RNA gene partial sequence<>Haliclona vansoesti voucher UERJPOR 30 18S ribosomal RNA gene partial sequence<>Haliclona vansoesti voucher UERJPOR 34 18S ribosomal RNA gene partial sequence	sponge	97.143	1.59e-57	3.03	1.55308e-05
k141_2502	717	CP141151	Rhodobacterales bacterium FZCC0083 chromosome complete genome		99.123	3.67e-171	3.02	1.54795e-05
k141_1378	966	KC869631	Haliclona vansoesti voucher P10x38 28S ribosomal RNA gene partial sequence	sponge	96.454	5.9e-56	3.01	1.54283e-05
k141_1798	377	KC869631	Haliclona vansoesti voucher P10x38 28S ribosomal RNA gene partial sequence	sponge	88.028	8.01e-36	3.01	1.54283e-05
k141_123	374	AH010828	Halicryptus spinulosus 5.8S ribosomal RNA gene internal transcribed spacers 2 and 28S ribosomal RNA gene partial sequence		88.69	1.68e-47	3	1.5377e-05
k141_188	397	KC869631	Haliclona vansoesti voucher P10x38 28S ribosomal RNA gene partial sequence	sponge	94.634	6.15e-82	3	1.5377e-05
k141_264	535	KC902323	Haliclona vansoesti voucher SI06x152 small subunit 18S ribosomal RNA gene partial sequence	sponge	94.611	1.88e-63	3	1.5377e-05
k141_312	339	CP059069	Akkermansiaceae bacterium strain AJA081-3 chromosome complete genome		83.165	5.28e-67	3	1.5377e-05
k141_507	450	EU731055	Uncultured euryarchaeote clone GNA03H08 16S ribosomal RNA gene partial sequence		95.312	0	3	1.5377e-05
k141_560	323	HQ514575	Uncultured bacterium clone Pohang WWTP December.2006 4663 16S ribosomal RNA gene partial sequence		90.747	3.7e-98	3	1.5377e-05
k141_703	494	KC869631	Haliclona vansoesti voucher P10x38 28S ribosomal RNA gene partial sequence	sponge	94.068	3.83e-40	3	1.5377e-05
k141_737	390	CP060139	Croceimicrobium hydrocarbonivorans strain A20-9 chromosome complete genome		86.09	7.92e-71	3	1.5377e-05
k141_738	343	KC869631	Haliclona vansoesti voucher P10x38 28S ribosomal RNA gene partial sequence	sponge	95.918	3.36e-34	3	1.5377e-05
k141_886	393	GU928110	Uncultured eukaryote clone F5K2Q4C04IKZTU 28S ribosomal RNA gene partial sequence		88.095	8.45e-31	3	1.5377e-05
k141_889	326	CP118225	Rhodopirellula sp. P2 chromosome complete genome		83.628	8.63e-50	3	1.5377e-05
k141_978	357	MW849263	Nitzschia ovalis isolate Qingdao in China mitochondrion complete genome		82.857	1.68e-12	3	1.5377e-05
k141_1031	200	OY848931	Xestospongia muta genome assembly chromosome: 15	sponge	91.237	1.34e-65	3	1.5377e-05
k141_1089	333	KX971750	Uncultured bacterium clone OTU 4212 16S ribosomal RNA gene partial sequence		78.495	4.17e-38	3	1.5377e-05
k141_1148	365	OY760933	MAG: Acidimicrobiales bacterium isolate b23e3463-bb66-4d81-aeee-4505f53c6dd8 genome assembly chromosome: 1		76.579	7.68e-41	3	1.5377e-05
k141_1264	443	MT383636	Thalassiosira pseudonana isolate SZCER1827 mitochondrion complete genome		86.607	1.79e-132	3	1.5377e-05
k141_1268	332	DQ313091	Uncultured bacterium clone 3R5C 23S ribosomal RNA gene partial sequence		97.59	1.26e-157	3	1.5377e-05
k141_1366	467	KC869631	Haliclona vansoesti voucher P10x38 28S ribosomal RNA gene partial sequence	sponge	92.754	9.96e-46	3	1.5377e-05
k141_1417	553	KM191356	Haliclona vansoesti voucher UERJPOR 10 18S ribosomal RNA gene partial sequence<>Haliclona vansoesti voucher UERJPOR 30 18S ribosomal RNA gene partial sequence<>Haliclona vansoesti voucher UERJPOR 34 18S ribosomal RNA gene partial sequence	sponge	98.246	3.32e-46	3	1.5377e-05
k141_1489	410	DQ980470	Goniomonas truncata clone gtlsu large subunit ribosomal RNA gene partial sequence		88.618	8.85e-31	3	1.5377e-05
k141_1610	375	DQ312837	Uncultured bacterium clone 3J11D 23S ribosomal RNA gene partial sequence		85.672	2.65e-90	3	1.5377e-05
k141_1873	345	KC869631	Haliclona vansoesti voucher P10x38 28S ribosomal RNA gene partial sequence	sponge	84.167	2.67e-20	3	1.5377e-05
k141_2043	384	KX158563	Uncultured bacterium clone VISS3 007		91.339	2.72e-90	3	1.5377e-05
k141_2105	458	EU731159	Uncultured euryarchaeote clone GNA03C07 16S ribosomal RNA gene partial sequence		90.989	2.94e-170	3	1.5377e-05
k141_2246	305	KC869631	Haliclona vansoesti voucher P10x38 28S ribosomal RNA gene partial sequence	sponge	96.739	9.93e-79	3	1.5377e-05
k141_2299	390	HM114346	Acrasis kona strain ATCC MYA-3364 18S ribosomal RNA gene partial sequence		82.099	1.81e-27	3	1.5377e-05
k141_2314	237	KC869631	Haliclona vansoesti voucher P10x38 28S ribosomal RNA gene partial sequence	sponge	94.444	6.02e-45	3	1.5377e-05
k141_2393	390	HM628644	Uncultured eukaryote clone E-F6 18S ribosomal RNA gene partial sequence		89.593	2.85e-70	3	1.5377e-05
k141_2523	482	CP066167	Spongiibacter nanhainus strain csc3.9 chromosome complete genome		91.743	2.93e-31	3	1.5377e-05
k141_2528	412	KC869631	Haliclona vansoesti voucher P10x38 28S ribosomal RNA gene partial sequence	sponge	98.83	1.79e-77	3	1.5377e-05
k141_2563	369	JX310027	Paratetrahymena wassi voucher LWW2007110809 28S ribosomal RNA gene partial sequence		91.189	1.59e-77	3	1.5377e-05
k141_362	292	XR_009695356	PREDICTED: Dama dama 28S ribosomal RNA (LOC133067582) rRNA		83.051	1.03e-18	2.99	1.53258e-05
k141_2229	491	KX866799	Haliclona sp. Po.25929 18S ribosomal RNA gene partial sequence	sponge	99.291	6.15e-63	2.99	1.53258e-05
k141_285	509	KC869631	Haliclona vansoesti voucher P10x38 28S ribosomal RNA gene partial sequence	sponge	92.701	3.93e-45	2.98	1.52745e-05
k141_654	375	KC869631	Haliclona vansoesti voucher P10x38 28S ribosomal RNA gene partial sequence	sponge	87.045	2.73e-70	2.63	1.34805e-05
k141_1414	436	KC869631	Haliclona vansoesti voucher P10x38 28S ribosomal RNA gene partial sequence	sponge	94.928	2.56e-51	2.36	1.20966e-05
k141_771	389	KX866799	Haliclona sp. Po.25929 18S ribosomal RNA gene partial sequence	sponge	96.296	2.21e-66	2.18	1.1174e-05
k141_1203	351	KX866799	Haliclona sp. Po.25929 18S ribosomal RNA gene partial sequence	sponge	94.958	1.58e-42	2.16	1.10715e-05
k141_1854	450	KC869631	Haliclona vansoesti voucher P10x38 28S ribosomal RNA gene partial sequence	sponge	86.62	2.1e-32	2.14	1.09689e-05
k141_1747	318	MH157906	Haliclona sp. GW30166 28S ribosomal RNA gene partial sequence	sponge	83.333	4.88e-72	2.11	1.08152e-05
k141_2275	224	KC869631	Haliclona vansoesti voucher P10x38 28S ribosomal RNA gene partial sequence	sponge	86.525	3.44e-32	2.03	1.04051e-05
k141_174	862	OX592715	Ochropacha duplaris genome assembly chromosome: 25		85.801	2.78e-143	2.02	1.03539e-05
k141_471	442	EF654518	Amphimedon queenslandica large subunit ribosomal RNA gene partial sequence	sponge	97.297	2.56e-61	2.02	1.03539e-05
k141_2221	401	KC869631	Haliclona vansoesti voucher P10x38 28S ribosomal RNA gene partial sequence	sponge	89.262	1.83e-42	2.02	1.03539e-05
k141_149	551	KC869631	Haliclona vansoesti voucher P10x38 28S ribosomal RNA gene partial sequence	sponge	100	7.07e-53	2	1.02513e-05
k141_168	337	MK335924	Paracoccaceae bacterium strain FZCC0042 16S ribosomal RNA gene partial sequence; 16S-23S ribosomal RNA intergenic spacer complete sequence; and 23S ribosomal RNA gene partial sequence		99.11	9.78e-169	2	1.02513e-05
k141_172	388	KC869631	Haliclona vansoesti voucher P10x38 28S ribosomal RNA gene partial sequence	sponge	96.522	1.36e-43	2	1.02513e-05
k141_184	338	CP042831	Flavobacterium alkalisoli strain XS-5 chromosome complete genome		89.688	2.97e-109	2	1.02513e-05
k141_192	364	AY305327	Perkinsus andrewsi large subunit ribosomal RNA and 5S ribosomal RNA genes complete sequence		86.364	6.09e-22	2	1.02513e-05
k141_270	440	DQ927317	Oceanapia sp. NIWAKD586 18S ribosomal RNA gene complete sequence		100	5.71e-33	2	1.02513e-05
k141_291	366	KT813991	Uncultured eukaryote clone 51c 656 18S ribosomal RNA gene partial sequence		79.577	7.65e-46	2	1.02513e-05
k141_357	397	CP001102	Candidatus Amoebophilus asiaticus 5a2 complete genome		84.211	2.78e-100	2	1.02513e-05
k141_375	375	OY782574	MAG: Mangrovibacterium marinum isolate 44533870-7b61-43ed-b7d2-d1b7f18cb46e genome assembly chromosome: 1		81.6	6.07e-47	2	1.02513e-05
k141_570	485	KP100454	Haliclona sp. NBL-2014 18S ribosomal RNA gene partial sequence	sponge	97.5	2.23e-47	2	1.02513e-05
k141_583	335	KC869631	Haliclona vansoesti voucher P10x38 28S ribosomal RNA gene partial sequence	sponge	84.874	2e-21	2	1.02513e-05
k141_645	376	KP308710	Uncultured archaeon clone gwa2 scaffold 23489 genomic sequence		80.645	2.96e-15	2	1.02513e-05
k141_709	417	EU686587	Uncultured bacterium AD106-G5 genomic sequence		88.274	3.83e-94	2	1.02513e-05
k141_796	249	GU926633	Uncultured bacterium clone F5K2Q4C04ICL7I 23S ribosomal RNA gene partial sequence		95	4.7e-81	2	1.02513e-05
k141_868	499	KC869631	Haliclona vansoesti voucher P10x38 28S ribosomal RNA gene partial sequence	sponge	94.268	6.31e-58	2	1.02513e-05
k141_895	339	MT117941	Ostreococcus sp. 'lucimarinus' strain BCC118000 small subunit ribosomal RNA gene partial sequence; internal transcribed spacer 1 5.8S ribosomal RNA gene and internal transcribed spacer 2 complete sequence; and large subunit ribosomal RNA gene partial sequence		94.721	7.88e-145	2	1.02513e-05
k141_1024	436	LM994878	Foraminifera sp. LAPG-2014 genomic DNA containing 18S rRNA gene isolate 17006		90.769	2.35e-111	2	1.02513e-05
k141_1025	418	KC869631	Haliclona vansoesti voucher P10x38 28S ribosomal RNA gene partial sequence	sponge	89.394	2.5e-36	2	1.02513e-05
k141_1059	345	KM191356	Haliclona vansoesti voucher UERJPOR 10 18S ribosomal RNA gene partial sequence<>Haliclona vansoesti voucher UERJPOR 30 18S ribosomal RNA gene partial sequence<>Haliclona vansoesti voucher UERJPOR 34 18S ribosomal RNA gene partial sequence	sponge	92.857	7.21e-41	2	1.02513e-05
k141_1087	362	CP103436	Methylophilaceae bacterium LSUCC0717 chromosome complete genome		99.245	2.41e-130	2	1.02513e-05
k141_1299	522	KC869631	Haliclona vansoesti voucher P10x38 28S ribosomal RNA gene partial sequence	sponge	96.262	8.15e-92	2	1.02513e-05
k141_1310	369	JN178953	Tabulocalyx sp. GPM-2011 28S ribosomal RNA gene partial sequence		89.781	1.3e-38	2	1.02513e-05
k141_1315	495	KC869631	Haliclona vansoesti voucher P10x38 28S ribosomal RNA gene partial sequence	sponge	91.111	2.97e-41	2	1.02513e-05
k141_1533	324	KX866799	Haliclona sp. Po.25929 18S ribosomal RNA gene partial sequence	sponge	100	6.58e-56	2	1.02513e-05
k141_1538	478	KC902323	Haliclona vansoesti voucher SI06x152 small subunit 18S ribosomal RNA gene partial sequence	sponge	94.805	1.59e-93	2	1.02513e-05
k141_1593	310	MK946009	Uncultured soil eukaryote clone m328 small subunit ribosomal RNA gene partial sequence		83.412	4.94e-42	2	1.02513e-05
k141_1663	400	KC442061	Girella punctata 28S ribosomal RNA gene partial sequence		100	0	2	1.02513e-05
k141_1692	310	CP066776	Sulfuriroseicoccus oceanibius strain T37 chromosome complete genome		80.757	3.77e-53	2	1.02513e-05
k141_1760	350	GU924189	Uncultured bacterium clone F5K2Q4C04JQ32G 23S ribosomal RNA gene partial sequence		88.235	1.94e-76	2	1.02513e-05
k141_1828	519	KC869631	Haliclona vansoesti voucher P10x38 28S ribosomal RNA gene partial sequence	sponge	93.458	5.27e-34	2	1.02513e-05
k141_1929	348	AF223570	Spathidium amphoriforme internal transcribed spacer 1 5.8S ribosomal RNA gene internal transcribed spacer 2 and 28S ribosomal RNA gene complete sequence		84.746	8.77e-90	2	1.02513e-05
k141_1946	332	MT228922	Vexillifera sp. AKu-2020a strain RC CCMAm 0466 clone 108.8 small subunit ribosomal RNA gene complete sequence		94.94	3.58e-143	2	1.02513e-05
k141_1969	345	OY781871	MAG: Candidatus Gracilibacteria bacterium isolate aa87c5ac-7a06-4bd6-af26-82c4354fe085 genome assembly chromosome: 1		84.462	4.22e-58	2	1.02513e-05
k141_1998	303	CP129495	MAG: Acidimicrobiia bacterium isolate cMAG.1 chromosome complete genome		86.513	2.1e-85	2	1.02513e-05
k141_2004	541	KX866799	Haliclona sp. Po.25929 18S ribosomal RNA gene partial sequence	sponge	100	8.96e-52	2	1.02513e-05
k141_2144	956	AB646766	Amphicorina mobilis gene for 28S ribosomal RNA partial sequence		92.51	0	2	1.02513e-05
k141_2167	323	KF302620	Phaeodactylum tricornutum clone C821 hypothetical protein mRNA complete cds		85.58	2.26e-85	2	1.02513e-05
k141_2259	352	X86093	Allogromia sp. 18S rRNA gene		87.578	2.65e-40	2	1.02513e-05
k141_2307	561	OU940837	uncultured fungus genomic DNA sequence contains 18S rRNA gene ITS1 5.8S rRNA gene ITS2 28S rRNA gene isolate consensus02131		87.121	1.24e-30	2	1.02513e-05
k141_2337	371	OY848931	Xestospongia muta genome assembly chromosome: 15	sponge	98.611	1.03e-24	2	1.02513e-05
k141_2409	396	OY776213	MAG: Anaerolineales bacterium isolate db28be52-e32f-4f71-9c49-3cbd2ddbe7d1 genome assembly chromosome: 2		84.358	7.83e-91	2	1.02513e-05
k141_2432	347	EF654518	Amphimedon queenslandica large subunit ribosomal RNA gene partial sequence	sponge	98.095	2.02e-41	2	1.02513e-05
k141_2487	393	MW016147	Haliclona sp. 4 JV-2020 voucher UF 3961 large subunit ribosomal RNA gene partial sequence	sponge	93.333	5.05e-33	2	1.02513e-05
k141_339	702	MN211402	Galathenemertes giribeti isolate KB2hop20 from Russia small subunit ribosomal RNA gene partial sequence		92.292	0	1.93	9.89255e-06
k141_1511	366	KC869631	Haliclona vansoesti voucher P10x38 28S ribosomal RNA gene partial sequence	sponge	94.964	5.87e-52	1.82	9.32872e-06
k141_696	1803	MK097439	Nannopus minutus isolate 1M(St.6a) large subunit ribosomal RNA gene partial sequence		95.316	0	1.78	9.1237e-06
k141_1061	466	KC869631	Haliclona vansoesti voucher P10x38 28S ribosomal RNA gene partial sequence	sponge	90.78	5.98e-43	1.71	8.7649e-06
k141_1678	283	KC869631	Haliclona vansoesti voucher P10x38 28S ribosomal RNA gene partial sequence	sponge	98.582	1.4e-136	1.45	7.43223e-06
k141_2378	344	OY848931	Xestospongia muta genome assembly chromosome: 15	sponge	87.857	2.6e-35	1.39	7.12468e-06
k141_2137	399	OY848932	Xestospongia muta genome assembly organelle: mitochondrion	sponge	93.496	3.05e-40	1.03	5.27944e-06
k141_439	1537	MT231950	Rhytidocystis nekhoroshkovae isolate 7Rit RP3 MBS small subunit ribosomal RNA gene partial sequence; internal transcribed spacer 1 5.8S ribosomal RNA gene and internal transcribed spacer 2 complete sequence; and large subunit ribosomal RNA gene partial sequence		76.221	5.53e-78	1.01	5.17693e-06
k141_773	414	KC869631	Haliclona vansoesti voucher P10x38 28S ribosomal RNA gene partial sequence	sponge	98.571	8.57e-61	1.01	5.17693e-06
k141_1223	351	KC869631	Haliclona vansoesti voucher P10x38 28S ribosomal RNA gene partial sequence	sponge	98.582	1.99e-61	1.01	5.17693e-06
k141_2577	419	KM191356	Haliclona vansoesti voucher UERJPOR 10 18S ribosomal RNA gene partial sequence<>Haliclona vansoesti voucher UERJPOR 30 18S ribosomal RNA gene partial sequence<>Haliclona vansoesti voucher UERJPOR 34 18S ribosomal RNA gene partial sequence	sponge	96.97	5.27e-53	1.01	5.17693e-06
k141_65	334	KX866799	Haliclona sp. Po.25929 18S ribosomal RNA gene partial sequence	sponge	100	8.99e-40	1	5.12567e-06
k141_133	301	EF654518	Amphimedon queenslandica large subunit ribosomal RNA gene partial sequence	sponge	98.387	2.96e-19	1	5.12567e-06
k141_134	655	CP035425	Candidatus Nitrosopumilus sp. SW chromosome complete genome		100	1.44e-40	1	5.12567e-06
k141_239	316	MH017656	Tursiocola varicopulifera voucher WGA voucher FLManM99TurWGA23 small subunit ribosomal RNA gene partial sequence		86.644	3.69e-83	1	5.12567e-06
k141_274	361	KC869631	Haliclona vansoesti voucher P10x38 28S ribosomal RNA gene partial sequence	sponge	93.694	2.12e-36	1	5.12567e-06
k141_370	360	KC869631	Haliclona vansoesti voucher P10x38 28S ribosomal RNA gene partial sequence	sponge	100	2.74e-35	1	5.12567e-06
k141_449	321	GU566932	Uncultured bacterium clone tb101 16S ribosomal RNA gene partial sequence		95.349	2.88e-89	1	5.12567e-06
k141_474	699	OQ747073	Polydora colonia isolate MC28 18S rRNA small subunit ribosomal RNA gene partial sequence		96.681	0	1	5.12567e-06
k141_492	408	OY848931	Xestospongia muta genome assembly chromosome: 15	sponge	97.391	3.1e-45	1	5.12567e-06
k141_629	358	KC869631	Haliclona vansoesti voucher P10x38 28S ribosomal RNA gene partial sequence	sponge	93.269	1.64e-32	1	5.12567e-06
k141_691	406	KP100454	Haliclona sp. NBL-2014 18S ribosomal RNA gene partial sequence	sponge	96.85	1.1e-49	1	5.12567e-06
k141_704	355	KC869631	Haliclona vansoesti voucher P10x38 28S ribosomal RNA gene partial sequence	sponge	93.913	1.25e-38	1	5.12567e-06
k141_749	350	KM191356	Haliclona vansoesti voucher UERJPOR 10 18S ribosomal RNA gene partial sequence<>Haliclona vansoesti voucher UERJPOR 30 18S ribosomal RNA gene partial sequence<>Haliclona vansoesti voucher UERJPOR 34 18S ribosomal RNA gene partial sequence	sponge	95.935	7.28e-46	1	5.12567e-06
k141_808	343	KC869631	Haliclona vansoesti voucher P10x38 28S ribosomal RNA gene partial sequence	sponge	83.929	5.74e-17	1	5.12567e-06
k141_811	785	CP136751	MAG: Candidatus Persebacteraceae bacterium AB1(2) chromosome complete genome		85.458	5.45e-140	1	5.12567e-06
k141_814	302	CP036296	Planctomycetes bacterium Pla86 chromosome complete genome		85.502	3.58e-68	1	5.12567e-06
k141_825	363	CP036274	Anatilimnocola aggregata strain ETA A8 chromosome complete genome		84.457	2.57e-85	1	5.12567e-06
k141_840	338	KC869631	Haliclona vansoesti voucher P10x38 28S ribosomal RNA gene partial sequence	sponge	95.522	6.95e-51	1	5.12567e-06
k141_875	520	KT812670	Uncultured eukaryote clone 13c 38355 18S ribosomal RNA gene partial sequence		95.238	1.09e-65	1	5.12567e-06
k141_975	370	MH385278	Paraleucilla dalmatica isolate PT08 28S ribosomal RNA gene partial sequence		98.286	2.33e-170	1	5.12567e-06
k141_1029	363	KX866799	Haliclona sp. Po.25929 18S ribosomal RNA gene partial sequence	sponge	100	1.62e-52	1	5.12567e-06
k141_1045	414	KX866799	Haliclona sp. Po.25929 18S ribosomal RNA gene partial sequence	sponge	96.622	3.08e-60	1	5.12567e-06
k141_1055	316	XM_003386886	PREDICTED: Amphimedon queenslandica UDP-N-acetylglucosamine--peptide N-acetylglucosaminyltransferase 110 kDa subunit-like (LOC100633595) mRNA	sponge	82.949	2.33e-45	1	5.12567e-06
k141_1056	329	OU942814	uncultured fungus genomic DNA sequence contains 18S rRNA gene ITS1 5.8S rRNA gene ITS2 28S rRNA gene isolate consensus04108		85.342	2.32e-80	1	5.12567e-06
k141_1091	330	DQ829656	Uncultured Acidobacteria bacterium clone DON25 23S ribosomal RNA gene partial sequence		90.214	2.87e-114	1	5.12567e-06
k141_1109	355	KM191356	Haliclona vansoesti voucher UERJPOR 10 18S ribosomal RNA gene partial sequence<>Haliclona vansoesti voucher UERJPOR 30 18S ribosomal RNA gene partial sequence<>Haliclona vansoesti voucher UERJPOR 34 18S ribosomal RNA gene partial sequence	sponge	96.032	4.42e-48	1	5.12567e-06
k141_1142	1260	KC902323	Haliclona vansoesti voucher SI06x152 small subunit 18S ribosomal RNA gene partial sequence	sponge	96.615	0	1	5.12567e-06
k141_1168	338	OY759517	MAG: Syntrophales bacterium isolate 9e353863-e3ae-4afc-92d2-6aad0841dacd genome assembly chromosome: 1		83.824	9.31e-25	1	5.12567e-06
k141_1213	278	KC869631	Haliclona vansoesti voucher P10x38 28S ribosomal RNA gene partial sequence	sponge	96.429	5.53e-56	1	5.12567e-06
k141_1227	305	MZ504149	Chromadoropsis vivipara isolate C-Mv internal transcribed spacer 2 and large subunit ribosomal RNA gene partial sequence		75.081	6.41e-26	1	5.12567e-06
k141_1256	569	KC869631	Haliclona vansoesti voucher P10x38 28S ribosomal RNA gene partial sequence	sponge	98.095	3.45e-41	1	5.12567e-06
k141_1342	312	CP064997	MAG: Actinobacteria bacterium isolate Kalu 18-Q3-R12-55 MAXAC.049 cln chromosome complete genome		90.446	7.55e-110	1	5.12567e-06
k141_1354	305	OM966646	Karpovia croatica strain CRO19P6 small subunit ribosomal RNA gene partial sequence; internal transcribed spacer 1 5.8S ribosomal RNA gene and internal transcribed spacer 2 complete sequence; and large subunit ribosomal RNA gene partial sequence		82.927	2.96e-29	1	5.12567e-06
k141_1356	316	AJ347788	Uncultured SA1 group euryarchaeote 16S rRNA gene clone ST-3K27A		78.819	1.09e-43	1	5.12567e-06
k141_1415	374	KP410705	Echinolaophonte armiger isolate NVS4 28S ribosomal RNA gene partial sequence		99.286	1.65e-62	1	5.12567e-06
k141_1439	327	KC869631	Haliclona vansoesti voucher P10x38 28S ribosomal RNA gene partial sequence	sponge	97.938	5.29e-37	1	5.12567e-06
k141_1469	302	KX866799	Haliclona sp. Po.25929 18S ribosomal RNA gene partial sequence	sponge	97.872	7.8e-60	1	5.12567e-06
k141_1479	493	MH157906	Haliclona sp. GW30166 28S ribosomal RNA gene partial sequence	sponge	87.302	2.34e-27	1	5.12567e-06
k141_1738	434	KC869631	Haliclona vansoesti voucher P10x38 28S ribosomal RNA gene partial sequence	sponge	85.156	1.23e-24	1	5.12567e-06
k141_1745	339	CP013099	Candidatus Tenderia electrophaga complete genome		90.208	4.92e-117	1	5.12567e-06
k141_1749	461	KX866799	Haliclona sp. Po.25929 18S ribosomal RNA gene partial sequence	sponge	93.701	1.64e-43	1	5.12567e-06
k141_1753	325	KT757131	Sertularella diaphana voucher MZUSP:1725 large subunit 28S ribosomal RNA gene partial sequence		79.592	1.5e-17	1	5.12567e-06
k141_1759	347	OY763006	MAG: Desulfatiglandales bacterium isolate ad7cffaf-6c2b-4e6c-8426-e31439b40ff1 genome assembly chromosome: 4		86.471	2.02e-41	1	5.12567e-06
k141_1797	307	AJ937770	Uncultured gamma proteobacterium fosmid clone b3cf1.2.d07		94.615	4.85e-47	1	5.12567e-06
k141_1881	524	KF562248	Polydora haswelli haplotype N2 28S ribosomal RNA gene partial sequence		100	1.13e-45	1	5.12567e-06
k141_1937	318	KC869631	Haliclona vansoesti voucher P10x38 28S ribosomal RNA gene partial sequence	sponge	98.319	3.02e-49	1	5.12567e-06
k141_2038	383	KY230818	Stenaphorura denisi isolate 1A1b1 JC347 28S ribosomal RNA gene partial sequence		79.282	2.2e-56	1	5.12567e-06
k141_2118	385	KC902323	Haliclona vansoesti voucher SI06x152 small subunit 18S ribosomal RNA gene partial sequence	sponge	92.857	3.82e-34	1	5.12567e-06
k141_2119	329	NC_067578	Haslea pseudostrearia strain SCCAP K-1594 mitochondrion complete genome<>Haslea pseudostrearia strain SCCAP K-1594 mitochondrion complete genome		88.535	3.78e-98	1	5.12567e-06
k141_2124	327	BT121701	Lepeophtheirus salmonis Atlantic form clone lsaA-evv-526-271 Cdc42 homolog putative mRNA complete cds		89.796	3.23e-24	1	5.12567e-06
k141_2138	302	OY763330	MAG: uncultured Acetobacteroides sp. isolate bd6a582a-add1-4d16-aecb-4aac0fac2618 genome assembly chromosome: 3		87.5	3.63e-58	1	5.12567e-06
k141_2183	307	MG344776	Babesia sp. deer clade isolate D84 18S ribosomal RNA gene partial sequence		76.014	8.3e-30	1	5.12567e-06
k141_2232	967	CP063145	Cruoricaptor ignavus strain M1214 chromosome complete genome		83.164	0	1	5.12567e-06
k141_2236	278	KC869631	Haliclona vansoesti voucher P10x38 28S ribosomal RNA gene partial sequence	sponge	96.296	3.33e-53	1	5.12567e-06
k141_2248	346	KC869631	Haliclona vansoesti voucher P10x38 28S ribosomal RNA gene partial sequence	sponge	88.05	5.59e-42	1	5.12567e-06
k141_2252	657	OY848931	Xestospongia muta genome assembly chromosome: 15	sponge	85.496	7.89e-108	1	5.12567e-06
k141_2326	333	OQ302577	Gigaspora gigantea strain VA105C clone 6 small subunit ribosomal RNA gene partial sequence; internal transcribed spacer 1 5.8S ribosomal RNA gene and internal transcribed spacer 2 complete sequence; and large subunit ribosomal RNA gene partial sequence		77.626	7.13e-21	1	5.12567e-06
k141_2359	356	KC869631	Haliclona vansoesti voucher P10x38 28S ribosomal RNA gene partial sequence	sponge	98.582	2.02e-61	1	5.12567e-06
k141_2572	333	GU928321	Uncultured eukaryote clone F5K2Q4C04JRDND 28S ribosomal RNA gene partial sequence		90	1.18e-28	1	5.12567e-06
k141_2611	656	KC869631	Haliclona vansoesti voucher P10x38 28S ribosomal RNA gene partial sequence	sponge	98.438	6.58e-54	1	5.12567e-06
k141_1895	433	KC869631	Haliclona vansoesti voucher P10x38 28S ribosomal RNA gene partial sequence	sponge	94.326	9.13e-51	0.65	3.33169e-06
k141_1583	314	KC869631	Haliclona vansoesti voucher P10x38 28S ribosomal RNA gene partial sequence	sponge	90.751	6.35e-56	0.64	3.28043e-06
k141_1332	343	KC869631	Haliclona vansoesti voucher P10x38 28S ribosomal RNA gene partial sequence	sponge	92.857	5.5e-47	0.61	3.12666e-06
k141_0	258	X86093	Allogromia sp. 18S rRNA gene		90.094	2.31e-69	0	0
k141_3	582	OY761558	MAG: Dehalococcoidia bacterium isolate 6ae818db-717c-4d07-8374-be93c3d6d717 genome assembly chromosome: 1		92.925	0	0	0
k141_6	330	KU622040	Uncultured bacterium clone denovo19682 16S ribosomal RNA gene partial sequence		91.197	4.87e-102	0	0
k141_8	759	OY776603	MAG: Phycisphaerae bacterium isolate e6993cc0-709b-411a-8bd5-6f5b4bf9d55c genome assembly chromosome: 27		77.288	2.03e-89	0	0
k141_10	596	AP012057	Ilumatobacter coccineus YM16-304 DNA complete genome		86.364	6.62e-158	0	0
k141_12	660	CP106735	Reichenbachiella carrageenanivorans strain WSW4-B4 chromosome complete genome		91.625	0	0	0
k141_22	537	KX533357	Uncultured marine eukaryote clone o1 9 18S ribosomal RNA gene partial sequence		91.182	0	0	0
k141_23	398	AB714271	Esquamula lacrimiformis gene for 28S ribosomal RNA partial sequence		77.749	4.98e-53	0	0
k141_26	376	EF654518	Amphimedon queenslandica large subunit ribosomal RNA gene partial sequence	sponge	95.833	2.27e-21	0	0
k141_31	353	EU011946	Salpingoeca kvevrii strain ATCC 50929 28S ribosomal RNA gene partial sequence		82.72	4.21e-78	0	0
k141_32	373	AB714271	Esquamula lacrimiformis gene for 28S ribosomal RNA partial sequence		82.21	7.48e-76	0	0
k141_35	367	MN585752	Spirotaenia muscicola isolate CCAC 0214 small subunit ribosomal RNA gene partial sequence; internal transcribed spacer 1 5.8S ribosomal RNA gene and internal transcribed spacer 2 complete sequence; and large subunit ribosomal RNA gene partial sequence		91.603	7.72e-41	0	0
k141_36	391	GU929105	Uncultured eukaryote clone F5K2Q4C04IB6W9 28S ribosomal RNA gene partial sequence		86.897	1.08e-34	0	0
k141_37	365	KF160871	Synchytrium endobioticum voucher DAOM 229326 28S ribosomal RNA gene partial sequence; 28S-18S ribosomal RNA intergenic spacer 18S ribosomal RNA gene internal transcribed spacer 1 5.8S ribosomal RNA gene and internal transcribed spacer 2 complete sequence; and 28S ribosomal RNA gene partial sequence		85.965	3.57e-39	0	0
k141_38	383	AJ864475	Orpinomyces sp. OUS1 partial 18S rRNA gene ITS1 5.8S rRNA gene ITS2 and partial 28S rRNA clone V5-1		92.366	1.74e-42	0	0
k141_39	397	OP604705	Polykrikos kofoidii isolate Pk-QI8 large subunit ribosomal RNA gene partial sequence		84.431	3.95e-34	0	0
k141_41	438	GU927479	Uncultured eukaryote clone F5K2Q4C04JJ32O 28S ribosomal RNA gene partial sequence		85.417	1.2e-44	0	0
k141_42	409	OM135245	Chloeia sp. r EEE-2022 voucher UCNSCB-6857 small subunit ribosomal RNA gene partial sequence; internal transcribed spacer 1 5.8S ribosomal RNA gene and internal transcribed spacer 2 complete sequence; and large subunit ribosomal RNA gene partial sequence		86.408	1.3e-118	0	0
k141_43	412	OY718805	Litomosoides sigmodontis genome assembly chromosome: 3		80.43	1.39e-78	0	0
k141_49	740	KP719190	Schoutedamoeba minuta strain A1P5ZHB clone 3 small subunit ribosomal RNA gene partial sequence		91.358	2.45e-118	0	0
k141_56	818	OY762423	MAG: Aggregatilineales bacterium isolate c7a18c96-20ba-4371-9f2c-4a7865cee005 genome assembly chromosome: 14		83.028	1.99e-159	0	0
k141_59	705	CP128988	Thiohalobacter sp. IOR34 chromosome complete genome		90.299	0	0	0
k141_64	764	PP174308	Cercomonas sp. isolate JGP5 small subunit ribosomal RNA gene partial sequence; internal transcribed spacer 1 5.8S ribosomal RNA gene and internal transcribed spacer 2 complete sequence; and large subunit ribosomal RNA gene partial sequence		82.54	1.24e-81	0	0
k141_67	368	GU001161	Vannella septentrionalis 18S ribosomal RNA gene partial sequence; internal transcribed spacer 1 5.8S ribosomal RNA gene and internal transcribed spacer 2 complete sequence; and 28S ribosomal RNA gene partial sequence		82.692	4.83e-13	0	0
k141_70	416	MT007867	Notosolenus urceolatus strain KM049 small subunit ribosomal RNA gene partial sequence		85.986	3.68e-119	0	0
k141_72	329	KT815424	Uncultured eukaryote clone 52c 58115 18S ribosomal RNA gene partial sequence		87.356	2.34e-75	0	0
k141_73	587	KX866799	Haliclona sp. Po.25929 18S ribosomal RNA gene partial sequence	sponge	93.377	2.1e-53	0	0
k141_77	347	AP019860	Planctomycetes bacterium SRT547 DNA complete genome		88.411	8.68e-95	0	0
k141_78	369	GU001169	Planomonas micra 18S ribosomal RNA gene partial sequence; internal transcribed spacer 1 5.8S ribosomal RNA gene and internal transcribed spacer 2 complete sequence; and 28S ribosomal RNA gene partial sequence		84.553	7.19e-96	0	0
k141_79	405	CP116968	Candidatus Nitrospira neomarina strain DK chromosome complete genome		89.409	9.67e-140	0	0
k141_80	422	FJ805876	Uncultured Chroococcidiopsis sp. clone A2 18 16S ribosomal RNA gene partial sequence; 16S-23S ribosomal RNA intergenic spacer complete sequence; and 23S ribosomal RNA gene partial sequence		87.819	2.93e-110	0	0
k141_86	335	CP036296	Planctomycetes bacterium Pla86 chromosome complete genome		92.878	1.32e-132	0	0
k141_87	455	KX866799	Haliclona sp. Po.25929 18S ribosomal RNA gene partial sequence	sponge	97.143	2.05e-57	0	0
k141_89	405	CP109901	Serratia sp. UGAL515B 01 chromosome complete genome		87.037	1.11e-39	0	0
k141_91	1192	XR_002432225	Lachancea thermotolerans CBS 6340 ribosomal RNA rRNA<>Lachancea thermotolerans CBS 6340 ribosomal RNA rRNA<>Lachancea thermotolerans CBS 6340 ribosomal RNA rRNA		77.796	6.93e-96	0	0
k141_93	312	MH157906	Haliclona sp. GW30166 28S ribosomal RNA gene partial sequence	sponge	88.571	6.49e-36	0	0
k141_94	292	OX638319	MAG: uncultured Candidatus Nitrosopumilus sp. isolate a9bb1b8d-3405-4f78-8bb0-675615731146 genome assembly chromosome: 1		98.288	1.86e-140	0	0
k141_96	535	KF562248	Polydora haswelli haplotype N2 28S ribosomal RNA gene partial sequence		99.479	3.01e-91	0	0
k141_97	335	EF654518	Amphimedon queenslandica large subunit ribosomal RNA gene partial sequence	sponge	93.846	8.96e-45	0	0
k141_101	345	EU686586	Uncultured bacterium AD106-G4 genomic sequence		76.923	1.23e-23	0	0
k141_106	412	FR837763	Avagina marci partial 28S rRNA gene specimen voucher MHAm		78.882	1.45e-48	0	0
k141_107	482	LR134290	Pseudomonas mendocina strain NCTC10897 genome assembly chromosome: 1		84.439	3.43e-100	0	0
k141_109	456	AP019860	Planctomycetes bacterium SRT547 DNA complete genome		78.808	9.3e-76	0	0
k141_110	473	DQ790048	Orbinia swani 28S large subunit ribosomal RNA gene partial sequence		97.423	9.55e-86	0	0
k141_111	278	KC869631	Haliclona vansoesti voucher P10x38 28S ribosomal RNA gene partial sequence	sponge	100	2.54e-64	0	0
k141_115	475	EU857887	Uncultured bacterium clone A3-19 16S ribosomal RNA gene partial sequence		95.579	0	0	0
k141_119	302	CP035425	Candidatus Nitrosopumilus sp. SW chromosome complete genome		97.02	2.51e-139	0	0
k141_120	471	CP035425	Candidatus Nitrosopumilus sp. SW chromosome complete genome		96.657	8.67e-151	0	0
k141_121	338	MT007867	Notosolenus urceolatus strain KM049 small subunit ribosomal RNA gene partial sequence		92.128	1.04e-128	0	0
k141_125	496	KX500026	Develorapax marinus isolate Colp-4a 28S ribosomal RNA gene partial sequence		98.361	1.84e-18	0	0
k141_126	403	KC902323	Haliclona vansoesti voucher SI06x152 small subunit 18S ribosomal RNA gene partial sequence	sponge	91	2.43e-26	0	0
k141_129	399	KP308717	Uncultured archaeon clone gwa2 scaffold 39027 genomic sequence		83.333	4.72e-93	0	0
k141_130	407	KU830341	Uncultured bacterium clone PS1B 1509 16S ribosomal RNA gene partial sequence		92.233	9.45e-160	0	0
k141_132	477	KC869631	Haliclona vansoesti voucher P10x38 28S ribosomal RNA gene partial sequence	sponge	94.628	4.39e-99	0	0
k141_135	424	OY848932	Xestospongia muta genome assembly organelle: mitochondrion	sponge	84.751	8.49e-86	0	0
k141_139	704	OM891865	Entomoneis paludosa small subunit ribosomal RNA gene partial sequence; internal transcribed spacer 1 5.8S ribosomal RNA gene and internal transcribed spacer 2 complete sequence; and large subunit ribosomal RNA gene partial sequence		89.883	6.79e-84	0	0
k141_142	330	KP308712	Uncultured archaeon clone gwa2 scaffold 75 genomic sequence		76.036	1.5e-32	0	0
k141_144	382	KU761582	Cryptocaryon irritans isolate ND1410 18S ribosomal RNA gene internal transcribed spacer 1 5.8S ribosomal RNA gene internal transcribed spacer 2 28S ribosomal RNA gene and intergenic spacer complete sequence		91.842	1.51e-142	0	0
k141_148	632	FJ973377	Bodomorpha minima strain ATCC 50339 28S ribosomal RNA gene partial sequence		80.233	2.92e-57	0	0
k141_150	1072	OZ001295	MAG: uncultured Hormoscilla sp. isolate 8e647e88-4706-4a17-b8b9-b52c092b67df genome assembly chromosome: 3		91.932	0	0	0
k141_153	414	KX866799	Haliclona sp. Po.25929 18S ribosomal RNA gene partial sequence	sponge	100	1.53e-13	0	0
k141_157	372	MH157906	Haliclona sp. GW30166 28S ribosomal RNA gene partial sequence	sponge	86.364	2.9e-20	0	0
k141_158	529	MT117944	Micromonas bravo strain CCMP1646 small subunit ribosomal RNA gene partial sequence; internal transcribed spacer 1 5.8S ribosomal RNA gene and internal transcribed spacer 2 complete sequence; and large subunit ribosomal RNA gene partial sequence		99.645	2.77e-141	0	0
k141_160	383	FJ640804	Uncultured archaeon clone AR37 16S ribosomal RNA gene partial sequence		98.429	0	0	0
k141_162	519	OY734802	MAG: Nitrosopumilus sp. isolate 9424c9fb-5f1c-4746-b453-2997914b57fc genome assembly chromosome: 1		94.605	0	0	0
k141_164	565	CP128595	Polaribacter huanghezhanensis strain KCTC 32516 chromosome complete genome		85.339	3.04e-126	0	0
k141_170	457	MH157906	Haliclona sp. GW30166 28S ribosomal RNA gene partial sequence	sponge	90.541	3.65e-15	0	0
k141_171	544	HE998682	Micrometula sp. 6832 partial 18s rRNA gene isolate 6832		89.474	6.09e-148	0	0
k141_176	279	KC869631	Haliclona vansoesti voucher P10x38 28S ribosomal RNA gene partial sequence	sponge	98.932	3.83e-137	0	0
k141_177	345	KC902323	Haliclona vansoesti voucher SI06x152 small subunit 18S ribosomal RNA gene partial sequence	sponge	94.167	7.21e-41	0	0
k141_179	467	JF906994	Alexandrium tamarense strain ATHK 18S ribosomal RNA gene partial sequence; internal transcribed spacer 1 5.8S ribosomal RNA gene and internal transcribed spacer 2 complete sequence; and large subunit ribosomal RNA gene partial sequence		100	0	0	0
k141_181	1144	KC869631	Haliclona vansoesti voucher P10x38 28S ribosomal RNA gene partial sequence	sponge	82.677	1.23e-18	0	0
k141_182	665	CP036290	Planctomycetes bacterium Pla163 chromosome complete genome		88.303	0	0	0
k141_183	467	DQ444233	Protoperidinium pellucidum strain 24C(6) large subunit ribosomal RNA gene partial sequence		95.931	0	0	0
k141_185	317	CP011070	Nitrosopumilus adriaticus strain NF5 chromosome complete genome		96.845	5.65e-146	0	0
k141_186	446	MW016147	Haliclona sp. 4 JV-2020 voucher UF 3961 large subunit ribosomal RNA gene partial sequence	sponge	95.732	3.31e-65	0	0
k141_190	343	FP245539	uncultured bacterial clone OP3/3 (IV226A8) complete sequence		79.887	2.5e-60	0	0
k141_193	497	MK578680	Euglenozoa sp. D1 small subunit ribosomal RNA gene partial sequence		84.891	1.21e-134	0	0
k141_194	317	KX866799	Haliclona sp. Po.25929 18S ribosomal RNA gene partial sequence	sponge	94.637	2.67e-134	0	0
k141_197	651	JQ800673	Uncultured bacterium clone BJGMM-1s-8 16S ribosomal RNA gene partial sequence<>Uncultured bacterium clone BJGMM-1s-237 16S ribosomal RNA gene partial sequence		96.928	0	0	0
k141_200	542	KC869631	Haliclona vansoesti voucher P10x38 28S ribosomal RNA gene partial sequence	sponge	94.853	4.18e-50	0	0
k141_201	280	MW016147	Haliclona sp. 4 JV-2020 voucher UF 3961 large subunit ribosomal RNA gene partial sequence	sponge	93.571	2.61e-49	0	0
k141_202	471	HF968957	Gigaspora margarita partial 28S rRNA gene strain BEG34 isolate spore 4 clone BL2 6 24		80.38	1.04e-20	0	0
k141_203	416	KT757148	Eucheilota maculata voucher LEM m3x S132 large subunit 28S ribosomal RNA gene partial sequence		99.091	8.8e-46	0	0
k141_204	332	EU273458	Pessonella sp. PRA-29 18S ribosomal RNA gene partial sequence		79.762	2.43e-55	0	0
k141_207	460	GU927003	Uncultured eukaryote clone F5K2Q4C04IYKMW 28S ribosomal RNA gene partial sequence		84.758	9.59e-61	0	0
k141_208	338	KM191356	Haliclona vansoesti voucher UERJPOR 10 18S ribosomal RNA gene partial sequence<>Haliclona vansoesti voucher UERJPOR 30 18S ribosomal RNA gene partial sequence<>Haliclona vansoesti voucher UERJPOR 34 18S ribosomal RNA gene partial sequence	sponge	97.674	7.15e-31	0	0
k141_212	656	CP036433	Lignipirellula cremea strain Pla85 3 4 chromosome complete genome		87.461	0	0	0
k141_217	390	KX500026	Develorapax marinus isolate Colp-4a 28S ribosomal RNA gene partial sequence		85.357	2.85e-70	0	0
k141_222	453	LR991656	Candidatus Methanoperedenaceae archaeon GB37 isolate gfbio:2ba61e4a-a911-483b-ba5e-e0ad8afd3b38:HotSEEP1 E37 genome assembly chromosome: 1		76.797	1.26e-34	0	0
k141_224	401	OY771543	MAG: Myxococcota bacterium isolate 4c7ae828-ac37-49c6-a807-d9517c02c23a genome assembly chromosome: 2		78.973	3.82e-64	0	0
k141_227	548	KC869631	Haliclona vansoesti voucher P10x38 28S ribosomal RNA gene partial sequence	sponge	90.071	3.31e-41	0	0
k141_232	644	GU474939	Uncultured Sphingobacterium sp. EB080 L08E11 genomic sequence		87.68	0	0	0
k141_233	424	GU260698	Uncultured bacterium 293 genomic sequence		88.328	1.08e-99	0	0
k141_234	463	KC869631	Haliclona vansoesti voucher P10x38 28S ribosomal RNA gene partial sequence	sponge	100	1.24e-64	0	0
k141_235	372	KX173124	Uncultured bacterium clone ExbYyy70 16S ribosomal RNA gene partial sequence		93.617	4.24e-113	0	0
k141_238	332	KC869631	Haliclona vansoesti voucher P10x38 28S ribosomal RNA gene partial sequence	sponge	98.4	1.46e-52	0	0
k141_244	755	MK097456	Nannopus sp. 6 VV-2018 isolate 1M(St.8) large subunit ribosomal RNA gene partial sequence		94.598	0	0	0
k141_245	481	KX665531	Eucheilota sp. MZUSP 3368 voucher MZUSP:3368 28S ribosomal RNA gene partial sequence		93.537	5.57e-118	0	0
k141_246	316	KX665503	Clytia gracilis voucher MZUSP:2773 28S ribosomal RNA gene partial sequence		92.661	6.17e-81	0	0
k141_247	470	KC869631	Haliclona vansoesti voucher P10x38 28S ribosomal RNA gene partial sequence	sponge	90.435	2.85e-31	0	0
k141_248	404	AB714271	Esquamula lacrimiformis gene for 28S ribosomal RNA partial sequence		87.736	7.94e-96	0	0
k141_249	315	MT117949	Ostreococcus sp. 'lucimarinus' strain BCC118000 large subunit ribosomal RNA gene partial sequence; chloroplast		100	1.53e-161	0	0
k141_250	392	JN448028	Uncultured organism clone SBYC 5805 16S ribosomal RNA gene partial sequence		88.102	5.82e-112	0	0
k141_252	391	OY769922	MAG: uncultured Arenicella sp. isolate daf102a9-ea6e-4cc4-9dbf-21539fb411dc genome assembly chromosome: 4		94.133	2.5e-165	0	0
k141_254	318	KC869631	Haliclona vansoesti voucher P10x38 28S ribosomal RNA gene partial sequence	sponge	92.5	1.42e-37	0	0
k141_257	1547	KF548044	Mikrocytos sp. AR-2014 isolate Gal1 18S ribosomal RNA gene partial sequence; internal transcribed spacer 1 5.8S ribosomal RNA gene and internal transcribed spacer 2 complete sequence; and 28S ribosomal RNA gene partial sequence		88.525	1.78e-162	0	0
k141_258	305	KC869631	Haliclona vansoesti voucher P10x38 28S ribosomal RNA gene partial sequence	sponge	96.226	3.78e-38	0	0
k141_262	415	GQ144688	Placocista sp. CC-Grouse Mountain large subunit ribosomal RNA gene partial sequence		83.133	6.51e-77	0	0
k141_265	279	KC902323	Haliclona vansoesti voucher SI06x152 small subunit 18S ribosomal RNA gene partial sequence	sponge	93.103	7.23e-50	0	0
k141_266	345	AB714271	Esquamula lacrimiformis gene for 28S ribosomal RNA partial sequence		90.576	5.42e-62	0	0
k141_267	463	KC869631	Haliclona vansoesti voucher P10x38 28S ribosomal RNA gene partial sequence	sponge	99.296	1.61e-63	0	0
k141_272	500	KC869631	Haliclona vansoesti voucher P10x38 28S ribosomal RNA gene partial sequence	sponge	89.855	1.4e-39	0	0
k141_273	318	KC869631	Haliclona vansoesti voucher P10x38 28S ribosomal RNA gene partial sequence	sponge	93.694	1.84e-36	0	0
k141_278	387	OY730264	MAG: Nitrosopumilus sp. isolate f837b10d-fa0a-4887-b276-3e9614c5383a genome assembly chromosome: 1		97.674	0	0	0
k141_279	1538	FJ550427	Eucheilota menoni voucher MHNG INVE33457 28S ribosomal RNA gene partial sequence		91.871	0	0	0
k141_280	1610	AY920799	Aequorea victoria large subunit 28S ribosomal RNA gene partial sequence		95.38	0	0	0
k141_282	358	CP029619	Candidatus Cardinium hertigii strain cHgTN10 chromosome complete genome		84.545	5.49e-82	0	0
k141_284	435	OY848931	Xestospongia muta genome assembly chromosome: 15	sponge	100	1.22e-29	0	0
k141_286	731	FJ550522	Octophialucium indicum voucher MHNG INVE29970 18S ribosomal RNA gene partial sequence		98.308	0	0	0
k141_288	468	OY771350	MAG: Thermoguttaceae bacterium isolate 8b3353c7-b3ef-4d97-bce3-25bd4c24e67f genome assembly chromosome: 33		88.248	3.98e-154	0	0
k141_289	604	KF562247	Polydora lingshuiensis haplotype B3 28S ribosomal RNA gene partial sequence		98.165	2.2e-43	0	0
k141_293	368	MH157906	Haliclona sp. GW30166 28S ribosomal RNA gene partial sequence	sponge	92.105	1.33e-18	0	0
k141_298	402	OU943045	uncultured fungus genomic DNA sequence contains 18S rRNA gene ITS1 5.8S rRNA gene ITS2 28S rRNA gene isolate consensus04339		88.312	4.12e-14	0	0
k141_299	408	KC869631	Haliclona vansoesti voucher P10x38 28S ribosomal RNA gene partial sequence	sponge	96.842	4.07e-34	0	0
k141_308	513	KT757148	Eucheilota maculata voucher LEM m3x S132 large subunit 28S ribosomal RNA gene partial sequence		97.26	6.14e-98	0	0
k141_316	676	OY762206	MAG: Mariniblastus sp. isolate 9516253c-0e2c-4cbb-9d0f-d3c6069c810a genome assembly chromosome: 104		92.385	0	0	0
k141_318	436	OM641918	Copidognathus longispinus voucher UFMG AC 200295 large subunit ribosomal RNA gene partial sequence		92.13	6.87e-77	0	0
k141_319	553	BT077267	Caligus rogercresseyi clone crog-evp-503-028 ORF91 putative mRNA complete cds		91.343	0	0	0
k141_320	573	FJ705902	Cibicides refulgens isolate C218 small subunit ribosomal RNA gene complete sequence		98.839	0	0	0
k141_322	425	NC_057079	Thuricola similis strain CUIT mitochondrion complete genome<>Thuricola similis strain CUIT mitochondrion complete genome		86.07	3.22e-50	0	0
k141_324	561	OM966638	Singekia franciliensis strain ORSAYFEB19APU1 small subunit ribosomal RNA gene partial sequence; internal transcribed spacer 1 5.8S ribosomal RNA gene and internal transcribed spacer 2 complete sequence; and large subunit ribosomal RNA gene partial sequence		89.565	4.46e-30	0	0
k141_327	483	KT595161	Astreptonema sp. WA-3-C3 28S ribosomal RNA gene partial sequence		78.235	1.79e-18	0	0
k141_330	630	CP048620	MAG: Candidatus Nitrohelix vancouverensis isolate VA-1 chromosome		75.705	7.92e-73	0	0
k141_331	377	OY848931	Xestospongia muta genome assembly chromosome: 15	sponge	97.458	6.11e-47	0	0
k141_335	332	MH297982	Heterosigma akashiwo isolate HASC2 large subunit ribosomal RNA gene partial sequence		100	3.56e-148	0	0
k141_340	450	MT007901	Notosolenus ostium isolate GGB3 small subunit ribosomal RNA gene partial sequence		89.593	6.38e-152	0	0
k141_344	322	KC869631	Haliclona vansoesti voucher P10x38 28S ribosomal RNA gene partial sequence	sponge	94.118	6.67e-41	0	0
k141_349	470	KY364697	Cyclotella cryptica 18S ribosomal RNA gene internal transcribed spacer 1 5.8S ribosomal RNA gene internal transcribed spacer 2 and 28S ribosomal RNA gene complete sequence		90.23	2.51e-121	0	0
k141_350	323	OU940637	uncultured fungus genomic DNA sequence contains 18S rRNA gene ITS1 5.8S rRNA gene ITS2 28S rRNA gene isolate consensus01930		86.207	8.19e-80	0	0
k141_354	646	CP084167	MAG: Candidatus Heimdallarchaeum endolithica isolate PR6 chromosome complete genome		72.96	3.12e-27	0	0
k141_355	405	KC869631	Haliclona vansoesti voucher P10x38 28S ribosomal RNA gene partial sequence	sponge	97.479	1.84e-47	0	0
k141_356	450	XM_005151725	PREDICTED: Melopsittacus undulatus ribosomal protein L8 (LOC101870005) mRNA		84.756	9.7e-36	0	0
k141_358	851	JN542571	Uncultured kinetoplastid clone Kryos IF F1 18S ribosomal RNA gene partial sequence		82.256	2.02e-179	0	0
k141_359	353	KC869631	Haliclona vansoesti voucher P10x38 28S ribosomal RNA gene partial sequence	sponge	84.722	1.26e-28	0	0
k141_363	464	CP036290	Planctomycetes bacterium Pla163 chromosome complete genome		82.969	1.18e-104	0	0
k141_367	308	CP011125	Sandaracinus amylolyticus strain DSM 53668 complete genome		82.447	1.07e-33	0	0
k141_369	360	KR778795	Leodamas dubia voucher W.45479.001 18S ribosomal RNA gene partial sequence		89.213	1.14e-113	0	0
k141_372	314	MN323713	Uncultured Limnofilidae clone OTU1908 small subunit ribosomal RNA gene partial sequence		88.406	6.77e-11	0	0
k141_373	852	EU410957	Candidatus Pelagibacter ubique clone fosmid 01-003783 complete sequence		97.368	0	0	0
k141_377	282	CP035425	Candidatus Nitrosopumilus sp. SW chromosome complete genome		99.645	1.39e-141	0	0
k141_378	284	OY734802	MAG: Nitrosopumilus sp. isolate 9424c9fb-5f1c-4746-b453-2997914b57fc genome assembly chromosome: 1		99.296	5.02e-141	0	0
k141_379	601	XM_060223753	PREDICTED: Ylistrum balloti clathrin heavy chain 1-like (LOC132559144) transcript variant X2 mRNA		74.251	2.81e-47	0	0
k141_388	449	KC869631	Haliclona vansoesti voucher P10x38 28S ribosomal RNA gene partial sequence	sponge	84.426	2.75e-21	0	0
k141_389	315	NR_076413	Methylobacillus flagellatus strain KT 23S ribosomal RNA gene complete sequence		78.616	1.39e-47	0	0
k141_390	521	KM191356	Haliclona vansoesti voucher UERJPOR 10 18S ribosomal RNA gene partial sequence<>Haliclona vansoesti voucher UERJPOR 30 18S ribosomal RNA gene partial sequence<>Haliclona vansoesti voucher UERJPOR 34 18S ribosomal RNA gene partial sequence	sponge	100	5.07e-64	0	0
k141_392	701	GU927254	Uncultured eukaryote clone F5K2Q4C04JYRLI 28S ribosomal RNA gene partial sequence		94.172	0	0	0
k141_395	408	AM905426	Bacterium Ellin514 23S rRNA gene isolate Ellin514		88.564	3.53e-134	0	0
k141_396	402	KC869631	Haliclona vansoesti voucher P10x38 28S ribosomal RNA gene partial sequence	sponge	92.405	3.16e-20	0	0
k141_398	464	MT136880	Micromonas bravo 16S ribosomal RNA tRNA-Ile and tRNA-Ala genes complete sequence; and 23S ribosomal RNA gene partial sequence; plastid		99.737	0	0	0
k141_401	400	MW016147	Haliclona sp. 4 JV-2020 voucher UF 3961 large subunit ribosomal RNA gene partial sequence	sponge	93.162	5.11e-38	0	0
k141_404	553	KJ778682	Notosolenus urceolatus strain KM049 18S ribosomal RNA gene partial sequence		82.987	6.42e-123	0	0
k141_406	833	MZ504149	Chromadoropsis vivipara isolate C-Mv internal transcribed spacer 2 and large subunit ribosomal RNA gene partial sequence		83.215	0	0	0
k141_412	458	KC869631	Haliclona vansoesti voucher P10x38 28S ribosomal RNA gene partial sequence	sponge	96.951	4.38e-69	0	0
k141_413	373	MK048711	Uncultured Candidatus Sumerlaeota bacterium clone Sample2 1719 n2 16S ribosomal RNA gene partial sequence		87.003	1.98e-111	0	0
k141_416	1117	NR_103094	Methylotenera mobilis strain JLW8 23S ribosomal RNA gene complete sequence		83.21	1.27e-162	0	0
k141_418	518	CP070608	Fulvivirga lutea strain S481 chromosome complete genome		86.564	7.37e-157	0	0
k141_420	494	DQ829674	Uncultured Acidobacteria bacterium clone DON24 23S ribosomal RNA gene partial sequence		84.694	3.38e-130	0	0
k141_422	283	OY734802	MAG: Nitrosopumilus sp. isolate 9424c9fb-5f1c-4746-b453-2997914b57fc genome assembly chromosome: 1		95.76	8.55e-124	0	0
k141_426	363	KX866799	Haliclona sp. Po.25929 18S ribosomal RNA gene partial sequence	sponge	93.846	2.72e-45	0	0
k141_427	462	OU941192	uncultured fungus genomic DNA sequence contains 18S rRNA gene ITS1 5.8S rRNA gene ITS2 28S rRNA gene isolate consensus02486		89.943	2.46e-121	0	0
k141_429	611	EU287181	Uncultured bacterium clone P13-88 16S ribosomal RNA gene partial sequence		92.846	0	0	0
k141_431	690	AH010828	Halicryptus spinulosus 5.8S ribosomal RNA gene internal transcribed spacers 2 and 28S ribosomal RNA gene partial sequence		81.719	4.72e-145	0	0
k141_433	1037	KF562249	Polydora haswelli haplotype J2 28S ribosomal RNA gene partial sequence		97.517	0	0	0
k141_441	480	FM999837	Bolivina variabilis partial 18S rRNA gene isolate X246 clone X24601ssu		95.876	0	0	0
k141_442	879	ON521159	Hartaetosiga gracilis strain HFCC 1343 large subunit ribosomal RNA gene partial sequence		76.871	3.31e-33	0	0
k141_443	457	MW016147	Haliclona sp. 4 JV-2020 voucher UF 3961 large subunit ribosomal RNA gene partial sequence	sponge	93.701	1.63e-43	0	0
k141_446	631	OU940248	uncultured fungus genomic DNA sequence contains 18S rRNA gene ITS1 5.8S rRNA gene ITS2 28S rRNA gene isolate consensus01542		85.198	5.4e-164	0	0
k141_447	600	MW016147	Haliclona sp. 4 JV-2020 voucher UF 3961 large subunit ribosomal RNA gene partial sequence	sponge	92.381	1.33e-30	0	0
k141_450	576	CP114040	Nannocystis poenicansa strain FL3 chromosome complete genome		82.705	6.57e-138	0	0
k141_451	398	GU926497	Uncultured bacterium clone F5K2Q4C04JL4YP 23S ribosomal RNA gene partial sequence		89.141	4.44e-133	0	0
k141_452	358	HQ868115	Uncultured eukaryote clone SHAO448 18S ribosomal RNA gene partial sequence		87.293	1.14e-108	0	0
k141_456	737	KF562247	Polydora lingshuiensis haplotype B3 28S ribosomal RNA gene partial sequence		96.053	1.85e-134	0	0
k141_457	287	KC869631	Haliclona vansoesti voucher P10x38 28S ribosomal RNA gene partial sequence	sponge	99.291	3.4e-63	0	0
k141_459	526	OU535719	Paramikrocytos canceri partial 28S rRNA gene haplotype 28S.copy1 Pcan.2014.MiSeq Ge		78.029	1.09e-70	0	0
k141_460	675	AF245371	Planctomycete str. 139 23S ribosomal RNA gene partial sequence		87.854	1.62e-159	0	0
k141_461	313	OU343053	Ocypus olens genome assembly chromosome: 7		82.323	2.34e-35	0	0
k141_463	280	KM191356	Haliclona vansoesti voucher UERJPOR 10 18S ribosomal RNA gene partial sequence<>Haliclona vansoesti voucher UERJPOR 30 18S ribosomal RNA gene partial sequence<>Haliclona vansoesti voucher UERJPOR 34 18S ribosomal RNA gene partial sequence	sponge	96.429	5.57e-56	0	0
k141_465	559	KX430465	Plasmodiophora brassicae isolate Hoengseong 1 18S ribosomal RNA gene partial sequence; internal transcribed spacer 1 5.8S ribosomal RNA gene and internal transcribed spacer 2 complete sequence; and 28S ribosomal RNA gene partial sequence		80.069	9.35e-47	0	0
k141_466	383	OY848931	Xestospongia muta genome assembly chromosome: 15	sponge	97.115	3.77e-39	0	0
k141_467	411	KM222158	Ephelota gemmipara voucher CXR2007051101 large subunit ribosomal RNA gene partial sequence		87.469	1.3e-123	0	0
k141_470	280	KX866799	Haliclona sp. Po.25929 18S ribosomal RNA gene partial sequence	sponge	98.639	2.56e-64	0	0
k141_476	431	GU567972	Uncultured myxobacterium HF0200 01L06 genomic sequence		89.167	3.36e-30	0	0
k141_481	266	KC869631	Haliclona vansoesti voucher P10x38 28S ribosomal RNA gene partial sequence	sponge	94.309	3.21e-43	0	0
k141_486	494	KM191356	Haliclona vansoesti voucher UERJPOR 10 18S ribosomal RNA gene partial sequence<>Haliclona vansoesti voucher UERJPOR 30 18S ribosomal RNA gene partial sequence<>Haliclona vansoesti voucher UERJPOR 34 18S ribosomal RNA gene partial sequence	sponge	93.846	4.72e-74	0	0
k141_491	409	CP117812	Lentisphaera profundi strain SAORIC-696 chromosome 2 complete sequence		94.132	1.2e-173	0	0
k141_493	714	FR837811	Philactinoposthia saliens partial 28S rRNA gene specimen voucher UJ07-60		84.762	4.93e-140	0	0
k141_494	416	KX866799	Haliclona sp. Po.25929 18S ribosomal RNA gene partial sequence	sponge	98.936	2.48e-36	0	0
k141_496	824	KJ150293	Paramikrocytos canceri large subunit ribosomal RNA gene partial sequence		80.872	2.05e-144	0	0
k141_497	310	EU195985	Rhabditoid sp. PDL15 28S ribosomal RNA gene partial sequence		78.056	2.3e-40	0	0
k141_505	356	AB505616	Uncultured eukaryote gene for 18S rRNA partial sequence clone: DM2-SGM37		87.363	5.26e-107	0	0
k141_512	211	KC869631	Haliclona vansoesti voucher P10x38 28S ribosomal RNA gene partial sequence	sponge	92.188	1.47e-40	0	0
k141_513	277	KC869631	Haliclona vansoesti voucher P10x38 28S ribosomal RNA gene partial sequence	sponge	86.429	1.59e-31	0	0
k141_514	496	FN396828	Quinqueloculina seminulum 18S rRNA gene isolate 9680		76.099	4.91e-49	0	0
k141_515	834	HE998685	Nemogullmia sp. 12024 partial 18s rRNA gene isolate 12024		94.397	8e-94	0	0
k141_517	428	CP030759	Candidatus Sumerlaea chitinivorans isolate BY40 chromosome complete genome		87.013	1.38e-113	0	0
k141_518	406	XM_060764663	PREDICTED: Anolis sagrei ordinatus histone H3.3A (LOC132768607) mRNA		81.571	1.38e-68	0	0
k141_526	281	EF654518	Amphimedon queenslandica large subunit ribosomal RNA gene partial sequence	sponge	98.582	1.55e-61	0	0
k141_528	1025	KC869631	Haliclona vansoesti voucher P10x38 28S ribosomal RNA gene partial sequence	sponge	98.639	2.88e-64	0	0
k141_531	642	OR380967	Ancyromonas sigmoides strain 1C2 small subunit ribosomal RNA gene partial sequence; internal transcribed spacer 1 5.8S ribosomal RNA gene and internal transcribed spacer 2 complete sequence; and large subunit ribosomal RNA gene partial sequence		94.828	1.41e-40	0	0
k141_532	382	CP043547	Planctomycetales bacterium 10988 chromosome complete genome		85.635	1.34e-43	0	0
k141_535	364	KC869631	Haliclona vansoesti voucher P10x38 28S ribosomal RNA gene partial sequence	sponge	90.071	2.13e-41	0	0
k141_536	642	KX866799	Haliclona sp. Po.25929 18S ribosomal RNA gene partial sequence	sponge	94.615	1.08e-46	0	0
k141_537	621	CP060220	MAG: Pseudobdellovibrionaceae bacterium isolate HK-STAS-BDEL-7 chromosome		83.99	1.63e-94	0	0
k141_538	280	KX866799	Haliclona sp. Po.25929 18S ribosomal RNA gene partial sequence	sponge	99.291	3.31e-63	0	0
k141_541	479	GU926389	Uncultured bacterium clone F5K2Q4C04IO4Q6 23S ribosomal RNA gene partial sequence		84.894	5.46e-128	0	0
k141_542	432	HG964638	Aequorea macrodactyla partial 28S rRNA gene		91.039	1.1e-99	0	0
k141_547	590	HM053536	Sugiura chengshanense voucher IOCAS:36023 18S ribosomal RNA gene partial sequence; internal transcribed spacer 1 5.8S ribosomal RNA gene and internal transcribed spacer 2 complete sequence; and 28S ribosomal RNA gene partial sequence		81.67	4.26e-100	0	0
k141_548	584	GU926906	Uncultured eukaryote clone F5K2Q4C04I61RX 28S ribosomal RNA gene partial sequence		86.164	3.57e-36	0	0
k141_549	587	NR_076315	Phycisphaera mikurensis strain FYK2301M01 23S ribosomal RNA gene complete sequence		90.227	6.52e-158	0	0
k141_555	324	XR_003828668	Trypanosoma rangeli 28S ribosomal RNA (TraAM80 08524) rRNA		91.667	1.77e-81	0	0
k141_556	382	KC869631	Haliclona vansoesti voucher P10x38 28S ribosomal RNA gene partial sequence	sponge	97.826	4.72e-58	0	0
k141_559	1040	MF771019	Entzia macrescens isolate 13534 clone a 28S ribosomal RNA gene partial sequence		86.427	5.64e-141	0	0
k141_561	373	AJ864475	Orpinomyces sp. OUS1 partial 18S rRNA gene ITS1 5.8S rRNA gene ITS2 and partial 28S rRNA clone V5-1		90.84	3.66e-39	0	0
k141_562	639	FJ032687	Uncultured marine Mesodiniidae clone DH114 1A22 28S ribosomal RNA gene partial sequence		97.585	0	0	0
k141_563	988	OM891882	Haslea tsukamotoi small subunit ribosomal RNA gene partial sequence; internal transcribed spacer 1 5.8S ribosomal RNA gene and internal transcribed spacer 2 complete sequence; and large subunit ribosomal RNA gene partial sequence		93.056	0	0	0
k141_564	790	MT117931	Cyanophora paradoxa strain UTEX555 small subunit ribosomal RNA gene partial sequence; internal transcribed spacer 1 5.8S ribosomal RNA gene and internal transcribed spacer 2 complete sequence; and large subunit ribosomal RNA gene partial sequence		81.013	6.01e-75	0	0
k141_569	430	KC869631	Haliclona vansoesti voucher P10x38 28S ribosomal RNA gene partial sequence	sponge	94.068	3.31e-40	0	0
k141_574	661	KP308742	Uncultured archaeon clone gwa2 scaffold 16033 genomic sequence		77.533	3.91e-66	0	0
k141_577	651	CP036296	Planctomycetes bacterium Pla86 chromosome complete genome		84.251	2.56e-172	0	0
k141_578	308	AP022845	Cutibacterium acnes SZ2 DNA complete genome		100	4.17e-157	0	0
k141_582	815	MH157906	Haliclona sp. GW30166 28S ribosomal RNA gene partial sequence	sponge	89.583	8.45e-39	0	0
k141_584	371	LC151287	Hemiarma marina gene for 28S ribosomal RNA partial sequence strain: SRT149		90.789	6e-47	0	0
k141_585	359	MT531311	Uncultured eukaryote clone OTU455 small subunit ribosomal RNA gene partial sequence		77.654	2.17e-16	0	0
k141_586	1688	OY848932	Xestospongia muta genome assembly organelle: mitochondrion	sponge	86.492	0	0	0
k141_589	1311	KM191356	Haliclona vansoesti voucher UERJPOR 10 18S ribosomal RNA gene partial sequence<>Haliclona vansoesti voucher UERJPOR 30 18S ribosomal RNA gene partial sequence<>Haliclona vansoesti voucher UERJPOR 34 18S ribosomal RNA gene partial sequence	sponge	96.585	4.63e-88	0	0
k141_590	445	KM191356	Haliclona vansoesti voucher UERJPOR 10 18S ribosomal RNA gene partial sequence<>Haliclona vansoesti voucher UERJPOR 30 18S ribosomal RNA gene partial sequence<>Haliclona vansoesti voucher UERJPOR 34 18S ribosomal RNA gene partial sequence	sponge	96.429	9.32e-56	0	0
k141_592	723	KC869631	Haliclona vansoesti voucher P10x38 28S ribosomal RNA gene partial sequence	sponge	98.582	4.33e-61	0	0
k141_593	569	JF521638	Alexandrium pseudogoniaulax strain OF2AUG09 18S ribosomal RNA gene partial sequence; internal transcribed spacer 1 5.8S ribosomal RNA gene and internal transcribed spacer 2 complete sequence; and 28S ribosomal RNA gene partial sequence		100	0	0	0
k141_594	313	HG964638	Aequorea macrodactyla partial 28S rRNA gene		98.387	1.11e-18	0	0
k141_595	475	KC869631	Haliclona vansoesti voucher P10x38 28S ribosomal RNA gene partial sequence	sponge	94.262	2.2e-42	0	0
k141_597	357	KF567612	Uncultured soil fungus clone NCD LSU otu2642 28S ribosomal RNA gene partial sequence		76.025	2.11e-31	0	0
k141_600	489	KX866799	Haliclona sp. Po.25929 18S ribosomal RNA gene partial sequence	sponge	94.872	2.93e-41	0	0
k141_601	388	KC869631	Haliclona vansoesti voucher P10x38 28S ribosomal RNA gene partial sequence	sponge	99.454	7.71e-86	0	0
k141_602	651	AY157159	Monocelis lineata 28S large subunit ribosomal RNA gene partial sequence		86.164	0	0	0
k141_603	492	KC869631	Haliclona vansoesti voucher P10x38 28S ribosomal RNA gene partial sequence	sponge	100	6.62e-13	0	0
k141_604	609	HG964638	Aequorea macrodactyla partial 28S rRNA gene		98.828	7.12e-123	0	0
k141_605	813	OP604697	Nematodinium sp. isolate Nm-QI2 large subunit ribosomal RNA gene partial sequence		98.817	1.33e-76	0	0
k141_606	1327	KF935383	Hoplonemertea sp. MCZ IZ 135340 28S ribosomal RNA gene partial sequence		97.959	0	0	0
k141_608	484	KC902323	Haliclona vansoesti voucher SI06x152 small subunit 18S ribosomal RNA gene partial sequence	sponge	93.496	9.65e-96	0	0
k141_609	1018	NR_076697	Haliangium ochraceum strain SMP-2 23S ribosomal RNA gene complete sequence		90.05	0	0	0
k141_614	392	EU213204	Uncultured foraminiferan clone Keys60 small subunit ribosomal RNA gene partial sequence		97.279	7.26e-136	0	0
k141_620	504	MF882901	Selenidium pendula isolate R18 small subunit ribosomal RNA gene and internal transcribed spacer 1 partial sequence		96.429	0	0	0
k141_621	773	KC869631	Haliclona vansoesti voucher P10x38 28S ribosomal RNA gene partial sequence	sponge	94.022	2.13e-69	0	0
k141_623	306	KC869631	Haliclona vansoesti voucher P10x38 28S ribosomal RNA gene partial sequence	sponge	100	1.79e-26	0	0
k141_624	531	KM191356	Haliclona vansoesti voucher UERJPOR 10 18S ribosomal RNA gene partial sequence<>Haliclona vansoesti voucher UERJPOR 30 18S ribosomal RNA gene partial sequence<>Haliclona vansoesti voucher UERJPOR 34 18S ribosomal RNA gene partial sequence	sponge	96.639	1.14e-45	0	0
k141_625	519	KM191356	Haliclona vansoesti voucher UERJPOR 10 18S ribosomal RNA gene partial sequence<>Haliclona vansoesti voucher UERJPOR 30 18S ribosomal RNA gene partial sequence<>Haliclona vansoesti voucher UERJPOR 34 18S ribosomal RNA gene partial sequence	sponge	96.721	2.4e-47	0	0
k141_627	317	MF422188	Rhynchopus sp. isolate YPF1506 small subunit ribosomal RNA gene partial sequence		91.85	2.72e-119	0	0
k141_632	350	AB453013	Chlorarachniophyceae sp. CCMP2014 gene for nuclear small subunit ribosomal RNA partial sequence		92.373	1.78e-136	0	0
k141_633	364	KM461905	Uncultured Victivallaceae bacterium clone ST070950.H9 16S ribosomal RNA gene partial sequence		91.026	4.14e-113	0	0
k141_638	301	KX866799	Haliclona sp. Po.25929 18S ribosomal RNA gene partial sequence	sponge	92.308	8.23e-20	0	0
k141_642	627	HG425207	Glabratella sp. 13435 partial 18S rRNA gene isolate 13435		88.106	5.52e-144	0	0
k141_643	722	GU326881	Uncultured marine bacterium clone SiDSep07M38 16S ribosomal RNA gene partial sequence		91.783	0	0	0
k141_644	384	OY848931	Xestospongia muta genome assembly chromosome: 15	sponge	97.297	4.85e-43	0	0
k141_646	323	KM191356	Haliclona vansoesti voucher UERJPOR 10 18S ribosomal RNA gene partial sequence<>Haliclona vansoesti voucher UERJPOR 30 18S ribosomal RNA gene partial sequence<>Haliclona vansoesti voucher UERJPOR 34 18S ribosomal RNA gene partial sequence	sponge	97.959	1.45e-37	0	0
k141_647	360	OU941673	uncultured fungus genomic DNA sequence contains 18S rRNA gene ITS1 5.8S rRNA gene ITS2 28S rRNA gene isolate consensus02967		81.994	2e-76	0	0
k141_648	414	EU731310	Uncultured euryarchaeote clone GNA04H10 16S ribosomal RNA gene partial sequence		89.61	6e-132	0	0
k141_651	321	EU795167	Uncultured bacterium 2.6 D6 genomic sequence		98.639	8.3e-65	0	0
k141_661	1005	OQ093271	Cyphocaris challengeri haplotype B 18S small subunit ribosomal RNA gene internal transcribed spacer 1 5.8S ribosomal RNA gene internal transcribed spacer 2 and 28S large subunit ribosomal RNA gene complete sequence		85.507	1.62e-91	0	0
k141_664	643	JX649905	Uncultured bacterium A1Q1 fos 862 genomic sequence		86.61	6.98e-178	0	0
k141_667	357	GU927772	Uncultured eukaryote clone F5K2Q4C04H6PBN 28S ribosomal RNA gene partial sequence		84.974	1.61e-42	0	0
k141_668	506	MT117932	Gloeochaete wittrockiana strain SAG46.84 small subunit ribosomal RNA gene partial sequence; internal transcribed spacer 1 5.8S ribosomal RNA gene and internal transcribed spacer 2 complete sequence; and large subunit ribosomal RNA gene partial sequence		83.42	1.03e-85	0	0
k141_670	776	CP129495	MAG: Acidimicrobiia bacterium isolate cMAG.1 chromosome complete genome		89.655	4.79e-41	0	0
k141_671	584	CP021983	Halomicronema hongdechloris C2206 genome		89.533	0	0	0
k141_672	446	CP139724	Roseivirga spongicola strain OXR-11 chromosome complete genome		89.686	6.27e-157	0	0
k141_674	347	KC869631	Haliclona vansoesti voucher P10x38 28S ribosomal RNA gene partial sequence	sponge	97.403	7.41e-26	0	0
k141_676	462	OQ702880	Fungal sp. isolate PSC128 small subunit ribosomal RNA gene partial sequence; internal transcribed spacer 1 5.8S ribosomal RNA gene and internal transcribed spacer 2 complete sequence; and large subunit ribosomal RNA gene partial sequence		82.902	2.78e-36	0	0
k141_677	392	GU593716	Goussia carpelli strain 23 28S ribosomal RNA gene partial sequence		94.624	7.47e-116	0	0
k141_679	696	KC869631	Haliclona vansoesti voucher P10x38 28S ribosomal RNA gene partial sequence	sponge	95.385	2.54e-48	0	0
k141_682	960	KM191356	Haliclona vansoesti voucher UERJPOR 10 18S ribosomal RNA gene partial sequence<>Haliclona vansoesti voucher UERJPOR 30 18S ribosomal RNA gene partial sequence<>Haliclona vansoesti voucher UERJPOR 34 18S ribosomal RNA gene partial sequence	sponge	98.113	1.66e-41	0	0
k141_687	553	KC869631	Haliclona vansoesti voucher P10x38 28S ribosomal RNA gene partial sequence	sponge	90.071	3.35e-41	0	0
k141_688	430	KC869631	Haliclona vansoesti voucher P10x38 28S ribosomal RNA gene partial sequence	sponge	89.583	2.56e-41	0	0
k141_697	394	CP134226	Thalassospiraceae bacterium LMO-SO8 chromosome complete genome		83.457	1.29e-93	0	0
k141_705	414	CP050848	Planctomycetales bacterium ZRK34 chromosome complete genome		91.329	6.05e-127	0	0
k141_706	585	KM191356	Haliclona vansoesti voucher UERJPOR 10 18S ribosomal RNA gene partial sequence<>Haliclona vansoesti voucher UERJPOR 30 18S ribosomal RNA gene partial sequence<>Haliclona vansoesti voucher UERJPOR 34 18S ribosomal RNA gene partial sequence	sponge	98.182	5.91e-44	0	0
k141_707	280	KM191356	Haliclona vansoesti voucher UERJPOR 10 18S ribosomal RNA gene partial sequence<>Haliclona vansoesti voucher UERJPOR 30 18S ribosomal RNA gene partial sequence<>Haliclona vansoesti voucher UERJPOR 34 18S ribosomal RNA gene partial sequence	sponge	96.429	5.57e-56	0	0
k141_710	450	KC869631	Haliclona vansoesti voucher P10x38 28S ribosomal RNA gene partial sequence	sponge	92.308	1.28e-19	0	0
k141_711	390	EU686587	Uncultured bacterium AD106-G5 genomic sequence		89.667	9.82e-100	0	0
k141_716	440	KX866799	Haliclona sp. Po.25929 18S ribosomal RNA gene partial sequence	sponge	94.975	3.2e-80	0	0
k141_718	458	OY734802	MAG: Nitrosopumilus sp. isolate 9424c9fb-5f1c-4746-b453-2997914b57fc genome assembly chromosome: 1		97.817	0	0	0
k141_719	418	AB714271	Esquamula lacrimiformis gene for 28S ribosomal RNA partial sequence		86	4.09e-49	0	0
k141_720	776	KM217554	Adna anglica isolate Cir314 28S ribosomal RNA gene partial sequence		96.173	0	0	0
k141_723	334	KX866799	Haliclona sp. Po.25929 18S ribosomal RNA gene partial sequence	sponge	96.707	9.89e-154	0	0
k141_724	282	KX866799	Haliclona sp. Po.25929 18S ribosomal RNA gene partial sequence	sponge	99.273	5.02e-136	0	0
k141_725	730	JF903605	Exogone naidinoides clone 2 from Australia 18S ribosomal RNA gene partial sequence		99.804	0	0	0
k141_730	338	KX866799	Haliclona sp. Po.25929 18S ribosomal RNA gene partial sequence	sponge	98.99	9.12e-40	0	0
k141_731	520	AP024866	Vibrio comitans LMG 23416 DNA chromosome 1 complete sequence		97.697	0	0	0
k141_733	2736	JN591967	Uncultured Nitrosopumilaceae archaeon clone GG101008Arch85 16S ribosomal RNA gene partial sequence		99.5	0	0	0
k141_734	359	AF441346	Haliclona vansoesti 28S ribosomal RNA gene partial sequence	sponge	91.379	3.53e-34	0	0
k141_735	2026	OP480843	Halichondria panicea actin 2 mRNA complete cds		85.777	0	0	0
k141_736	488	KC869631	Haliclona vansoesti voucher P10x38 28S ribosomal RNA gene partial sequence	sponge	90.058	6.2e-53	0	0
k141_743	837	CP104013	Candidatus Lokiarchaeum sp. B-35 chromosome complete genome		80.97	8.56e-49	0	0
k141_744	587	XR_009695356	PREDICTED: Dama dama 28S ribosomal RNA (LOC133067582) rRNA		83.051	2.21e-18	0	0
k141_745	562	AB453012	Cercozoa sp. YPF501 gene for nuclear large subunit ribosomal RNA partial sequence		80.268	2.02e-48	0	0
k141_747	1002	KP211889	Uncultured Candidatus Thalassoarchaea euryarchaeote clone MedDCM-JUL2012-C134 genomic sequence		99.791	0	0	0
k141_750	405	CP036290	Planctomycetes bacterium Pla163 chromosome complete genome		91.4	4.4e-153	0	0
k141_752	370	GU928797	Uncultured eukaryote clone F5K2Q4C04H9RPE 28S ribosomal RNA gene partial sequence		82.011	4.72e-33	0	0
k141_753	430	XM_011406772	PREDICTED: Amphimedon queenslandica probable histidine ammonia-lyase (LOC100640628) mRNA	sponge	82.699	8.94e-61	0	0
k141_754	487	FN396828	Quinqueloculina seminulum 18S rRNA gene isolate 9680		86.774	2.52e-146	0	0
k141_763	339	KC869631	Haliclona vansoesti voucher P10x38 28S ribosomal RNA gene partial sequence	sponge	99.153	2.51e-50	0	0
k141_769	349	OM891872	Bacillaria paxillifer small subunit ribosomal RNA gene partial sequence; internal transcribed spacer 1 5.8S ribosomal RNA gene and internal transcribed spacer 2 complete sequence; and large subunit ribosomal RNA gene partial sequence		90.566	9.05e-70	0	0
k141_770	425	KC869631	Haliclona vansoesti voucher P10x38 28S ribosomal RNA gene partial sequence	sponge	94.958	1.95e-42	0	0
k141_774	675	GU971307	Uncultured bacterium clone CFXTet37 16S ribosomal RNA gene partial sequence		97.552	0	0	0
k141_775	1238	AF198457	Planktonic euryarchaeote large subunit ribosomal RNA gene partial sequence		96.691	0	0	0
k141_777	411	OQ780416	Thyasira sp. isolate Haima19 internal transcribed spacer 1 partial sequence; 5.8S ribosomal RNA gene and internal transcribed spacer 2 complete sequence; and large subunit ribosomal RNA gene partial sequence		91.667	3.06e-60	0	0
k141_778	342	KC869631	Haliclona vansoesti voucher P10x38 28S ribosomal RNA gene partial sequence	sponge	100	7.14e-41	0	0
k141_779	307	XM_019763023	PREDICTED: Branchiostoma belcheri guanine nucleotide-binding protein subunit beta-1 (LOC109465645) mRNA		79.679	1.8e-26	0	0
k141_780	561	LC049331	Pulleniatina obliquiloculata gene for 28S rRNA partial sequence isolate: KH1433		79.288	1.21e-45	0	0
k141_781	333	MW016147	Haliclona sp. 4 JV-2020 voucher UF 3961 large subunit ribosomal RNA gene partial sequence	sponge	94.017	8.96e-40	0	0
k141_783	368	MG699123	Naegleria gruberi strain EGB genomic sequence		91.803	6.25e-12	0	0
k141_786	434	XR_005960370	PREDICTED: Gigantopelta aegis 5.8S ribosomal RNA (LOC121391550) rRNA		96.639	3.32e-45	0	0
k141_790	469	OU942745	uncultured fungus genomic DNA sequence contains 18S rRNA gene ITS1 5.8S rRNA gene ITS2 28S rRNA gene isolate consensus04038		92.473	1.03e-25	0	0
k141_797	618	KT424665	Uncultured archaeon clone AR50-1 A02 F 16S ribosomal RNA gene partial sequence		92.81	0	0	0
k141_799	426	KM191356	Haliclona vansoesti voucher UERJPOR 10 18S ribosomal RNA gene partial sequence<>Haliclona vansoesti voucher UERJPOR 30 18S ribosomal RNA gene partial sequence<>Haliclona vansoesti voucher UERJPOR 34 18S ribosomal RNA gene partial sequence	sponge	94.977	1.1e-89	0	0
k141_801	327	KP100454	Haliclona sp. NBL-2014 18S ribosomal RNA gene partial sequence	sponge	100	4e-53	0	0
k141_804	562	KC869631	Haliclona vansoesti voucher P10x38 28S ribosomal RNA gene partial sequence	sponge	90.78	7.32e-43	0	0
k141_806	307	AB996604	Amorphochlora amoebiformis nucleomorph DNA chromosome: 3 complete sequence strain: CCMP2058		80.328	1.1e-13	0	0
k141_807	429	KM191356	Haliclona vansoesti voucher UERJPOR 10 18S ribosomal RNA gene partial sequence<>Haliclona vansoesti voucher UERJPOR 30 18S ribosomal RNA gene partial sequence<>Haliclona vansoesti voucher UERJPOR 34 18S ribosomal RNA gene partial sequence	sponge	97.895	9.24e-36	0	0
k141_810	567	JN813885	Uncultured bacterium clone F5b BP27 16S ribosomal RNA gene partial sequence		89.613	0	0	0
k141_817	310	EF152953	Preperidinium sp. M064sm1 cell8 clone4 large subunit ribosomal RNA gene partial sequence		98.127	1.58e-126	0	0
k141_822	1204	AJ307766	Boderia sp. 658 partial 18S rRNA gene isolate 658		97.025	0	0	0
k141_823	432	KC902323	Haliclona vansoesti voucher SI06x152 small subunit 18S ribosomal RNA gene partial sequence	sponge	95.181	4.15e-64	0	0
k141_826	494	MT007867	Notosolenus urceolatus strain KM049 small subunit ribosomal RNA gene partial sequence		83.411	3.52e-100	0	0
k141_832	368	OU939841	uncultured fungus genomic DNA sequence contains 18S rRNA gene ITS1 5.8S rRNA gene ITS2 28S rRNA gene isolate consensus01135		85.44	3.31e-99	0	0
k141_833	492	GU928644	Uncultured eukaryote clone F5K2Q4C04JH986 28S ribosomal RNA gene partial sequence		97.661	4.7e-74	0	0
k141_834	540	NR_103142	Nitrosopumilus maritimus strain SCM1 23S ribosomal RNA gene complete sequence		94.605	0	0	0
k141_835	783	AB505616	Uncultured eukaryote gene for 18S rRNA partial sequence clone: DM2-SGM37		90.93	3.18e-157	0	0
k141_837	251	CP066776	Sulfuriroseicoccus oceanibius strain T37 chromosome complete genome		95.219	4.58e-106	0	0
k141_838	696	OY764071	MAG: Draconibacterium orientale isolate 07df4b20-5ce8-4029-b23b-afb19d92bf73 genome assembly chromosome: 3		81.818	6.34e-124	0	0
k141_841	328	OL416396	Paracanthonchus caecus isolate Pc-OVN-2021 large subunit ribosomal RNA gene partial sequence		90.783	1.82e-71	0	0
k141_842	315	HQ901773	Cf. Polychytrium sp. JEL606 18S small subunit ribosomal RNA gene partial sequence		91.781	5.21e-17	0	0
k141_848	356	MH157906	Haliclona sp. GW30166 28S ribosomal RNA gene partial sequence	sponge	88.333	1.64e-27	0	0
k141_850	301	KF170415	Uncultured bacterium 4050020-J15 genomic sequence		93.98	1.19e-122	0	0
k141_852	444	KJ877266	Koerneria hylobii strain RS5529 28S ribosomal RNA gene partial sequence		79.762	7.55e-22	0	0
k141_854	352	JN202433	Parvamoeba rugata strain CCAP 1556/1 clone 12214 18S ribosomal RNA gene partial sequence		88.889	5.24e-102	0	0
k141_856	414	JQ085824	Uncultured bacterium W5-51b genomic sequence		82.848	6.58e-67	0	0
k141_860	552	CP036434	Planctomycetes bacterium Poly30 chromosome complete genome		82.531	3.8e-130	0	0
k141_864	377	OY979717	Muricea muricata genome assembly chromosome: 2		84.138	6.28e-27	0	0
k141_865	420	OY770027	MAG: uncultured Amphritea sp. isolate 063fc7eb-c1de-474d-99d4-55a27a7ad417 genome assembly chromosome: 1		85.748	1.04e-119	0	0
k141_866	306	KC869631	Haliclona vansoesti voucher P10x38 28S ribosomal RNA gene partial sequence	sponge	94.949	3.82e-33	0	0
k141_870	470	OY829375	MAG: Ekhidna sp. isolate 7368ff1e-2d32-42b0-92be-6699bdb098de genome assembly chromosome: 1		92.56	0	0	0
k141_873	310	MT355137	Bodonidae sp. HFCC174 small subunit ribosomal RNA gene partial sequence		97.419	1.98e-145	0	0
k141_876	764	KX420740	Rhynchomonas sp. 18S ribosomal RNA gene partial sequence		98.039	0	0	0
k141_879	422	OY848932	Xestospongia muta genome assembly organelle: mitochondrion	sponge	89.61	1.11e-74	0	0
k141_884	478	CP036296	Planctomycetes bacterium Pla86 chromosome complete genome		84.742	7.05e-127	0	0
k141_885	388	FJ969718	Roombia truncata large subunit ribosomal RNA gene partial sequence		82.031	1.83e-17	0	0
k141_891	319	MG876847	Hydroides ezoensis voucher AM W45609 large subunit ribosomal RNA gene partial sequence		99.687	1.55e-161	0	0
k141_892	338	LC424404	Hexasterias problematica KC38 KC40 KC41 gene for 28S ribosomal RNA partial sequence		90.12	4.9e-117	0	0
k141_894	540	AY643504	Philasterides dicentrarchi 26S ribosomal RNA gene partial sequence		86.23	6.63e-83	0	0
k141_896	312	AY183886	Lingulamoeba leei small subunit ribosomal RNA gene complete sequence		83.832	8.39e-35	0	0
k141_898	695	OY760008	MAG: Candidatus Latescibacteria bacterium isolate d54d2296-71c2-45af-80d9-7212e301404d genome assembly chromosome: 21		89.796	3.63e-156	0	0
k141_899	445	CP060228	MAG: Candidatus Nomurabacteria bacterium isolate HK-STAS-PATE-23 chromosome		93.708	0	0	0
k141_903	332	KC869631	Haliclona vansoesti voucher P10x38 28S ribosomal RNA gene partial sequence	sponge	95.918	3.24e-34	0	0
k141_904	590	KC869631	Haliclona vansoesti voucher P10x38 28S ribosomal RNA gene partial sequence	sponge	97.938	1e-36	0	0
k141_906	493	HG994587	Lepeophtheirus salmonis strain IoA-00 genome assembly chromosome: 8		86.885	1.71e-68	0	0
k141_907	405	KX866799	Haliclona sp. Po.25929 18S ribosomal RNA gene partial sequence	sponge	100	1.82e-52	0	0
k141_913	346	CP058707	Bacteroidetes bacterium isolate SSA2 chromosome		75.882	2.03e-36	0	0
k141_915	433	MT355137	Bodonidae sp. HFCC174 small subunit ribosomal RNA gene partial sequence		94.077	0	0	0
k141_917	501	KC869631	Haliclona vansoesti voucher P10x38 28S ribosomal RNA gene partial sequence	sponge	95.61	1.31e-84	0	0
k141_919	387	MH157906	Haliclona sp. GW30166 28S ribosomal RNA gene partial sequence	sponge	87.5	8.37e-26	0	0
k141_921	466	OU942760	uncultured fungus genomic DNA sequence contains 18S rRNA gene ITS1 5.8S rRNA gene ITS2 28S rRNA gene isolate consensus04054		75.41	2.2e-27	0	0
k141_922	538	XR_005960370	PREDICTED: Gigantopelta aegis 5.8S ribosomal RNA (LOC121391550) rRNA		96.491	2.51e-42	0	0
k141_929	602	CP021324	Candidatus Nitrosomarinus catalina strain SPOT01 chromosome complete genome		100	2.24e-28	0	0
k141_931	329	FP245539	uncultured bacterial clone OP3/3 (IV226A8) complete sequence		83.099	1.1e-63	0	0
k141_933	358	AY705481	Uncultured bacterium isolate ALT7 23S ribosomal RNA gene partial sequence		86.111	5.34e-102	0	0
k141_934	515	MT117941	Ostreococcus sp. 'lucimarinus' strain BCC118000 small subunit ribosomal RNA gene partial sequence; internal transcribed spacer 1 5.8S ribosomal RNA gene and internal transcribed spacer 2 complete sequence; and large subunit ribosomal RNA gene partial sequence		100	3.46e-145	0	0
k141_935	557	CP039456	Changchengzhania lutea strain SM1355 chromosome complete genome		96.175	0	0	0
k141_937	533	LR722160	XXX		90.491	1.74e-113	0	0
k141_940	468	EU795167	Uncultured bacterium 2.6 D6 genomic sequence		99.573	0	0	0
k141_942	461	AF514640	Aphonomorphus sp. MCJ-2002 18S ribosomal RNA gene partial sequence		88.8	2.16e-32	0	0
k141_943	593	OY848931	Xestospongia muta genome assembly chromosome: 15	sponge	97.541	5.95e-49	0	0
k141_944	556	KY364698	Skeletonema costatum 18S ribosomal RNA gene internal transcribed spacer 1 5.8S ribosomal RNA gene internal transcribed spacer 2 and 28S ribosomal RNA gene complete sequence		100	0	0	0
k141_946	517	FJ032673	Uncultured marine ciliate clone DH18 2A73 28S ribosomal RNA gene partial sequence		94.118	6.02e-118	0	0
k141_947	543	KP100454	Haliclona sp. NBL-2014 18S ribosomal RNA gene partial sequence	sponge	100	1.56e-24	0	0
k141_950	313	KC869631	Haliclona vansoesti voucher P10x38 28S ribosomal RNA gene partial sequence	sponge	94.611	1.04e-63	0	0
k141_954	315	KU898797	Uncultured eukaryote clone Barrow Marine Sediment6 28S ribosomal RNA gene partial sequence		90.446	2.12e-110	0	0
k141_955	664	HM990006	Uncultured bacterium clone U05 16S ribosomal RNA gene partial sequence		87.902	0	0	0
k141_956	398	HM765770	Cruoriaceae sp. LC-2010 clone contig02333 microsatellite sequence		92.09	2.28e-61	0	0
k141_957	498	LN890655	Ardenticatena sp. Cfx-K strain Cfx-K genome assembly chromosome: I		88.843	1.17e-164	0	0
k141_962	281	KC869631	Haliclona vansoesti voucher P10x38 28S ribosomal RNA gene partial sequence	sponge	95.035	1.21e-52	0	0
k141_963	338	KC869631	Haliclona vansoesti voucher P10x38 28S ribosomal RNA gene partial sequence	sponge	96.954	6.61e-86	0	0
k141_965	346	AY313209	Sphagnum wulfianum isolate SB1288 26S large subunit ribosomal RNA gene 3' region		84.733	2.66e-25	0	0
k141_966	350	KX866799	Haliclona sp. Po.25929 18S ribosomal RNA gene partial sequence	sponge	100	1.55e-52	0	0
k141_967	379	KC869631	Haliclona vansoesti voucher P10x38 28S ribosomal RNA gene partial sequence	sponge	98.23	2.86e-45	0	0
k141_968	313	KC869631	Haliclona vansoesti voucher P10x38 28S ribosomal RNA gene partial sequence	sponge	96.825	4e-18	0	0
k141_970	392	DQ020203	Uncultured marine eukaryote clone SPOTSDEC01 5m41 16S ribosomal RNA gene partial sequence; intergenic spacer complete sequence; and 23S ribosomal RNA gene partial sequence; plastid		100	0	0	0
k141_971	398	KM191356	Haliclona vansoesti voucher UERJPOR 10 18S ribosomal RNA gene partial sequence<>Haliclona vansoesti voucher UERJPOR 30 18S ribosomal RNA gene partial sequence<>Haliclona vansoesti voucher UERJPOR 34 18S ribosomal RNA gene partial sequence	sponge	95.984	4.6e-108	0	0
k141_974	1142	MG775599	Neocercomonas sp. strain SF33 R Tri small subunit ribosomal RNA gene partial sequence		90.031	1.09e-108	0	0
k141_976	336	MH157906	Haliclona sp. GW30166 28S ribosomal RNA gene partial sequence	sponge	87.705	5.53e-27	0	0
k141_977	360	KC902323	Haliclona vansoesti voucher SI06x152 small subunit 18S ribosomal RNA gene partial sequence	sponge	94.118	2.72e-40	0	0
k141_983	752	KC869631	Haliclona vansoesti voucher P10x38 28S ribosomal RNA gene partial sequence	sponge	99.286	3.49e-62	0	0
k141_985	1016	CP017260	Formosa sp. Hel1 33 131 chromosome complete genome		91.043	0	0	0
k141_987	305	KT277634	Uncultured eukaryote clone T12-D-20 18S ribosomal RNA gene complete sequence		95.066	1.99e-130	0	0
k141_992	301	OU940194	uncultured fungus genomic DNA sequence contains 18S rRNA gene ITS1 5.8S rRNA gene ITS2 28S rRNA gene isolate consensus01488		83.388	3.57e-68	0	0
k141_994	321	KX866799	Haliclona sp. Po.25929 18S ribosomal RNA gene partial sequence	sponge	98.969	1.11e-38	0	0
k141_996	711	AF477623	Mikrocytos mackini small subunit ribosomal RNA gene partial sequence		79.381	2.47e-83	0	0
k141_1000	408	NC_026452	Thecamonas trahens strain ATCC 50062 mitochondrion complete genome<>Thecamonas trahens strain ATCC 50062 mitochondrion complete genome		76.316	1.16e-14	0	0
k141_1002	841	LN846131	Odilia bainae partial 28S rRNA gene isolate F397		76.955	1.34e-96	0	0
k141_1004	419	GU928909	Uncultured eukaryote clone F5K2Q4C04IJ69Z 28S ribosomal RNA gene partial sequence		83.082	3.06e-75	0	0
k141_1006	399	XR_006255798	PREDICTED: Amphibalanus amphitrite large subunit ribosomal RNA (LOC122377148) rRNA		97.243	0	0	0
k141_1011	433	KP308748	Uncultured archaeon clone gwc1 scaffold 6647 genomic sequence		74.055	5.61e-33	0	0
k141_1014	292	OY734802	MAG: Nitrosopumilus sp. isolate 9424c9fb-5f1c-4746-b453-2997914b57fc genome assembly chromosome: 1		96.552	5.26e-131	0	0
k141_1015	251	OY734802	MAG: Nitrosopumilus sp. isolate 9424c9fb-5f1c-4746-b453-2997914b57fc genome assembly chromosome: 1		95.618	9.84e-108	0	0
k141_1017	331	OY764338	MAG: Bryobacterales bacterium isolate da016bd0-139c-4015-aa9f-1ed2263db0ea genome assembly chromosome: 3		76.395	5.47e-22	0	0
k141_1018	536	CP003984	Planktomarina temperata RCA23 complete genome		98.499	0	0	0
k141_1019	315	GU924438	Uncultured bacterium clone F5K2Q4C04IPN98 23S ribosomal RNA gene partial sequence		80.105	3.97e-28	0	0
k141_1020	476	MH810167	Halamphora coffeaeformis voucher JPK7977-AMPH101 18S small subunit ribosomal RNA gene internal transcribed spacer 1 5.8S ribosomal RNA gene internal transcribed spacer 2 and 28S large subunit ribosomal RNA gene complete sequence		97.059	0	0	0
k141_1022	680	MT231950	Rhytidocystis nekhoroshkovae isolate 7Rit RP3 MBS small subunit ribosomal RNA gene partial sequence; internal transcribed spacer 1 5.8S ribosomal RNA gene and internal transcribed spacer 2 complete sequence; and large subunit ribosomal RNA gene partial sequence		88.983	5.47e-30	0	0
k141_1028	253	KX866799	Haliclona sp. Po.25929 18S ribosomal RNA gene partial sequence	sponge	92.105	6.6e-35	0	0
k141_1030	324	KC869631	Haliclona vansoesti voucher P10x38 28S ribosomal RNA gene partial sequence	sponge	96.639	6.67e-46	0	0
k141_1032	309	MG009200	Cephaloidophora oradareae 18S ribosomal RNA gene partial sequence		90.159	1.25e-107	0	0
k141_1033	386	KX866799	Haliclona sp. Po.25929 18S ribosomal RNA gene partial sequence	sponge	94.737	7.4e-111	0	0
k141_1035	438	OY787471	MAG: Desulfobacterales bacterium isolate 3b767e67-195d-4c3a-8bcb-1f550488cde7 genome assembly chromosome: 1		91.25	2.35e-116	0	0
k141_1037	713	GU460694	Uncultured bacterium clone ST19 5m clone20 16S ribosomal RNA gene partial sequence		97.842	1.39e-130	0	0
k141_1038	309	CP070651	MAG: Trueperaceae bacterium isolate bin86 chromosome		89.677	7.52e-105	0	0
k141_1040	526	FJ550451	Melicertum octocostatum voucher MHNG INVE48744 28S ribosomal RNA gene partial sequence		97.897	0	0	0
k141_1050	252	LC101865	Polydora hoplura gene for 28S ribosomal RNA partial sequence isolate: SDH08		99.115	3.87e-47	0	0
k141_1051	309	EF654518	Amphimedon queenslandica large subunit ribosomal RNA gene partial sequence	sponge	96.809	1.07e-33	0	0
k141_1057	532	KM191356	Haliclona vansoesti voucher UERJPOR 10 18S ribosomal RNA gene partial sequence<>Haliclona vansoesti voucher UERJPOR 30 18S ribosomal RNA gene partial sequence<>Haliclona vansoesti voucher UERJPOR 34 18S ribosomal RNA gene partial sequence	sponge	98.198	1.48e-44	0	0
k141_1060	324	OY848931	Xestospongia muta genome assembly chromosome: 15	sponge	100	6.86e-26	0	0
k141_1063	527	LC151287	Hemiarma marina gene for 28S ribosomal RNA partial sequence strain: SRT149		92.896	3.07e-66	0	0
k141_1064	641	KX430457	Plasmodiophora brassicae isolate Gangneung 1 18S ribosomal RNA gene partial sequence; internal transcribed spacer 1 5.8S ribosomal RNA gene and internal transcribed spacer 2 complete sequence; and 28S ribosomal RNA gene partial sequence		84.794	4.66e-100	0	0
k141_1066	326	AB453012	Cercozoa sp. YPF501 gene for nuclear large subunit ribosomal RNA partial sequence		85.714	1.77e-86	0	0
k141_1071	816	OU939588	uncultured fungus genomic DNA sequence contains 18S rRNA gene ITS1 5.8S rRNA gene ITS2 28S rRNA gene isolate consensus00882		81.944	1.38e-56	0	0
k141_1076	268	CP035425	Candidatus Nitrosopumilus sp. SW chromosome complete genome		100	1.7e-135	0	0
k141_1078	822	KX866799	Haliclona sp. Po.25929 18S ribosomal RNA gene partial sequence	sponge	100	3.02e-48	0	0
k141_1083	389	CP036201	Verrucomicrobia bacterium S94 chromosome complete genome		86.598	4.46e-113	0	0
k141_1085	352	OY848931	Xestospongia muta genome assembly chromosome: 15	sponge	100	3.55e-14	0	0
k141_1086	460	X87292	T.cuprinus 23S rRNA gene		89.588	3e-160	0	0
k141_1088	327	KM191356	Haliclona vansoesti voucher UERJPOR 10 18S ribosomal RNA gene partial sequence<>Haliclona vansoesti voucher UERJPOR 30 18S ribosomal RNA gene partial sequence<>Haliclona vansoesti voucher UERJPOR 34 18S ribosomal RNA gene partial sequence	sponge	96.429	6.65e-56	0	0
k141_1092	392	CP036296	Planctomycetes bacterium Pla86 chromosome complete genome		79.377	1.08e-34	0	0
k141_1093	345	EU305514	Eudendrium capillare large subunit 28S ribosomal RNA gene partial sequence		84.483	1.88e-86	0	0
k141_1094	500	MF422203	Hemistasiidae sp. isolate YPF1621 small subunit ribosomal RNA gene partial sequence		75.62	2.41e-17	0	0
k141_1098	278	KC869631	Haliclona vansoesti voucher P10x38 28S ribosomal RNA gene partial sequence	sponge	100	2.54e-64	0	0
k141_1103	601	OR380967	Ancyromonas sigmoides strain 1C2 small subunit ribosomal RNA gene partial sequence; internal transcribed spacer 1 5.8S ribosomal RNA gene and internal transcribed spacer 2 complete sequence; and large subunit ribosomal RNA gene partial sequence		85.792	2.19e-43	0	0
k141_1104	822	AP026677	Aquiluna sp. KACHI24 DNA complete genome		91.032	0	0	0
k141_1105	440	XR_008925618	PREDICTED: Spinacia oleracea 28S ribosomal RNA (LOC130465356) rRNA		83.2	1.62e-18	0	0
k141_1107	394	HE998683	Psammophaga sp. 12208 partial 18s rRNA gene isolate 12208		94.836	7.84e-86	0	0
k141_1113	562	OM891881	Tenuicylindrus belgicus small subunit ribosomal RNA gene partial sequence; internal transcribed spacer 1 5.8S ribosomal RNA gene and internal transcribed spacer 2 complete sequence; and large subunit ribosomal RNA gene partial sequence		98.575	0	0	0
k141_1114	446	OR168078	Ecytonucleospora hepatopenaei strain SHFX2 small subunit ribosomal RNA gene partial sequence; internal transcribed spacer complete sequence; and large subunit ribosomal RNA gene partial sequence		93.512	0	0	0
k141_1117	362	KC869631	Haliclona vansoesti voucher P10x38 28S ribosomal RNA gene partial sequence	sponge	94.631	7.45e-56	0	0
k141_1118	304	KC869631	Haliclona vansoesti voucher P10x38 28S ribosomal RNA gene partial sequence	sponge	97.917	1.81e-11	0	0
k141_1122	494	FN396828	Quinqueloculina seminulum 18S rRNA gene isolate 9680		87.897	2.52e-156	0	0
k141_1124	604	AP026677	Aquiluna sp. KACHI24 DNA complete genome		92.611	0	0	0
k141_1125	383	GU474885	Uncultured Chromatiales bacterium HF0200 41F04 genomic sequence		95.812	1.87e-171	0	0
k141_1132	374	KC869631	Haliclona vansoesti voucher P10x38 28S ribosomal RNA gene partial sequence	sponge	93.86	4.75e-38	0	0
k141_1134	2303	NC_067848	Gomphonema parvulum voucher personal collection:A.Bruce Cahoon:diatom-2021-A chloroplast complete genome<>Gomphonema parvulum voucher personal collection:A.Bruce Cahoon:diatom-2021-A chloroplast complete genome		87.9	0	0	0
k141_1135	311	OP771620	Kalathoeca cupula isolate sd4 large subunit ribosomal RNA gene partial sequence		84.295	1.7e-76	0	0
k141_1137	372	JQ733906	Litorilinea aerophila strain PRI-4131 small subunit ribosomal RNA tRNA-Ile (trnI) and large subunit ribosomal RNA genes complete sequence		88.649	1.95e-121	0	0
k141_1138	447	PP174297	Cercomonas sp. isolate JGP16 small subunit ribosomal RNA gene partial sequence; internal transcribed spacer 1 5.8S ribosomal RNA gene and internal transcribed spacer 2 complete sequence; and large subunit ribosomal RNA gene partial sequence		77.273	5.72e-43	0	0
k141_1139	365	KM191356	Haliclona vansoesti voucher UERJPOR 10 18S ribosomal RNA gene partial sequence<>Haliclona vansoesti voucher UERJPOR 30 18S ribosomal RNA gene partial sequence<>Haliclona vansoesti voucher UERJPOR 34 18S ribosomal RNA gene partial sequence	sponge	95.48	1.81e-156	0	0
k141_1140	1386	KC869631	Haliclona vansoesti voucher P10x38 28S ribosomal RNA gene partial sequence	sponge	98.352	6.39e-82	0	0
k141_1141	364	LN851711	Cribrorotalia sp. 17613 partial 28S rRNA gene isolate 17613 clone 64		85.593	1.61e-57	0	0
k141_1143	566	KJ434103	Euplotes petzi strain 1WS22-04 18S small subunit ribosomal RNA gene partial sequence; macronuclear<>Euplotes petzi strain 2ILa2 18S small subunit ribosomal RNA gene partial sequence; macronuclear<>Euplotes petzi strain 10ILa4 18S small subunit ribosomal RNA gene partial sequence; macronuclear		99.12	0	0	0
k141_1144	321	AY004266	Heterocapsa niei 23S ribosomal RNA gene complete sequence; chloroplast gene for chloroplast product		86.312	6.37e-71	0	0
k141_1146	715	NR_172598	Cymatolege isodiametrica strain TAU-MAC 1715 16S ribosomal RNA partial sequence<>Cymatolege isodiametrica TAU-MAC 1715 16S ribosomal RNA gene partial sequence		100	2.59e-53	0	0
k141_1150	327	KT816088	Uncultured eukaryote clone 57c 7253 18S ribosomal RNA gene partial sequence		82.8	2.41e-50	0	0
k141_1151	280	MW016147	Haliclona sp. 4 JV-2020 voucher UF 3961 large subunit ribosomal RNA gene partial sequence	sponge	97.101	1.55e-56	0	0
k141_1153	317	KC869631	Haliclona vansoesti voucher P10x38 28S ribosomal RNA gene partial sequence	sponge	83	1.47e-12	0	0
k141_1154	513	CP139035	Akkermansia sp. N21116 chromosome complete genome		87.476	7.24e-162	0	0
k141_1157	1489	OR162445	Ecytonucleospora hepatopenaei strain SHFX2 small subunit ribosomal RNA gene partial sequence; internal transcribed spacer complete sequence; and large subunit ribosomal RNA gene partial sequence		93.017	0	0	0
k141_1162	392	GU474842	Uncultured delta proteobacterium HF0010 01J10 genomic sequence		82.996	2.28e-51	0	0
k141_1163	1065	KM222136	Leptoamphisiella vermis voucher LLQ20061210 large subunit ribosomal RNA gene partial sequence		97.622	0	0	0
k141_1165	784	CP036290	Planctomycetes bacterium Pla163 chromosome complete genome		83.544	0	0	0
k141_1167	342	KM191356	Haliclona vansoesti voucher UERJPOR 10 18S ribosomal RNA gene partial sequence<>Haliclona vansoesti voucher UERJPOR 30 18S ribosomal RNA gene partial sequence<>Haliclona vansoesti voucher UERJPOR 34 18S ribosomal RNA gene partial sequence	sponge	97.426	6.33e-126	0	0
k141_1170	1202	GU567972	Uncultured myxobacterium HF0200 01L06 genomic sequence		83.548	0	0	0
k141_1171	613	NR_076741	Coraliomargarita akajimensis strain 04OKA010-24 23S ribosomal RNA gene complete sequence		87.967	0	0	0
k141_1172	339	OY760555	MAG: Saprospiraceae bacterium isolate 47d38807-29d1-482a-9d8f-4f30be9d992d genome assembly chromosome: 8		83.133	5.2e-77	0	0
k141_1173	571	MH009410	Uncultured eukaryote isolate P922 small subunit ribosomal RNA gene partial sequence		87.607	3.34e-66	0	0
k141_1174	343	CP103983	Cysteiniphilum sp. QT6929 chromosome complete genome		81.449	1.49e-67	0	0
k141_1175	453	NC_063457	Haslea tsukamotoi isolate Qingdao in China mitochondrion complete genome<>Haslea tsukamotoi isolate Qingdao in China mitochondrion complete genome		83.755	4.06e-114	0	0
k141_1176	328	KC869631	Haliclona vansoesti voucher P10x38 28S ribosomal RNA gene partial sequence	sponge	96.078	1.98e-11	0	0
k141_1181	690	KP100454	Haliclona sp. NBL-2014 18S ribosomal RNA gene partial sequence	sponge	100	9.17e-38	0	0
k141_1183	445	KX866799	Haliclona sp. Po.25929 18S ribosomal RNA gene partial sequence	sponge	99.31	3.3e-65	0	0
k141_1186	315	MK309360	Tuberlatum coatsi strain TUcoa LOHABE01 large subunit ribosomal RNA gene partial sequence		100	5.94e-106	0	0
k141_1187	388	OY288244	Agrostemma githago genome assembly chromosome: 6		85.217	6.53e-22	0	0
k141_1188	210	OY848931	Xestospongia muta genome assembly chromosome: 15	sponge	90.506	2.41e-48	0	0
k141_1190	397	HQ868115	Uncultured eukaryote clone SHAO448 18S ribosomal RNA gene partial sequence		92.157	3.63e-94	0	0
k141_1192	663	NR_076545	Desulfococcus oleovorans strain Hxd3 23S ribosomal RNA gene complete sequence		76.566	1.11e-51	0	0
k141_1193	494	OU942878	uncultured fungus genomic DNA sequence contains 18S rRNA gene ITS1 5.8S rRNA gene ITS2 28S rRNA gene isolate consensus04172		80.04	1.65e-93	0	0
k141_1196	383	KC869631	Haliclona vansoesti voucher P10x38 28S ribosomal RNA gene partial sequence	sponge	98.45	1.03e-54	0	0
k141_1197	327	AY210456	Bartensia gracilis 28S ribosomal RNA gene partial sequence		95.413	1.27e-142	0	0
k141_1201	315	AP017977	Neochlamydia sp. S13 DNA complete genome		88.525	1.67e-96	0	0
k141_1204	659	KX866799	Haliclona sp. Po.25929 18S ribosomal RNA gene partial sequence	sponge	99.371	8.31e-73	0	0
k141_1207	619	KX172520	Uncultured bacterium clone EyjYy100 16S ribosomal RNA gene partial sequence		88.853	0	0	0
k141_1208	552	DQ504339	Uncultured heterolobosean clone LC103 5EP 3 18S ribosomal RNA gene partial sequence		79.943	9.03e-62	0	0
k141_1210	622	KF562248	Polydora haswelli haplotype N2 28S ribosomal RNA gene partial sequence		99.254	6.17e-59	0	0
k141_1211	276	KM191356	Haliclona vansoesti voucher UERJPOR 10 18S ribosomal RNA gene partial sequence<>Haliclona vansoesti voucher UERJPOR 30 18S ribosomal RNA gene partial sequence<>Haliclona vansoesti voucher UERJPOR 34 18S ribosomal RNA gene partial sequence	sponge	96.429	5.48e-56	0	0
k141_1214	396	KC869631	Haliclona vansoesti voucher P10x38 28S ribosomal RNA gene partial sequence	sponge	92.806	2.32e-46	0	0
k141_1215	393	KC869631	Haliclona vansoesti voucher P10x38 28S ribosomal RNA gene partial sequence	sponge	92.806	2.3e-46	0	0
k141_1216	487	KC869631	Haliclona vansoesti voucher P10x38 28S ribosomal RNA gene partial sequence	sponge	93.985	2.9e-46	0	0
k141_1224	467	KJ762422	Uncultured eukaryote clone SGYT939 18S ribosomal RNA gene partial sequence		100	0	0	0
k141_1228	592	CP036296	Planctomycetes bacterium Pla86 chromosome complete genome		84.925	6.53e-163	0	0
k141_1229	513	MK478813	Photobacterium sp. strain FC615 16S ribosomal RNA gene partial sequence		95.906	0	0	0
k141_1232	357	CP139781	Opitutus sp. WL0086 chromosome complete genome		93.296	1.08e-143	0	0
k141_1233	380	EU686601	Uncultured bacterium AD66-C11 genomic sequence		93.684	5.27e-157	0	0
k141_1238	529	OY781052	MAG: Anaerolineales bacterium isolate 8f30ff37-2813-42b5-9c00-6db16bde24f3 genome assembly chromosome: 1		83.562	2.38e-67	0	0
k141_1240	303	JN202432	Parvamoeba rugata strain CCAP 1556/1 clone 12213 18S ribosomal RNA gene partial sequence		91.776	3.37e-113	0	0
k141_1241	438	KC869631	Haliclona vansoesti voucher P10x38 28S ribosomal RNA gene partial sequence	sponge	100	2.57e-51	0	0
k141_1242	486	KM191356	Haliclona vansoesti voucher UERJPOR 10 18S ribosomal RNA gene partial sequence<>Haliclona vansoesti voucher UERJPOR 30 18S ribosomal RNA gene partial sequence<>Haliclona vansoesti voucher UERJPOR 34 18S ribosomal RNA gene partial sequence	sponge	97.048	1.55e-123	0	0
k141_1243	558	OX638326	MAG: uncultured Alphaproteobacteria bacterium isolate 36580269-0a0b-41f5-a0f3-8f7859907d82 genome assembly chromosome: 1		91.219	0	0	0
k141_1244	411	KP308742	Uncultured archaeon clone gwa2 scaffold 16033 genomic sequence		77.961	4.07e-39	0	0
k141_1245	536	CP065003	Acidobacteria bacterium isolate Kalu 18-Q3-R12-55 MAXAC.185 cln chromosome complete genome		91.776	0	0	0
k141_1247	602	AY827855	Rhynchomonas nasuta strain HFCC99 18S ribosomal RNA gene partial sequence		90.148	0	0	0
k141_1248	323	MH009787	Uncultured eukaryote isolate P1299 small subunit ribosomal RNA gene partial sequence		98.361	2.17e-115	0	0
k141_1251	306	AY425012	Diplonema sp. ATCC 50232 18S ribosomal RNA gene partial sequence		94.481	3.34e-128	0	0
k141_1255	468	KC869631	Haliclona vansoesti voucher P10x38 28S ribosomal RNA gene partial sequence	sponge	97.938	7.83e-37	0	0
k141_1257	353	CP036434	Planctomycetes bacterium Poly30 chromosome complete genome		84.024	1.5e-82	0	0
k141_1259	398	EF654518	Amphimedon queenslandica large subunit ribosomal RNA gene partial sequence	sponge	98.069	2.1e-121	0	0
k141_1260	424	OY771484	MAG: Thermoguttaceae bacterium isolate 6d2dc2d4-6dd0-4c87-b5e3-0172890c642a genome assembly chromosome: 5		77.57	5.3e-58	0	0
k141_1261	545	FJ032658	Uncultured marine diatom clone DH22 2A36 28S ribosomal RNA gene partial sequence		94.581	1.27e-174	0	0
k141_1266	922	NC_013359	Bryopsis hypnoides chloroplast complete genome<>Bryopsis hypnoides chloroplast complete genome		92.043	0	0	0
k141_1267	337	ON819178	Salmoxcellia vastator strain BC241120 internal transcribed spacer region partial sequence		87.324	3.29e-34	0	0
k141_1273	398	EU795148	Uncultured bacterium GRIST08 genomic sequence		89.378	9.62e-130	0	0
k141_1275	593	DQ986777	Ochrolechia sp. AFTOL 318 isolate AFTOL-ID 318 28S large subunit ribosomal RNA gene partial sequence		83.077	2.81e-37	0	0
k141_1278	1155	MW218404	Diclidophlebia lanceomedia isolate LSlanceo large subunit ribosomal RNA gene partial sequence		86.286	1.56e-42	0	0
k141_1283	453	DQ438242	Wickerhamiella versatilis strain NRRL Y-6652 26S ribosomal RNA gene partial sequence		75.652	6.01e-18	0	0
k141_1285	703	AM997787	Uncultured deep-sea bacterium 16S rRNA gene clone Ucb1563		93.626	0	0	0
k141_1287	547	KC869631	Haliclona vansoesti voucher P10x38 28S ribosomal RNA gene partial sequence	sponge	92.754	1.18e-45	0	0
k141_1289	434	CP003843	Candidatus Nitrosopumilus sp. AR2 complete genome		100	1.07e-124	0	0
k141_1292	547	AB505616	Uncultured eukaryote gene for 18S rRNA partial sequence clone: DM2-SGM37		90.604	7.76e-162	0	0
k141_1295	352	AF409124	Heterosigma akashiwo internal transcribed spacer 1 5.8S ribosomal RNA gene internal transcribed spacer 2 and 28S large subunit ribosomal RNA gene complete sequence		100	0	0	0
k141_1303	400	KM191356	Haliclona vansoesti voucher UERJPOR 10 18S ribosomal RNA gene partial sequence<>Haliclona vansoesti voucher UERJPOR 30 18S ribosomal RNA gene partial sequence<>Haliclona vansoesti voucher UERJPOR 34 18S ribosomal RNA gene partial sequence	sponge	98.246	2.34e-46	0	0
k141_1304	883	OY848931	Xestospongia muta genome assembly chromosome: 15	sponge	98.824	1.55e-31	0	0
k141_1305	371	KC869631	Haliclona vansoesti voucher P10x38 28S ribosomal RNA gene partial sequence	sponge	90	7.82e-41	0	0
k141_1306	323	OY848931	Xestospongia muta genome assembly chromosome: 15	sponge	100	3.18e-24	0	0
k141_1313	1511	CP076041	Opitutae bacterium ISCC 51 isolate A3 chromosome complete genome		89.076	0	0	0
k141_1314	507	KX866799	Haliclona sp. Po.25929 18S ribosomal RNA gene partial sequence	sponge	97.143	2.31e-57	0	0
k141_1316	315	EF434048	Uncultured fungus clone TA12 OTU31 small subunit ribosomal RNA gene partial sequence; internal transcribed spacer 1 5.8S ribosomal RNA gene and internal transcribed spacer 2 complete sequence; and large subunit ribosomal RNA gene partial sequence		89.062	3.95e-33	0	0
k141_1317	391	OY762926	MAG: Gemmatimonadota bacterium isolate 6e3ee631-f785-49ea-85f7-2f24cfa146af genome assembly chromosome: 1		79.25	2.88e-65	0	0
k141_1319	351	XR_009695356	PREDICTED: Dama dama 28S ribosomal RNA (LOC133067582) rRNA		82.54	9.78e-20	0	0
k141_1322	280	MT311497	Stephanollona sp. BLEED170 large subunit ribosomal RNA gene partial sequence		100	2.56e-64	0	0
k141_1323	305	MW604671	Uncultured Synechococcus sp. clone Clone424 16S ribosomal RNA gene partial sequence; 16S-23S ribosomal RNA intergenic spacer complete sequence; and 23S ribosomal RNA gene partial sequence		99.573	7.3e-115	0	0
k141_1325	365	KM191356	Haliclona vansoesti voucher UERJPOR 10 18S ribosomal RNA gene partial sequence<>Haliclona vansoesti voucher UERJPOR 30 18S ribosomal RNA gene partial sequence<>Haliclona vansoesti voucher UERJPOR 34 18S ribosomal RNA gene partial sequence	sponge	96.61	2.74e-45	0	0
k141_1327	442	OM641906	Halacarellus balticus voucher UFMG AC 190606 large subunit ribosomal RNA gene partial sequence		82.336	1.17e-69	0	0
k141_1328	374	FJ973372	Telonema subtile strain RCC 404 28S ribosomal RNA gene partial sequence		99.732	0	0	0
k141_1329	305	KP100454	Haliclona sp. NBL-2014 18S ribosomal RNA gene partial sequence	sponge	98.718	3.83e-28	0	0
k141_1339	304	KX866799	Haliclona sp. Po.25929 18S ribosomal RNA gene partial sequence	sponge	94.118	3.79e-33	0	0
k141_1341	683	KC869631	Haliclona vansoesti voucher P10x38 28S ribosomal RNA gene partial sequence	sponge	94.326	4.13e-51	0	0
k141_1343	946	CP136751	MAG: Candidatus Persebacteraceae bacterium AB1(2) chromosome complete genome		87.941	0	0	0
k141_1344	549	CP036296	Planctomycetes bacterium Pla86 chromosome complete genome		80.24	3.97e-95	0	0
k141_1345	450	NC_011087	Paulinella chromatophora chromatophore complete genome<>Paulinella chromatophora chromatophore complete genome		94.382	2.12e-27	0	0
k141_1348	310	AY599489	Tigriopus californicus strain SC 28S ribosomal RNA gene partial sequence; 28S-18S ribosomal RNA intergenic spacer complete sequence; and 18S ribosomal RNA gene partial sequence		86.861	4.7e-77	0	0
k141_1350	319	KX982500	Stentor coeruleus strain MSU large subunit ribosomal RNA gene partial sequence		86.42	5.33e-12	0	0
k141_1353	517	FJ550447	Laomedea calceolifera voucher MHNG INVE37296 28S ribosomal RNA gene partial sequence		92.971	1.54e-178	0	0
k141_1355	834	MZ267684	Chaetoceros pseudocurvisetus isolate CNS00390 large subunit ribosomal RNA gene partial sequence		80.426	2.04e-154	0	0
k141_1357	364	CP040883	Staphylococcus epidermidis strain O47 chromosome complete genome		99.725	0	0	0
k141_1358	427	GU929092	Uncultured eukaryote clone F5K2Q4C04JW64V 28S ribosomal RNA gene partial sequence		96.078	2.65e-11	0	0
k141_1359	420	KC869631	Haliclona vansoesti voucher P10x38 28S ribosomal RNA gene partial sequence	sponge	93.805	1.94e-37	0	0
k141_1360	352	OU941567	uncultured fungus genomic DNA sequence contains 18S rRNA gene ITS1 5.8S rRNA gene ITS2 28S rRNA gene isolate consensus02861		83.668	1.5e-82	0	0
k141_1362	402	KC869631	Haliclona vansoesti voucher P10x38 28S ribosomal RNA gene partial sequence	sponge	91.111	2.37e-41	0	0
k141_1363	382	MZ606665	Polydora hoplura voucher PHO001 large subunit ribosomal RNA gene partial sequence; mitochondrial		97.642	7.47e-96	0	0
k141_1364	532	JF906994	Alexandrium tamarense strain ATHK 18S ribosomal RNA gene partial sequence; internal transcribed spacer 1 5.8S ribosomal RNA gene and internal transcribed spacer 2 complete sequence; and large subunit ribosomal RNA gene partial sequence		100	1.6e-173	0	0
k141_1365	391	KC869631	Haliclona vansoesti voucher P10x38 28S ribosomal RNA gene partial sequence	sponge	92.754	8.22e-46	0	0
k141_1369	320	KT817997	Uncultured eukaryote clone 53c 111564 18S ribosomal RNA gene partial sequence		92.23	1.67e-111	0	0
k141_1373	390	KC869631	Haliclona vansoesti voucher P10x38 28S ribosomal RNA gene partial sequence	sponge	92.254	2.28e-46	0	0
k141_1379	318	AY184804	Waddlia sp. G817 16S ribosomal RNA gene and 16S-23S ribosomal RNA intergenic spacer complete sequence; and 23S ribosomal RNA gene partial sequence		82.979	2.38e-35	0	0
k141_1380	514	JQ198980	Uncultured bacterium clone SeaWat F221 16S ribosomal RNA gene partial sequence		95.34	0	0	0
k141_1385	933	DQ378019	Aora gracilis 18S ribosomal RNA gene complete sequence		92.075	0	0	0
k141_1389	551	MH157906	Haliclona sp. GW30166 28S ribosomal RNA gene partial sequence	sponge	85.849	7.42e-18	0	0
k141_1390	498	KX866799	Haliclona sp. Po.25929 18S ribosomal RNA gene partial sequence	sponge	98.734	1.03e-70	0	0
k141_1393	657	AF479130	Viviania marifolia 26S ribosomal RNA gene complete sequence		79.848	1.12e-41	0	0
k141_1394	303	KM191356	Haliclona vansoesti voucher UERJPOR 10 18S ribosomal RNA gene partial sequence<>Haliclona vansoesti voucher UERJPOR 30 18S ribosomal RNA gene partial sequence<>Haliclona vansoesti voucher UERJPOR 34 18S ribosomal RNA gene partial sequence	sponge	91.722	1.21e-112	0	0
k141_1395	381	JQ226554	Uncultured marine archaeon clone SHAA641 16S ribosomal RNA gene partial sequence		98.252	1.96e-136	0	0
k141_1396	308	FJ032650	Uncultured marine Acantharea clone Ma121 1A29 28S ribosomal RNA gene partial sequence		90.351	1.79e-31	0	0
k141_1397	863	MZ504149	Chromadoropsis vivipara isolate C-Mv internal transcribed spacer 2 and large subunit ribosomal RNA gene partial sequence		84.677	0	0	0
k141_1400	723	OU943139	uncultured fungus genomic DNA sequence contains 18S rRNA gene ITS1 5.8S rRNA gene ITS2 28S rRNA gene isolate consensus04433		94.886	7.14e-69	0	0
k141_1402	415	KC869631	Haliclona vansoesti voucher P10x38 28S ribosomal RNA gene partial sequence	sponge	98.305	1.46e-48	0	0
k141_1403	534	JQ085822	Uncultured bacterium W5-15b genomic sequence		82.222	2.88e-121	0	0
k141_1404	329	KC869631	Haliclona vansoesti voucher P10x38 28S ribosomal RNA gene partial sequence	sponge	100	2.49e-30	0	0
k141_1405	1217	OY848932	Xestospongia muta genome assembly organelle: mitochondrion	sponge	85.014	0	0	0
k141_1406	345	KX866799	Haliclona sp. Po.25929 18S ribosomal RNA gene partial sequence	sponge	100	2e-41	0	0
k141_1408	478	LN886721	Bolivina sp. 10180 partial 18S rRNA gene isolate 10180 clone 2		99.105	0	0	0
k141_1411	2080	DQ889930	Uncultured beta proteobacterium clone EC24 16S ribosomal RNA gene partial sequence		92.634	0	0	0
k141_1419	549	OY776568	MAG: Phycisphaerae bacterium isolate 383648cc-b706-4f19-8acf-b8ba9176e0b9 genome assembly chromosome: 1		77.861	6.75e-83	0	0
k141_1420	362	KX665531	Eucheilota sp. MZUSP 3368 voucher MZUSP:3368 28S ribosomal RNA gene partial sequence		94.751	6.46e-156	0	0
k141_1423	613	KX866799	Haliclona sp. Po.25929 18S ribosomal RNA gene partial sequence	sponge	99.291	7.81e-63	0	0
k141_1424	392	AY026376	Mycale fibrexilis 28S large subunit ribosomal RNA gene partial sequence		98.728	0	0	0
k141_1428	340	AF268611	Uncultured marine group II euryarchaeote EBAC37F11 BAC clone 37F11 partial sequence		96.765	1.68e-156	0	0
k141_1429	310	LC632603	Amoebophrya sp. OSK2019 gene for large subunit ribosomal RNA partial sequence		99.644	5.55e-141	0	0
k141_1433	1134	CP091037	Muricauda sp. SCSIO 65647 chromosome complete genome		83.163	3.96e-93	0	0
k141_1434	541	CP048620	MAG: Candidatus Nitrohelix vancouverensis isolate VA-1 chromosome		85.976	2.84e-141	0	0
k141_1437	344	AM779691	Kellia cf. jacksoniana partial 28S rRNA gene specimen voucher BMNH 20070232 (Natural History Museum London)		99.558	2.34e-110	0	0
k141_1440	403	MW016147	Haliclona sp. 4 JV-2020 voucher UF 3961 large subunit ribosomal RNA gene partial sequence	sponge	92.216	1.8e-57	0	0
k141_1442	461	AY620343	Uncultured cercozoan clone 7-2.6 small subunit ribosomal RNA gene partial sequence		85.127	7.23e-82	0	0
k141_1444	402	OY718804	Litomosoides sigmodontis genome assembly chromosome: 2		79.883	1.8e-57	0	0
k141_1445	335	OY762574	MAG: Acidobacteriota bacterium isolate 6d834bca-fe92-435a-98ea-3ded135ce894 genome assembly chromosome: 15		76.316	1.18e-28	0	0
k141_1446	438	KC869631	Haliclona vansoesti voucher P10x38 28S ribosomal RNA gene partial sequence	sponge	90.071	2.61e-41	0	0
k141_1448	395	AY986916	Aschersonia sp. P.C. 627 28S large subunit ribosomal RNA gene partial sequence		77.703	2.35e-36	0	0
k141_1450	866	MK097450	Nannopus bulbiseta isolate 2M(St.2) large subunit ribosomal RNA gene partial sequence		91.419	0	0	0
k141_1452	348	KX866799	Haliclona sp. Po.25929 18S ribosomal RNA gene partial sequence	sponge	96.371	3.07e-109	0	0
k141_1453	458	OX345645	Petrosia ficiformis genome assembly chromosome: 10		91.667	3.56e-35	0	0
k141_1454	458	GU474851	Uncultured Sphingobacteriales bacterium HF0010 19H17 genomic sequence		92.241	1.11e-134	0	0
k141_1464	290	KX866799	Haliclona sp. Po.25929 18S ribosomal RNA gene partial sequence	sponge	97.569	2.41e-134	0	0
k141_1472	306	XM_008147121	PREDICTED: Eptesicus fuscus G protein subunit alpha i3 (GNAI3) mRNA		87.013	1.41e-12	0	0
k141_1476	397	MH157906	Haliclona sp. GW30166 28S ribosomal RNA gene partial sequence	sponge	87.603	2.39e-26	0	0
k141_1478	489	OY848931	Xestospongia muta genome assembly chromosome: 15	sponge	98.78	3.85e-30	0	0
k141_1481	352	KC869631	Haliclona vansoesti voucher P10x38 28S ribosomal RNA gene partial sequence	sponge	93.333	3.43e-39	0	0
k141_1482	598	KC869631	Haliclona vansoesti voucher P10x38 28S ribosomal RNA gene partial sequence	sponge	100	1.01e-41	0	0
k141_1484	635	NG_027561	Rozella allomycis UCBMG BK 47-054 28S rRNA gene partial sequence; from reference material<>Rozella allomycis isolate AFTOL-ID 297 28S ribosomal RNA gene partial sequence		88.889	3.96e-26	0	0
k141_1487	394	XM_020774603	PREDICTED: Orbicella faveolata ras-related protein Rab-5B-like (LOC110067288) mRNA		85.638	8.29e-46	0	0
k141_1488	380	HQ601788	Uncultured bacterium clone Y785-36 16S ribosomal RNA gene partial sequence		100	2.73e-80	0	0
k141_1490	421	KX866799	Haliclona sp. Po.25929 18S ribosomal RNA gene partial sequence	sponge	100	4.24e-29	0	0
k141_1492	494	KT813991	Uncultured eukaryote clone 51c 656 18S ribosomal RNA gene partial sequence		93.141	1.62e-108	0	0
k141_1493	372	KC902323	Haliclona vansoesti voucher SI06x152 small subunit 18S ribosomal RNA gene partial sequence	sponge	96.721	2.26e-16	0	0
k141_1494	344	JF521638	Alexandrium pseudogoniaulax strain OF2AUG09 18S ribosomal RNA gene partial sequence; internal transcribed spacer 1 5.8S ribosomal RNA gene and internal transcribed spacer 2 complete sequence; and 28S ribosomal RNA gene partial sequence		100	4.59e-177	0	0
k141_1495	314	CP017414	Halobacteriovorax marinus strain BE01 chromosome complete genome		90.393	4.77e-77	0	0
k141_1498	342	KX866799	Haliclona sp. Po.25929 18S ribosomal RNA gene partial sequence	sponge	100	1.56e-32	0	0
k141_1499	749	KC869631	Haliclona vansoesti voucher P10x38 28S ribosomal RNA gene partial sequence	sponge	99.286	3.47e-62	0	0
k141_1500	314	OY848931	Xestospongia muta genome assembly chromosome: 15	sponge	96.203	2.38e-25	0	0
k141_1501	338	EU373977	Uncultured Lentisphaerae bacterium clone HCM3MC91 8F FL 16S ribosomal RNA gene partial sequence		89.021	6.38e-111	0	0
k141_1505	379	OX345645	Petrosia ficiformis genome assembly chromosome: 10		100	1.04e-34	0	0
k141_1506	390	KX713436	Trichomya hirsuta voucher BivAToL-74 28S ribosomal RNA gene complete sequence		100	0	0	0
k141_1507	497	KP100454	Haliclona sp. NBL-2014 18S ribosomal RNA gene partial sequence	sponge	91.182	0	0	0
k141_1508	607	CP138858	Coraliomargarita sp. J2-16 chromosome complete genome		91.447	0	0	0
k141_1512	360	KC869631	Haliclona vansoesti voucher P10x38 28S ribosomal RNA gene partial sequence	sponge	96.667	2.18e-16	0	0
k141_1513	684	OR400202	Zygocanna sp. MKL-2023 mitochondrion partial genome		90.238	1.29e-150	0	0
k141_1514	351	KC869631	Haliclona vansoesti voucher P10x38 28S ribosomal RNA gene partial sequence	sponge	96.512	1.25e-28	0	0
k141_1518	509	MH157906	Haliclona sp. GW30166 28S ribosomal RNA gene partial sequence	sponge	88.971	1.43e-34	0	0
k141_1519	440	KC869631	Haliclona vansoesti voucher P10x38 28S ribosomal RNA gene partial sequence	sponge	91.367	1.57e-43	0	0
k141_1521	467	HQ144087	Uncultured euryarchaeote clone D9 16S ribosomal RNA gene partial sequence		87.957	2.39e-151	0	0
k141_1522	352	KP308743	Uncultured archaeon clone gwa2 scaffold 403963 genomic sequence		88.701	6.63e-116	0	0
k141_1525	281	FJ550427	Eucheilota menoni voucher MHNG INVE33457 28S ribosomal RNA gene partial sequence		97.08	7.24e-55	0	0
k141_1526	351	JQ245080	Oxnerella micra 28S ribosomal RNA gene partial sequence		90.71	3.32e-59	0	0
k141_1527	463	KC869631	Haliclona vansoesti voucher P10x38 28S ribosomal RNA gene partial sequence	sponge	90.78	5.94e-43	0	0
k141_1532	398	KX866799	Haliclona sp. Po.25929 18S ribosomal RNA gene partial sequence	sponge	100	1.05e-64	0	0
k141_1539	389	KF562248	Polydora haswelli haplotype N2 28S ribosomal RNA gene partial sequence		98.8	2.65e-120	0	0
k141_1540	492	CP102250	Alistipes indistinctus YIT 12060 chromosome complete genome		90.71	4.8e-59	0	0
k141_1543	377	KC869631	Haliclona vansoesti voucher P10x38 28S ribosomal RNA gene partial sequence	sponge	91.525	2.88e-35	0	0
k141_1546	347	KC869631	Haliclona vansoesti voucher P10x38 28S ribosomal RNA gene partial sequence	sponge	96.522	1.21e-43	0	0
k141_1547	440	GU170760	Uncultured Verrucomicrobium sp. clone CM01188X1D01 16S ribosomal RNA gene partial sequence		86.425	5e-128	0	0
k141_1548	738	MK946420	Uncultured soil eukaryote clone h374 small subunit ribosomal RNA gene partial sequence		89.076	5.6e-75	0	0
k141_1549	446	KC869631	Haliclona vansoesti voucher P10x38 28S ribosomal RNA gene partial sequence	sponge	94.485	1.86e-112	0	0
k141_1552	373	KC869631	Haliclona vansoesti voucher P10x38 28S ribosomal RNA gene partial sequence	sponge	99.291	4.57e-63	0	0
k141_1558	1011	KC869631	Haliclona vansoesti voucher P10x38 28S ribosomal RNA gene partial sequence	sponge	98.582	6.14e-61	0	0
k141_1559	524	OU943067	uncultured fungus genomic DNA sequence contains 18S rRNA gene ITS1 5.8S rRNA gene ITS2 28S rRNA gene isolate consensus04361		76.018	8.72e-47	0	0
k141_1560	369	FN552037	Amphiscolops bermudensis partial 28S rRNA gene isolate 1		89.459	1.92e-126	0	0
k141_1564	200	EF654518	Amphimedon queenslandica large subunit ribosomal RNA gene partial sequence	sponge	97	7.77e-88	0	0
k141_1567	590	KP030838	Flavobacterium sp. KCTC 42148 16S ribosomal RNA gene partial sequence		96.73	1.39e-169	0	0
k141_1568	494	KC869631	Haliclona vansoesti voucher P10x38 28S ribosomal RNA gene partial sequence	sponge	100	2.96e-41	0	0
k141_1569	728	EU879935	Euphysa tentaculata 28S large subunit ribosomal RNA gene partial sequence		88.333	3.03e-137	0	0
k141_1570	321	LR134366	Wolinella succinogenes strain NCTC11488 genome assembly chromosome: 1		87	3.18e-19	0	0
k141_1572	373	AY705481	Uncultured bacterium isolate ALT7 23S ribosomal RNA gene partial sequence		88.312	7.02e-121	0	0
k141_1573	438	GU001159	Rhizamoeba saxonica 18S ribosomal RNA gene partial sequence; internal transcribed spacer 1 5.8S ribosomal RNA gene and internal transcribed spacer 2 complete sequence; and 28S ribosomal RNA gene partial sequence		89.724	2.93e-140	0	0
k141_1575	686	KC869631	Haliclona vansoesti voucher P10x38 28S ribosomal RNA gene partial sequence	sponge	92.632	3.32e-27	0	0
k141_1577	393	CP116968	Candidatus Nitrospira neomarina strain DK chromosome complete genome		88.101	7.39e-126	0	0
k141_1578	744	LC258382	Skeletonema marinoi genes for 5.8S rRNA ITS2 28S rRNA partial and complete sequence strain: CCMP 2497		97.109	0	0	0
k141_1579	472	OY848931	Xestospongia muta genome assembly chromosome: 15	sponge	100	1.32e-34	0	0
k141_1582	1290	LC049335	Pulleniatina obliquiloculata gene for 28S rRNA partial sequence isolate: 11-9-T101		91.444	1.7e-62	0	0
k141_1584	425	KX516718	Euplotes sinicus isolate L14S small subunit ribosomal RNA gene partial sequence		91.184	7.82e-146	0	0
k141_1586	770	AP026154	Fistulifera solaris JPCC DA0580 DNA chromosome 22 l complete sequence		92.112	1.13e-151	0	0
k141_1587	574	KC869631	Haliclona vansoesti voucher P10x38 28S ribosomal RNA gene partial sequence	sponge	98.525	2.92e-166	0	0
k141_1588	381	CP058931	MAG: Nitrospira sp. isolate DJ chromosome		87.578	5.76e-97	0	0
k141_1589	917	AB646767	Amphicorina mobilis gene for 18S ribosomal RNA partial sequence		91.489	8.06e-159	0	0
k141_1591	512	KX866799	Haliclona sp. Po.25929 18S ribosomal RNA gene partial sequence	sponge	100	4.98e-64	0	0
k141_1592	384	KX866799	Haliclona sp. Po.25929 18S ribosomal RNA gene partial sequence	sponge	100	3.65e-64	0	0
k141_1596	449	KC869631	Haliclona vansoesti voucher P10x38 28S ribosomal RNA gene partial sequence	sponge	100	1.26e-29	0	0
k141_1597	420	KX866799	Haliclona sp. Po.25929 18S ribosomal RNA gene partial sequence	sponge	99.153	3.18e-50	0	0
k141_1598	538	DQ297751	Ploesoma truncatus 28S ribosomal RNA gene partial sequence		83.978	1.41e-89	0	0
k141_1605	601	XM_053265830	PREDICTED: Hemicordylus capensis histone H2A-IV (LOC128331865) mRNA		82.044	3.48e-76	0	0
k141_1607	920	NC_061377	Polydora hoplura mitochondrion complete genome<>Polydora hoplura mitochondrion complete genome		95.756	3.71e-167	0	0
k141_1608	367	DQ205365	Cibicides refulgens isolate C172.71 small subunit ribosomal RNA gene partial sequence		98.462	1.09e-158	0	0
k141_1609	408	OY771535	MAG: Desulfomonilaceae bacterium isolate 8deb2ff7-9cb5-4438-9dd6-cb8d27c5cb84 genome assembly chromosome: 1		73.99	4.1e-29	0	0
k141_1611	535	LC485280	Dactylodinium arachnoides LJD75 genes for 18S rRNA ITS1 5.8S rRNA ITS2 28S rRNA partial and complete sequence		100	2.26e-112	0	0
k141_1613	591	XM_062433017	PREDICTED: Scomber scombrus heat shock cognate 70 kDa protein (LOC133993892) mRNA		82.512	7.2e-93	0	0
k141_1615	339	JN242225	Haliclona sp. I GPM-2011 NADH dehydrogenase subunit 1 (NAD1) gene partial cds; mitochondrial	sponge	94.167	1.97e-41	0	0
k141_1618	461	AJ404295	Borelis schlumbergeri 18S rRNA gene isolate 191		78.439	1.23e-69	0	0
k141_1619	340	KX866799	Haliclona sp. Po.25929 18S ribosomal RNA gene partial sequence	sponge	97.398	2.93e-124	0	0
k141_1620	406	CP036296	Planctomycetes bacterium Pla86 chromosome complete genome		85.34	1.32e-103	0	0
k141_1621	328	MH673579	Skeletonema dohrnii isolate SkelB 28S ribosomal RNA gene partial sequence		98.889	3.85e-83	0	0
k141_1622	370	KX866799	Haliclona sp. Po.25929 18S ribosomal RNA gene partial sequence	sponge	98.618	5.53e-102	0	0
k141_1623	408	KC869631	Haliclona vansoesti voucher P10x38 28S ribosomal RNA gene partial sequence	sponge	92.647	1.11e-44	0	0
k141_1626	545	X87286	N.exedens 23S rRNA gene		82.878	8.07e-132	0	0
k141_1630	552	CP087563	Planctomycetes bacterium syqfu chromosome complete genome		82.796	1.06e-130	0	0
k141_1631	412	AF441346	Haliclona vansoesti 28S ribosomal RNA gene partial sequence	sponge	98.276	7.03e-17	0	0
k141_1633	309	KM191356	Haliclona vansoesti voucher UERJPOR 10 18S ribosomal RNA gene partial sequence<>Haliclona vansoesti voucher UERJPOR 30 18S ribosomal RNA gene partial sequence<>Haliclona vansoesti voucher UERJPOR 34 18S ribosomal RNA gene partial sequence	sponge	95.918	2.98e-34	0	0
k141_1637	443	KX866799	Haliclona sp. Po.25929 18S ribosomal RNA gene partial sequence	sponge	100	1.18e-64	0	0
k141_1641	417	MT730972	Spizellomyces acuminatus isolate Sacum small subunit ribosomal RNA gene partial sequence; internal transcribed spacer 1 5.8S ribosomal RNA gene and internal transcribed spacer 2 complete sequence; and large subunit ribosomal RNA gene partial sequence		77.826	1.17e-24	0	0
k141_1643	494	KC869631	Haliclona vansoesti voucher P10x38 28S ribosomal RNA gene partial sequence	sponge	99.048	6.37e-43	0	0
k141_1644	688	KC869631	Haliclona vansoesti voucher P10x38 28S ribosomal RNA gene partial sequence	sponge	94.068	5.46e-40	0	0
k141_1645	280	KM191356	Haliclona vansoesti voucher UERJPOR 10 18S ribosomal RNA gene partial sequence<>Haliclona vansoesti voucher UERJPOR 30 18S ribosomal RNA gene partial sequence<>Haliclona vansoesti voucher UERJPOR 34 18S ribosomal RNA gene partial sequence	sponge	94.156	1.55e-56	0	0
k141_1646	353	JN242240	Haliclona sp. M GPM-2011 NADH dehydrogenase subunit 1 (NAD1) gene partial cds; mitochondrial	sponge	98.551	1.4e-132	0	0
k141_1647	342	KC429478	Bornia sebetia voucher BivAToL-122 28S ribosomal RNA gene partial sequence		99.115	7.68e-170	0	0
k141_1654	536	CP036290	Planctomycetes bacterium Pla163 chromosome complete genome		73.713	4.19e-40	0	0
k141_1656	346	GU926050	Uncultured bacterium clone F5K2Q4C04I6KL7 23S ribosomal RNA gene partial sequence		85.714	9.42e-35	0	0
k141_1657	319	AY829085	Asplanchna sieboldi 28S ribosomal RNA gene partial sequence		97.398	2.72e-124	0	0
k141_1659	357	KC869631	Haliclona vansoesti voucher P10x38 28S ribosomal RNA gene partial sequence	sponge	91.919	1.64e-27	0	0
k141_1660	333	KC869631	Haliclona vansoesti voucher P10x38 28S ribosomal RNA gene partial sequence	sponge	95.527	1.68e-136	0	0
k141_1664	359	CP045508	Desulfolutivibrio sulfoxidireducens strain DSM 107105 chromosome complete genome		82.407	1.21e-68	0	0
k141_1665	325	AF259427	Drachiella spectabilis clone dspe large subunit ribosomal RNA gene partial sequence		77.143	6.99e-16	0	0
k141_1666	356	MW016157	Haplosclerida sp. 13 JV-2020 voucher KBOA061118422 large subunit ribosomal RNA gene partial sequence		96.067	6.3e-161	0	0
k141_1669	368	KC869631	Haliclona vansoesti voucher P10x38 28S ribosomal RNA gene partial sequence	sponge	94.262	1.67e-42	0	0
k141_1671	620	Z30149	G.mediterranensis gene for 28S ribosomal RNA		96.454	1.56e-124	0	0
k141_1674	230	KP100454	Haliclona sp. NBL-2014 18S ribosomal RNA gene partial sequence	sponge	100	2.69e-48	0	0
k141_1675	378	KX866799	Haliclona sp. Po.25929 18S ribosomal RNA gene partial sequence	sponge	99.153	2.83e-50	0	0
k141_1679	750	AF533848	Massilina secans small subunit ribosomal RNA gene partial sequence		92.308	0	0	0
k141_1685	428	KX529838	Laurentiella strenua mitochondrion complete genome		78.882	9.08e-46	0	0
k141_1690	1880	OY848932	Xestospongia muta genome assembly organelle: mitochondrion	sponge	85.861	0	0	0
k141_1691	444	GU474842	Uncultured delta proteobacterium HF0010 01J10 genomic sequence		88.739	9.17e-66	0	0
k141_1694	399	KC869631	Haliclona vansoesti voucher P10x38 28S ribosomal RNA gene partial sequence	sponge	90	8.47e-41	0	0
k141_1695	328	KC869631	Haliclona vansoesti voucher P10x38 28S ribosomal RNA gene partial sequence	sponge	98.98	3.17e-39	0	0
k141_1698	334	KM191356	Haliclona vansoesti voucher UERJPOR 10 18S ribosomal RNA gene partial sequence<>Haliclona vansoesti voucher UERJPOR 30 18S ribosomal RNA gene partial sequence<>Haliclona vansoesti voucher UERJPOR 34 18S ribosomal RNA gene partial sequence	sponge	96.721	1.48e-47	0	0
k141_1699	306	KM191356	Haliclona vansoesti voucher UERJPOR 10 18S ribosomal RNA gene partial sequence<>Haliclona vansoesti voucher UERJPOR 30 18S ribosomal RNA gene partial sequence<>Haliclona vansoesti voucher UERJPOR 34 18S ribosomal RNA gene partial sequence	sponge	92.593	7.33e-115	0	0
k141_1700	317	CP037422	Gimesia aquarii strain V202 chromosome		85.849	1.32e-87	0	0
k141_1703	483	CP036290	Planctomycetes bacterium Pla163 chromosome complete genome		93.113	3.23e-145	0	0
k141_1705	533	KY917636	Uncultured organism clone UniqueSequence3061 23S ribosomal RNA gene partial sequence		84.884	1.87e-63	0	0
k141_1706	420	KM191356	Haliclona vansoesti voucher UERJPOR 10 18S ribosomal RNA gene partial sequence<>Haliclona vansoesti voucher UERJPOR 30 18S ribosomal RNA gene partial sequence<>Haliclona vansoesti voucher UERJPOR 34 18S ribosomal RNA gene partial sequence	sponge	95.868	1.15e-44	0	0
k141_1707	319	OR625515	Flustrellidra hispida strain VIBE15 5.8S ribosomal RNA gene partial sequence; internal transcribed spacer 2 complete sequence; and large subunit ribosomal RNA gene partial sequence		91.049	5.94e-116	0	0
k141_1708	534	CP036290	Planctomycetes bacterium Pla163 chromosome complete genome		78.719	5.06e-84	0	0
k141_1709	374	KC902323	Haliclona vansoesti voucher SI06x152 small subunit 18S ribosomal RNA gene partial sequence	sponge	93.662	1.01e-49	0	0
k141_1710	400	AB973983	Uncultured archaeon gene for 16S rRNA partial sequence clone: E12D200A017 (OTU17)		97.5	0	0	0
k141_1711	519	KC869631	Haliclona vansoesti voucher P10x38 28S ribosomal RNA gene partial sequence	sponge	91.597	1.13e-35	0	0
k141_1716	463	OY734802	MAG: Nitrosopumilus sp. isolate 9424c9fb-5f1c-4746-b453-2997914b57fc genome assembly chromosome: 1		98.272	0	0	0
k141_1719	729	EU600680	Uncultured Verrucomicrobia bacterium clone 2 D6 16S ribosomal RNA gene partial sequence		95.734	0	0	0
k141_1720	416	JN936489	Eclysippe vanelli 28S ribosomal RNA gene partial sequence		93.333	1.15e-39	0	0
k141_1721	675	CP119760	Lentisphaerota bacterium ZTH chromosome complete genome		82.4	9.92e-147	0	0
k141_1725	553	AF198457	Planktonic euryarchaeote large subunit ribosomal RNA gene partial sequence		99.277	0	0	0
k141_1726	349	OQ616969	Spirostrombidium faurefremieti isolate WR2016102002 large subunit ribosomal RNA gene partial sequence		97.101	1.89e-91	0	0
k141_1729	376	KC902323	Haliclona vansoesti voucher SI06x152 small subunit 18S ribosomal RNA gene partial sequence	sponge	93.074	1.6e-87	0	0
k141_1736	410	KC869631	Haliclona vansoesti voucher P10x38 28S ribosomal RNA gene partial sequence	sponge	94.068	3.14e-40	0	0
k141_1742	351	CP060219	MAG: Candidatus Woesearchaeota archaeon isolate HK-STAS-Nano-3 chromosome complete genome		79.333	7.61e-16	0	0
k141_1743	482	GU926451	Uncultured bacterium clone F5K2Q4C04IDNOD 23S ribosomal RNA gene partial sequence		86.848	7.07e-132	0	0
k141_1751	424	FJ000140	Uncultured eukaryote clone 532D06 small subunit ribosomal RNA gene partial sequence		81.818	5.64e-13	0	0
k141_1757	612	JF694285	Stygamoeba regulata strain ATCC 50892 small subunit ribosomal RNA gene partial sequence		91.86	1.45e-164	0	0
k141_1758	346	KC869631	Haliclona vansoesti voucher P10x38 28S ribosomal RNA gene partial sequence	sponge	96.454	1.97e-56	0	0
k141_1761	505	XM_030360873	PREDICTED: Gadus morhua heat shock cognate 70 kDa protein (LOC115546994) mRNA		79.452	6.34e-63	0	0
k141_1762	472	LC482677	Aureococcus anophagefferens gene for 18S ribosomal RNA partial sequence clone: M02500 150 000000000-B33KB 1 1107 16178 14245		93.421	1.35e-19	0	0
k141_1765	317	KX866799	Haliclona sp. Po.25929 18S ribosomal RNA gene partial sequence	sponge	100	6.84e-11	0	0
k141_1770	592	CP064997	MAG: Actinobacteria bacterium isolate Kalu 18-Q3-R12-55 MAXAC.049 cln chromosome complete genome		89.189	0	0	0
k141_1777	576	KC869631	Haliclona vansoesti voucher P10x38 28S ribosomal RNA gene partial sequence	sponge	99.16	1.24e-50	0	0
k141_1779	354	OY787653	Dysidea avara genome assembly chromosome: 8		93.243	3.55e-19	0	0
k141_1781	314	KC990934	Dinema platysomum isolate U5 small subunit ribosomal RNA gene partial sequence		80	6.49e-41	0	0
k141_1783	2526	FJ550427	Eucheilota menoni voucher MHNG INVE33457 28S ribosomal RNA gene partial sequence		94.592	0	0	0
k141_1786	315	OU940493	uncultured fungus genomic DNA sequence contains 18S rRNA gene ITS1 5.8S rRNA gene ITS2 28S rRNA gene isolate consensus01787		83.721	1.44e-22	0	0
k141_1789	1287	CP106679	Reichenbachiella agarivorans strain BKB1-1 chromosome complete genome		92.087	0	0	0
k141_1793	466	DQ790033	Exogone verugera 28S large subunit ribosomal RNA gene partial sequence		85.959	4.4e-79	0	0
k141_1795	446	AP024600	Luteolibacter sp. LG18 DNA complete genome		89.462	8.11e-156	0	0
k141_1796	481	AB453010	Chlorarachniophyceae sp. P329 gene for nuclear large subunit ribosomal RNA partial sequence		80.282	1.07e-15	0	0
k141_1805	329	KT257474	Myzocytiopsis sp. venatrix isolate LEV5866 internal transcribed spacer 1 5.8S ribosomal RNA gene and internal transcribed spacer 2 complete sequence; and 28S ribosomal RNA gene partial sequence		83.636	2.39e-60	0	0
k141_1807	400	OY760555	MAG: Saprospiraceae bacterium isolate 47d38807-29d1-482a-9d8f-4f30be9d992d genome assembly chromosome: 8		84.429	8.14e-71	0	0
k141_1808	361	CP014230	Desulfomicrobium orale DSM 12838 chromosome complete genome		81.481	2.67e-55	0	0
k141_1809	282	KX866799	Haliclona sp. Po.25929 18S ribosomal RNA gene partial sequence	sponge	98.917	1.8e-135	0	0
k141_1813	364	AP025028	Leptospira kobayashii E30 DNA chromosome 1 complete genome		75.616	2.16e-31	0	0
k141_1815	303	AY860587	Physcia stellaris isolate 47Sd 28S ribosomal RNA gene partial sequence		92.424	8.35e-15	0	0
k141_1816	453	Z30147	T.sp. gene for 28S ribosomal RNA		86.774	3.28e-85	0	0
k141_1817	1081	KX516654	Euplotes sinicus isolate A295 large subunit ribosomal RNA gene partial sequence		90.698	0	0	0
k141_1818	282	KX866799	Haliclona sp. Po.25929 18S ribosomal RNA gene partial sequence	sponge	95.745	7.27e-55	0	0
k141_1821	583	CP036319	Crateriforma conspicua strain Mal65 chromosome		94.948	0	0	0
k141_1822	563	AM905426	Bacterium Ellin514 23S rRNA gene isolate Ellin514		89.286	0	0	0
k141_1824	548	KP308716	Uncultured archaeon clone gwa2 scaffold 3467 genomic sequence		79.024	8.53e-97	0	0
k141_1826	321	GU567972	Uncultured myxobacterium HF0200 01L06 genomic sequence		92.835	5.9e-126	0	0
k141_1827	392	KJ778682	Notosolenus urceolatus strain KM049 18S ribosomal RNA gene partial sequence		91.641	1.24e-118	0	0
k141_1832	795	KC869631	Haliclona vansoesti voucher P10x38 28S ribosomal RNA gene partial sequence	sponge	96.503	1.34e-56	0	0
k141_1836	409	MZ231927	Ostrea stentina isolate C01 50 large subunit ribosomal RNA gene partial sequence		100	0	0	0
k141_1838	386	OY848931	Xestospongia muta genome assembly chromosome: 15	sponge	97.638	6.22e-52	0	0
k141_1840	641	KC869631	Haliclona vansoesti voucher P10x38 28S ribosomal RNA gene partial sequence	sponge	97.541	6.46e-49	0	0
k141_1841	307	KC902323	Haliclona vansoesti voucher SI06x152 small subunit 18S ribosomal RNA gene partial sequence	sponge	96.875	2.96e-34	0	0
k141_1843	353	KX158476	Uncultured bacterium clone VISS18 025		97.26	2.33e-135	0	0
k141_1846	320	NC_028615	Skeletonema marinoi voucher 06.JK029.Smar.mt mitochondrion complete genome<>Skeletonema marinoi mitochondrion complete genome		89.062	7.82e-105	0	0
k141_1850	278	KM191356	Haliclona vansoesti voucher UERJPOR 10 18S ribosomal RNA gene partial sequence<>Haliclona vansoesti voucher UERJPOR 30 18S ribosomal RNA gene partial sequence<>Haliclona vansoesti voucher UERJPOR 34 18S ribosomal RNA gene partial sequence	sponge	96.429	5.53e-56	0	0
k141_1859	392	OY848931	Xestospongia muta genome assembly chromosome: 15	sponge	90.714	6.42e-42	0	0
k141_1861	331	KX866799	Haliclona sp. Po.25929 18S ribosomal RNA gene partial sequence	sponge	92.593	1.97e-21	0	0
k141_1862	736	JN629547	Uncultured kinetoplastid clone AB F05 18S ribosomal RNA gene partial sequence		91.788	0	0	0
k141_1865	504	KX866799	Haliclona sp. Po.25929 18S ribosomal RNA gene partial sequence	sponge	98.611	6.33e-63	0	0
k141_1867	703	MZ267686	Chaetoceros laevisporus isolate CNS00396 internal transcribed spacer 2 and large subunit ribosomal RNA gene partial sequence		90.247	0	0	0
k141_1868	365	KM191356	Haliclona vansoesti voucher UERJPOR 10 18S ribosomal RNA gene partial sequence<>Haliclona vansoesti voucher UERJPOR 30 18S ribosomal RNA gene partial sequence<>Haliclona vansoesti voucher UERJPOR 34 18S ribosomal RNA gene partial sequence	sponge	96.639	7.62e-46	0	0
k141_1869	327	KC869631	Haliclona vansoesti voucher P10x38 28S ribosomal RNA gene partial sequence	sponge	87.05	1.48e-32	0	0
k141_1872	995	OL357582	Allogromia sp. DZAB-2021a clone 6 small subunit ribosomal RNA gene partial sequence<>Allogromia sp. DZAB-2021a clone 7 small subunit ribosomal RNA gene partial sequence		96.888	0	0	0
k141_1874	538	KC869631	Haliclona vansoesti voucher P10x38 28S ribosomal RNA gene partial sequence	sponge	100	2.6e-17	0	0
k141_1877	506	KC869631	Haliclona vansoesti voucher P10x38 28S ribosomal RNA gene partial sequence	sponge	97.414	1.09e-45	0	0
k141_1878	408	GU362954	Uncultured bacterium clone BD72BR66 16S ribosomal RNA gene partial sequence		95.082	3.41e-159	0	0
k141_1883	486	GU928820	Uncultured eukaryote clone F5K2Q4C04JG4CZ 28S ribosomal RNA gene partial sequence		97.487	1.63e-88	0	0
k141_1884	361	CP070225	Sandaracinus strain MSr10575 (SBSa001) chromosome complete sequence		82.593	1.24e-53	0	0
k141_1885	341	DQ267495	Uncultured delta proteobacterium DeepAnt-1F12 fosmid complete sequence		85.672	3.08e-89	0	0
k141_1889	585	EU795086	Uncultured bacterium ARCTIC26 B 07 genomic sequence		94.46	1.82e-153	0	0
k141_1890	344	KX866799	Haliclona sp. Po.25929 18S ribosomal RNA gene partial sequence	sponge	98.99	9.3e-40	0	0
k141_1891	363	KM191356	Haliclona vansoesti voucher UERJPOR 10 18S ribosomal RNA gene partial sequence<>Haliclona vansoesti voucher UERJPOR 30 18S ribosomal RNA gene partial sequence<>Haliclona vansoesti voucher UERJPOR 34 18S ribosomal RNA gene partial sequence	sponge	97.26	1.3e-23	0	0
k141_1892	341	MG646392	Hemiselmis cryptochromatica isolate CRY03.ecy08 18S ribosomal RNA gene partial sequence		83.265	1.51e-52	0	0
k141_1899	466	XM_007418958	Melampsora larici-populina 98AG31 uncharacterized protein (MELLADRAFT 84525) partial mRNA		78.462	8.07e-12	0	0
k141_1901	364	HM630447	Scaeochlamys squamata isolate AA155 28S ribosomal RNA gene partial sequence		97.527	1.06e-173	0	0
k141_1902	641	KX866799	Haliclona sp. Po.25929 18S ribosomal RNA gene partial sequence	sponge	95.789	8.01e-78	0	0
k141_1904	492	KX011115	Plasmodiophora brassicae isolate AT 18S ribosomal RNA gene internal transcribed spacer 1 5.8S ribosomal RNA gene and internal transcribed spacer 2 complete sequence; and 28S ribosomal RNA gene partial sequence		86.061	6.39e-38	0	0
k141_1906	380	KC902323	Haliclona vansoesti voucher SI06x152 small subunit 18S ribosomal RNA gene partial sequence	sponge	93.662	1.02e-49	0	0
k141_1907	335	JQ085819	Uncultured bacterium W4-39b genomic sequence		86.647	1.39e-97	0	0
k141_1908	350	KX158600	Uncultured bacterium clone VISS3 044		81.303	9.08e-70	0	0
k141_1909	440	GU926077	Uncultured bacterium clone F5K2Q4C04JGI86 23S ribosomal RNA gene partial sequence		81.633	3.14e-95	0	0
k141_1911	314	KM373504	Amathia cf. gracilis AW-2014 voucher BRBRY-AW748 16S ribosomal RNA gene partial sequence; mitochondrial<>Amathia cf. gracilis AW-2014 voucher BRBRY-AW747 16S ribosomal RNA gene partial sequence; mitochondrial		89.401	1.35e-67	0	0
k141_1912	449	LN890655	Ardenticatena sp. Cfx-K strain Cfx-K genome assembly chromosome: I		84.956	2.39e-121	0	0
k141_1913	277	KM191356	Haliclona vansoesti voucher UERJPOR 10 18S ribosomal RNA gene partial sequence<>Haliclona vansoesti voucher UERJPOR 30 18S ribosomal RNA gene partial sequence<>Haliclona vansoesti voucher UERJPOR 34 18S ribosomal RNA gene partial sequence	sponge	96.403	1.98e-55	0	0
k141_1914	586	ON818337	Bathysiphon sp. clone GF203 3 small subunit ribosomal RNA gene partial sequence		93.367	0	0	0
k141_1916	386	KC869631	Haliclona vansoesti voucher P10x38 28S ribosomal RNA gene partial sequence	sponge	97.315	1.71e-62	0	0
k141_1917	339	KP100454	Haliclona sp. NBL-2014 18S ribosomal RNA gene partial sequence	sponge	98.507	5.62e-22	0	0
k141_1918	327	OY848931	Xestospongia muta genome assembly chromosome: 15	sponge	89.401	3.92e-68	0	0
k141_1919	611	GU326922	Uncultured marine bacterium clone SiDSep07M76 16S ribosomal RNA gene partial sequence		96.635	0	0	0
k141_1921	529	KC315810	Uncultured eukaryote clone KRL03E11 18S ribosomal RNA gene partial sequence		87.218	1.61e-163	0	0
k141_1922	673	OM891871	Psammodictyon constrictum small subunit ribosomal RNA gene partial sequence; internal transcribed spacer 1 5.8S ribosomal RNA gene and internal transcribed spacer 2 complete sequence; and large subunit ribosomal RNA gene partial sequence		83.284	2.67e-167	0	0
k141_1923	364	KX866799	Haliclona sp. Po.25929 18S ribosomal RNA gene partial sequence	sponge	99.286	1.6e-62	0	0
k141_1927	501	OY787650	Dysidea avara genome assembly chromosome: 5		82.251	1.08e-40	0	0
k141_1928	370	KC869631	Haliclona vansoesti voucher P10x38 28S ribosomal RNA gene partial sequence	sponge	90.071	2.17e-41	0	0
k141_1930	351	KP308711	Uncultured archaeon clone gwa2 scaffold 1731 genomic sequence		87.019	9.31e-55	0	0
k141_1931	406	NR_076677	Desulfohalobium retbaense strain DSM 5692 23S ribosomal RNA gene complete sequence		81.14	1.12e-39	0	0
k141_1932	642	KF848906	Caudomyces sp. OR-8-W10 28S ribosomal RNA gene partial sequence		74.328	1.11e-31	0	0
k141_1934	279	OX345645	Petrosia ficiformis genome assembly chromosome: 10		93.13	3.39e-43	0	0
k141_1940	697	GU001168	Amastigomonas sp. EEG-2010a 18S ribosomal RNA gene partial sequence; internal transcribed spacer 1 5.8S ribosomal RNA gene and internal transcribed spacer 2 complete sequence; and 28S ribosomal RNA gene partial sequence		72.894	7.16e-39	0	0
k141_1943	633	CP029753	Akkermansia massiliensis strain EB-AMDK-39 chromosome complete genome		88.31	0	0	0
k141_1944	350	LT174528	Verdigellas peltata LAF:8-26-12-6-1 complete nuclear ribosomal DNA unit		92.793	9.54e-35	0	0
k141_1945	721	MW872733	Fabomonas tropica strain NYK3C small subunit ribosomal RNA gene internal transcribed spacer 1 5.8S ribosomal RNA gene internal transcribed spacer 2 and large subunit ribosomal RNA gene complete sequence		81.356	4.19e-81	0	0
k141_1947	341	GU825178	Uncultured eukaryote clone BCI5F14RJ1E03 18S ribosomal RNA gene partial sequence		93.574	5.09e-97	0	0
k141_1949	494	DQ790046	Ophiodromus pugettensis 28S large subunit ribosomal RNA gene partial sequence		89.655	6.96e-162	0	0
k141_1951	416	FJ389778	Uncultured marine stramenopile clone Fav3-B-9 183F 18S ribosomal RNA gene partial sequence		92.473	2.52e-26	0	0
k141_1953	3457	MZ305451	Bonamia ostreae small subunit ribosomal RNA gene internal transcribed spacer 1 5.8S ribosomal RNA gene internal transcribed spacer 2 and large subunit ribosomal RNA gene complete sequence		83.615	0	0	0
k141_1956	310	KC869631	Haliclona vansoesti voucher P10x38 28S ribosomal RNA gene partial sequence	sponge	92.405	2.37e-20	0	0
k141_1957	446	LC258372	Skeletonema costatum genes for 5.8S rRNA ITS2 28S rRNA partial and complete sequence strain: 30FHOA-5		98.214	3.41e-45	0	0
k141_1958	343	KC869631	Haliclona vansoesti voucher P10x38 28S ribosomal RNA gene partial sequence	sponge	94.262	1.54e-42	0	0
k141_1959	1346	OP896969	Philasterida sp. strain tDaCF9 52 large subunit ribosomal RNA gene partial sequence		92.057	0	0	0
k141_1960	607	OM891887	Odontella aurita var. minima small subunit ribosomal RNA gene partial sequence; internal transcribed spacer 1 5.8S ribosomal RNA gene and internal transcribed spacer 2 complete sequence; and large subunit ribosomal RNA gene partial sequence		95.378	0	0	0
k141_1961	518	DQ504339	Uncultured heterolobosean clone LC103 5EP 3 18S ribosomal RNA gene partial sequence		85.473	1.77e-78	0	0
k141_1965	399	NC_012643	Micromonas sp. RCC299 mitochondrion complete genome<>Micromonas sp. RCC299 mitochondrion complete genome		77.938	1.07e-54	0	0
k141_1966	317	MH157906	Haliclona sp. GW30166 28S ribosomal RNA gene partial sequence	sponge	89.583	3.05e-39	0	0
k141_1967	278	KX866799	Haliclona sp. Po.25929 18S ribosomal RNA gene partial sequence	sponge	99.291	3.28e-63	0	0
k141_1970	436	NC_024811	Bathycoccus prasinos chloroplast complete genome<>Bathycoccus prasinos genomic : Chloroplast		100	2.87e-150	0	0
k141_1971	901	OZ001295	MAG: uncultured Hormoscilla sp. isolate 8e647e88-4706-4a17-b8b9-b52c092b67df genome assembly chromosome: 3		95.841	0	0	0
k141_1975	301	MH626042	Waiwaigovia sp. MCZ-133777 large subunit ribosomal RNA gene partial sequence		82.857	3.86e-13	0	0
k141_1977	1265	AY033302	Uncultured actinobacterium MB11C06 16S ribosomal RNA and 23S ribosomal RNA genes partial sequence		99.606	2.54e-125	0	0
k141_1979	473	GU928110	Uncultured eukaryote clone F5K2Q4C04IKZTU 28S ribosomal RNA gene partial sequence		79.237	1.71e-33	0	0
k141_1980	451	MK473414	Orbilia comma voucher G.M. 2016-05-04.2 small subunit ribosomal RNA gene partial sequence; internal transcribed spacer 1 5.8S ribosomal RNA gene and internal transcribed spacer 2 complete sequence; and large subunit ribosomal RNA gene partial sequence		74.927	9.87e-26	0	0
k141_1981	429	OM891866	Entomoneis ornata small subunit ribosomal RNA gene partial sequence; internal transcribed spacer 1 5.8S ribosomal RNA gene and internal transcribed spacer 2 complete sequence; and large subunit ribosomal RNA gene partial sequence		88.345	7.96e-141	0	0
k141_1985	636	MH810167	Halamphora coffeaeformis voucher JPK7977-AMPH101 18S small subunit ribosomal RNA gene internal transcribed spacer 1 5.8S ribosomal RNA gene internal transcribed spacer 2 and 28S large subunit ribosomal RNA gene complete sequence		83.217	1.43e-25	0	0
k141_1989	403	CP084379	Aequorivita sp. F7 chromosome complete genome		92.279	6.08e-102	0	0
k141_1991	468	LC718170	Schizoplax brandtii gene for 28S ribosomal RNA partial sequence		73.839	2.86e-26	0	0
k141_1994	393	KX866799	Haliclona sp. Po.25929 18S ribosomal RNA gene partial sequence	sponge	95.294	4.54e-108	0	0
k141_1995	323	MH061278	Selenidium pygospionis isolate SPMBS 681 18S ribosomal RNA gene partial sequence; internal transcribed spacer 1 5.8S ribosomal RNA gene and internal transcribed spacer 2 complete sequence; and 28S ribosomal RNA gene partial sequence		95.37	1.88e-36	0	0
k141_1997	592	MF077747	Argestidae sp. DZMB629 isolate 18S83 18S ribosomal RNA gene partial sequence		92.216	0	0	0
k141_2001	454	MT117949	Ostreococcus sp. 'lucimarinus' strain BCC118000 large subunit ribosomal RNA gene partial sequence; chloroplast		99.559	0	0	0
k141_2002	560	OU940662	uncultured fungus genomic DNA sequence contains 18S rRNA gene ITS1 5.8S rRNA gene ITS2 28S rRNA gene isolate consensus01956		92.473	1.44e-104	0	0
k141_2007	506	X87286	N.exedens 23S rRNA gene		83.915	3.47e-130	0	0
k141_2008	548	OU940758	uncultured fungus genomic DNA sequence contains 18S rRNA gene ITS1 5.8S rRNA gene ITS2 28S rRNA gene isolate consensus02054		88.889	0	0	0
k141_2010	420	KC869631	Haliclona vansoesti voucher P10x38 28S ribosomal RNA gene partial sequence	sponge	89.041	5.59e-13	0	0
k141_2013	419	KC869631	Haliclona vansoesti voucher P10x38 28S ribosomal RNA gene partial sequence	sponge	90.647	6.91e-42	0	0
k141_2017	353	XM_062045227	PREDICTED: Entelurus aequoreus cell division control protein 42 homolog (LOC133648787) transcript variant X2 mRNA		83.851	5.8e-32	0	0
k141_2021	486	KC869631	Haliclona vansoesti voucher P10x38 28S ribosomal RNA gene partial sequence	sponge	96.454	2.85e-56	0	0
k141_2023	663	KX172520	Uncultured bacterium clone EyjYy100 16S ribosomal RNA gene partial sequence		88.19	0	0	0
k141_2024	1081	CP060218	MAG: Candidatus Woesearchaeota archaeon isolate HK-STAS-Nano-1 chromosome complete genome		85.714	0	0	0
k141_2027	466	KF616627	Uncultured bacterium clone LMC-3604-L2D11 16S ribosomal RNA gene partial sequence		92.537	3.93e-159	0	0
k141_2028	378	KF548046	Mikrocytos sp. AR-2014 isolate Gal3 18S ribosomal RNA gene partial sequence; internal transcribed spacer 1 5.8S ribosomal RNA gene and internal transcribed spacer 2 complete sequence; and 28S ribosomal RNA gene partial sequence		78.571	1.72e-42	0	0
k141_2032	270	MT117940	Rhodosorus marinus strain CCMP769 small subunit ribosomal RNA gene partial sequence; internal transcribed spacer 1 5.8S ribosomal RNA gene and internal transcribed spacer 2 complete sequence; and large subunit ribosomal RNA gene partial sequence		99.32	1.47e-66	0	0
k141_2033	412	AP019860	Planctomycetes bacterium SRT547 DNA complete genome		79.177	5.1e-63	0	0
k141_2034	425	MZ267683	Chaetoceros costatus isolate CNS00386 internal transcribed spacer 2 and large subunit ribosomal RNA gene partial sequence		91.08	1.66e-157	0	0
k141_2036	525	GU926906	Uncultured eukaryote clone F5K2Q4C04I61RX 28S ribosomal RNA gene partial sequence		86.034	8.8e-42	0	0
k141_2039	425	KF568700	Uncultured soil fungus clone NCD LSU otu3730 28S ribosomal RNA gene partial sequence		75.204	3.31e-30	0	0
k141_2044	464	MN460270	Paramonosiga coloniensis isolate HFCC244 large subunit ribosomal RNA gene partial sequence		87.5	1.73e-13	0	0
k141_2047	331	OY848931	Xestospongia muta genome assembly chromosome: 15	sponge	100	1.18e-18	0	0
k141_2050	351	CP041638	Thalassotalea sp. PS06 chromosome complete genome		96.203	5.22e-102	0	0
k141_2053	404	LR584428	Salmo trutta genome assembly chromosome: 13		79.878	6.83e-22	0	0
k141_2054	517	MF527268	Strombidium sp. isolate 14JU small subunit ribosomal RNA gene partial sequence		99.805	0	0	0
k141_2055	730	OY760419	MAG: Opitutales bacterium isolate 339ea5a9-30bc-452b-a693-9cc1ed63c100 genome assembly chromosome: 12		96.45	2.3e-153	0	0
k141_2059	476	CP030887	MAG: Balneolaceae bacterium isolate ECT2AJA-110-D chromosome		89.895	1.43e-168	0	0
k141_2060	391	KX866799	Haliclona sp. Po.25929 18S ribosomal RNA gene partial sequence	sponge	92.507	7.24e-136	0	0
k141_2062	978	OY848932	Xestospongia muta genome assembly organelle: mitochondrion	sponge	88.023	0	0	0
k141_2064	976	OX345642	Petrosia ficiformis genome assembly chromosome: 7		74.141	3.51e-68	0	0
k141_2065	359	KC869631	Haliclona vansoesti voucher P10x38 28S ribosomal RNA gene partial sequence	sponge	87.324	3.53e-34	0	0
k141_2067	374	XR_005960370	PREDICTED: Gigantopelta aegis 5.8S ribosomal RNA (LOC121391550) rRNA		95.522	7.78e-51	0	0
k141_2068	385	MZ156028	Protohalopteris sp. plastid complete genome		96.615	4.02e-178	0	0
k141_2069	338	KC869631	Haliclona vansoesti voucher P10x38 28S ribosomal RNA gene partial sequence	sponge	93.043	1.97e-36	0	0
k141_2071	301	KX866799	Haliclona sp. Po.25929 18S ribosomal RNA gene partial sequence	sponge	99.087	7.3e-105	0	0
k141_2073	358	KC869631	Haliclona vansoesti voucher P10x38 28S ribosomal RNA gene partial sequence	sponge	94.286	2.66e-50	0	0
k141_2074	310	KM191356	Haliclona vansoesti voucher UERJPOR 10 18S ribosomal RNA gene partial sequence<>Haliclona vansoesti voucher UERJPOR 30 18S ribosomal RNA gene partial sequence<>Haliclona vansoesti voucher UERJPOR 34 18S ribosomal RNA gene partial sequence	sponge	97.727	5.01e-32	0	0
k141_2075	259	KC869631	Haliclona vansoesti voucher P10x38 28S ribosomal RNA gene partial sequence	sponge	99.291	3.02e-63	0	0
k141_2078	452	CP060219	MAG: Candidatus Woesearchaeota archaeon isolate HK-STAS-Nano-3 chromosome complete genome		80.921	3.24e-90	0	0
k141_2085	401	KC869631	Haliclona vansoesti voucher P10x38 28S ribosomal RNA gene partial sequence	sponge	85.714	5.24e-23	0	0
k141_2092	655	CP014796	Salipiger profundus strain JLT2016 complete sequence		100	7.75e-118	0	0
k141_2099	890	OY771350	MAG: Thermoguttaceae bacterium isolate 8b3353c7-b3ef-4d97-bce3-25bd4c24e67f genome assembly chromosome: 33		87.644	0	0	0
k141_2100	474	KM191356	Haliclona vansoesti voucher UERJPOR 10 18S ribosomal RNA gene partial sequence<>Haliclona vansoesti voucher UERJPOR 30 18S ribosomal RNA gene partial sequence<>Haliclona vansoesti voucher UERJPOR 34 18S ribosomal RNA gene partial sequence	sponge	98.165	1.69e-43	0	0
k141_2101	442	CP089981	Fulvivirga ulvae strain SS9-22 chromosome complete genome		85.65	1.09e-124	0	0
k141_2107	371	AY602169	Prodontorhabditis wirthi strain DF5074 28S large subunit ribosomal RNA gene partial sequence		86.184	2.83e-35	0	0
k141_2108	785	OZ004596	Crambe crambe genome assembly chromosome: 16		85.748	1.2e-121	0	0
k141_2112	835	NR_076697	Haliangium ochraceum strain SMP-2 23S ribosomal RNA gene complete sequence		90.835	0	0	0
k141_2113	560	KP724830	Uncultured gamma proteobacterium clone BECO-84 16S ribosomal RNA gene partial sequence<>Uncultured bacterium clone QUI3 16S ribosomal RNA gene partial sequence		88.158	1.01e-175	0	0
k141_2115	340	CP001322	Desulfatibacillum aliphaticivorans strain AK-01 complete genome		77.681	1.96e-46	0	0
k141_2117	393	KP100454	Haliclona sp. NBL-2014 18S ribosomal RNA gene partial sequence	sponge	99.074	1.07e-44	0	0
k141_2120	1379	KY677901	Polydora hoplura clone 4SB 18S ribosomal RNA gene partial sequence		100	0	0	0
k141_2122	378	AB714012	Nematoda sp. ZTSP33 gene for 18S rRNA partial sequence		99.735	0	0	0
k141_2125	433	AB273950	Uncultured eukaryote 18S rRNA partial sequence clone: EXP.2-Band M(10%)		77.333	3.4e-25	0	0
k141_2127	771	OY771350	MAG: Thermoguttaceae bacterium isolate 8b3353c7-b3ef-4d97-bce3-25bd4c24e67f genome assembly chromosome: 33		80.164	4.28e-116	0	0
k141_2129	508	CP116967	Candidatus Nitrospira allomarina strain VA chromosome complete genome		92.121	0	0	0
k141_2130	473	CP047958	Synechococcus sp. MIT S9220 chromosome complete genome		98.894	0	0	0
k141_2133	464	OM891875	Ditylum brightwellii small subunit ribosomal RNA gene partial sequence; internal transcribed spacer 1 5.8S ribosomal RNA gene and internal transcribed spacer 2 complete sequence; and large subunit ribosomal RNA gene partial sequence		99.62	8.77e-131	0	0
k141_2135	596	KM191356	Haliclona vansoesti voucher UERJPOR 10 18S ribosomal RNA gene partial sequence<>Haliclona vansoesti voucher UERJPOR 30 18S ribosomal RNA gene partial sequence<>Haliclona vansoesti voucher UERJPOR 34 18S ribosomal RNA gene partial sequence	sponge	96.639	1.3e-45	0	0
k141_2136	236	OY734802	MAG: Nitrosopumilus sp. isolate 9424c9fb-5f1c-4746-b453-2997914b57fc genome assembly chromosome: 1		97.034	4.26e-106	0	0
k141_2139	353	GU001159	Rhizamoeba saxonica 18S ribosomal RNA gene partial sequence; internal transcribed spacer 1 5.8S ribosomal RNA gene and internal transcribed spacer 2 complete sequence; and 28S ribosomal RNA gene partial sequence		93.519	9.64e-35	0	0
k141_2142	347	LM994876	Foraminifera sp. LAPG-2014 genomic DNA containing 18S rRNA gene isolate 17004		99.087	8.56e-105	0	0
k141_2145	336	MH615006	Hepatozoon canis isolate 9992 18S small subunit ribosomal RNA gene internal transcribed spacer 1 5.8S ribosomal RNA gene internal transcribed spacer 2 and 28S large subunit ribosomal RNA gene complete sequence		77.544	1.18e-33	0	0
k141_2146	361	CP048788	Roseobacter ponti strain DSM 106830 chromosome complete genome		93.772	5.27e-117	0	0
k141_2148	380	HQ840955	Bigelowiella natans culture-collection CCMP:621 mitochondrion partial genome		87.206	2.6e-115	0	0
k141_2150	448	MH157906	Haliclona sp. GW30166 28S ribosomal RNA gene partial sequence	sponge	85.437	2.76e-16	0	0
k141_2152	307	MH157906	Haliclona sp. GW30166 28S ribosomal RNA gene partial sequence	sponge	85.437	1.82e-16	0	0
k141_2154	386	KM191356	Haliclona vansoesti voucher UERJPOR 10 18S ribosomal RNA gene partial sequence<>Haliclona vansoesti voucher UERJPOR 30 18S ribosomal RNA gene partial sequence<>Haliclona vansoesti voucher UERJPOR 34 18S ribosomal RNA gene partial sequence	sponge	94.805	1.81e-22	0	0
[truncated: 187 more rows]
