# Supplementary material for: A ~40-kb flavi-like virus does not encode a known error-correcting mechanism
Source: Proc Natl Acad Sci U S A. 2024 Jul 17;121(30):e2403805121. doi: 10.1073/pnas.2403805121 (PMC11287256; doi:10.1073/pnas.2403805121)
Supplement: Supplementary file 3 — Dataset S02 (XLSX) [file pnas.2403805121.sd02.xlsx]

## Sheet: Block_16
Hit Name	Sequence ID (%)	e-value
6nk6_C Electron Cryo-Microscopy Of Chikungunya VLP in complex with mouse Mxra8 receptor	15.9	0.000745
6imm_T Cryo-EM structure of an alphavirus, Sindbis virus	15.4	0.00336
3j0f_F Sindbis virion	17.2	0.00336
7cvy_K Cryo-EM structure of Chikungunya virus in complex with Fab fragments of mAb CHK-124	16.2	0.00378
7snk_A Structure of Bacple_01702, a GH29 family glycoside hydrolase	11.2	0.00601
7lnp_E Structure of the exo-alpha-L-galactosidase BpGH29 (D264N mutant) from Bacteroides plebeius in complex with paranitrophenyl-alpha-L-galactopyranoside	11.1	0.00674
7sfu_A CryoEM structure of Venezuelan Equine Encephalitis virus (VEEV) TC-83 strain VLP	15	0.00715
7lnp_D Structure of the exo-alpha-L-galactosidase BpGH29 (D264N mutant) from Bacteroides plebeius in complex with paranitrophenyl-alpha-L-galactopyranoside	11.1	0.00757
2vo5_A Structural and biochemical evidence for a boat-like transition state in beta-mannosidases	15.9	0.0085
2v33_B High resolution crystal structure of domain III of E1 fusion glycoprotein of Semliki Forest Virus	15.4	0.00901
3muw_A Pseudo-atomic structure of the E2-E1 protein shell in Sindbis virus	17.7	0.00955

## Sheet: Block_64
Hit Name	Sequence ID (%)	e-value
6htw_H Crystal structure of an ancient sequence-reconstructed Elongation factor Tu (node 184)	11.9	2.669e-07
3aq4_A Molecular insights into plant cell proliferation disturbance by Agrobacterium protein 6b	15.3	4.133e-07
3lrp_A Crystal Structure of Plasmodium falciparum ADP-Ribosylation Factor 1	13.4	4.133e-07
6htw_B Crystal structure of an ancient sequence-reconstructed Elongation factor Tu (node 184)	12.6	4.683e-07
5uf8_B Crystal structure of the ARF family small GTPase ARF2 from Candida albicans in complex with GDP	15.1	4.985e-07
6i8r_A Crystal structure of an ancient sequence-reconstructed Elongation factor Tu (node 170)	13	7.72e-07
3p26_A Crystal structure of S. cerevisiae Hbs1 protein (apo-form), a translational GTPase involved in RNA quality control pathways and interacting with Dom34/Pelota	10.8	7.72e-07
6a8d_A Crystal Structure of Chlamydomonas reinhardtii ARF	12.7	9.312e-07
5uf8_C Crystal structure of the ARF family small GTPase ARF2 from Candida albicans in complex with GDP	13.7	1.123e-06
1eft_A THE CRYSTAL STRUCTURE OF ELONGATION FACTOR EF-TU FROM THERMUS AQUATICUS IN THE GTP CONFORMATION	12	1.355e-06
2ht6_B Crystal structure of Human Gem G-domain bound to GDP	14.1	1.355e-06
6vs4_B Crystal structure of ADP RIBOSYLATION FACTOR-LIKE GTP BINDING PROTEIN /Small COPII coat GTPase SAR1 from Encephalitozoon cuniculi in complex with GDP	9.6	1.535e-06
1dg1_H WHOLE, UNMODIFIED, EF-TU(ELONGATION FACTOR TU).	9.9	1.535e-06
6pta_B Crystal structure of the ARF family small GTPase ARF1 from Candida albicans in complex with GDP	14.7	1.535e-06
7bbn_B Crystal structure of an ancient sequence-reconstructed Elongation Factor Tu (node 317)	10.7	1.535e-06
4ojk_A Structure of the cGMP Dependent Protein Kinase II and Rab11b Complex	15.7	1.535e-06
6pta_D Crystal structure of the ARF family small GTPase ARF1 from Candida albicans in complex with GDP	16	1.739e-06
5w76_A Crystal Structure of Reconstructed Bacterial Elongation Factor Node 168	10.5	1.851e-06
6vs4_A Crystal structure of ADP RIBOSYLATION FACTOR-LIKE GTP BINDING PROTEIN /Small COPII coat GTPase SAR1 from Encephalitozoon cuniculi in complex with GDP	9.2	1.971e-06
7vok_C The Crystal structure of EF-Tu and GDP from Mycobacterium tuberculosis	10.6	1.971e-06
5w7q_A Crystal Structure of Reconstructed Bacterial Elongation Factor Node 168	10	2.098e-06
4ylg_A Structure of an ADP ribosylation factor from Entamoeba histolytica HM-1:IMSS bound to Mg-GDP	12	2.098e-06
4pc3_B Elongation factor Tu:Ts complex with partially bound GDP	10.6	2.233e-06
1e0s_A small G protein Arf6-GDP	13.1	2.233e-06
2o52_B Crystal structure of human RAB4B in complex with GDP	16.5	2.377e-06
5mi9_B Structure of the phosphomimetic mutant of the elongation factor EF-Tu T62E	8.9	2.377e-06
2bvn_A E. coli EF-Tu:GDPNP in complex with the antibiotic enacyloxin IIa	11	2.53e-06
5w75_D Crystal Structure of Reconstructed Bacterial Elongation Factor Node 168	9.2	2.694e-06
3p1j_A Crystal structure of human GTPase IMAP family member 2 in the nucleotide-free state	13	2.867e-06
5jcz_A Rab11 bound to MyoVa-GTD	15.5	2.867e-06
4pc6_B Elongation factor Tu:Ts complex with bound GDPNP	10.6	3.052e-06
8e3y_A Cryo-EM structure of the VPAC1R-PACAP27-Gs complex	11.4	3.052e-06
4j0q_D Crystal structure of Pseudomonas putida elongation factor Tu (EF-Tu)	9.7	3.052e-06
7rll_B Crystal structure of ARF3 from Candida albicans in complex with guanosine-3'-monophosphate-5'-diphosphate	10.6	3.249e-06
3u2q_A EF-Tu (Escherichia coli) in complex with NVP-LFF571	10.3	3.249e-06
5lzd_z Structure of SelB-Sec-tRNASec bound to the 70S ribosome in the GTPase activated state (GA)	14.2	3.249e-06
1moz_B ADP-ribosylation factor-like 1 (ARL1) from Saccharomyces cerevisiae	10.3	3.249e-06
6stf_C Human Rab8a phosphorylated at Ser111 in complex with GDP	9.2	3.249e-06
1mr3_F Saccharomyces cerevisiae ADP-ribosylation Factor 2 (ScArf2) complexed with GDP-3'P at 1.6A resolution	14.8	3.249e-06
7ljd_A Allosteric modulator LY3154207 binding to dopamine-bound dopamine receptor 1 in complex with miniGs protein	12.1	3.458e-06
4q7j_F Complex structure of viral RNA polymerase	11.1	3.681e-06
7ljc_A Allosteric modulator LY3154207 binding to SKF-81297-bound dopamine receptor 1 in complex with miniGs protein	11.6	3.681e-06
4j0q_B Crystal structure of Pseudomonas putida elongation factor Tu (EF-Tu)	8.8	3.681e-06
1m7b_A Crystal structure of Rnd3/RhoE: functional implications	11.9	3.681e-06
1rrf_A NON-MYRISTOYLATED RAT ADP-RIBOSYLATION FACTOR-1 COMPLEXED WITH GDP, MONOMERIC CRYSTAL FORM	14.2	3.919e-06
1tui_A INTACT ELONGATION FACTOR TU IN COMPLEX WITH GDP	11.5	3.919e-06
4aca_A CRYSTAL STRUCTURE OF TRANSLATION ELONGATION FACTOR SELB FROM METHANOCOCCUS MARIPALUDIS, APO FORM	13.3	3.919e-06
3mmp_C Structure of the Qb replicase, an RNA-dependent RNA polymerase consisting of viral and host proteins	12.2	4.171e-06
3jza_A Crystal structure of human Rab1b in complex with the GEF domain of DrrA/SidM from Legionella pneumophila	14.1	4.171e-06
2ksq_A The myristoylated yeast ARF1 in a GTP and bicelle bound conformation	14.7	4.44e-06
2fx3_A Crystal Structure Determination of E. coli Elongation Factor, Tu using a Twinned Data Set	8.8	4.44e-06
7ok7_C Crystal structure of the UNC119B ARL3 complex	12.5	4.44e-06
7rll_A Crystal structure of ARF3 from Candida albicans in complex with guanosine-3'-monophosphate-5'-diphosphate	11.3	4.44e-06
5mi3_A Structure of phosphorylated translation elongation factor EF-Tu from E. coli	10.3	4.726e-06
1zc8_Y Coordinates of tmRNA, SmpB, EF-Tu and h44 fitted into Cryo-EM map of the 70S ribosome and tmRNA complex	13.1	4.726e-06
6stf_A Human Rab8a phosphorylated at Ser111 in complex with GDP	10.3	4.726e-06
2efh_D Ara7-GDP/AtVps9a(D185N)	11.6	5.031e-06
2bvn_B E. coli EF-Tu:GDPNP in complex with the antibiotic enacyloxin IIa	10.1	5.031e-06
3u6b_A Ef-tu (escherichia coli) in complex with nvp-ldi028	10.4	5.031e-06
2ot3_B Crystal structure of rabex-5 VPS9 domain in complex with nucleotide free RAB21	11.8	5.031e-06
4j0q_C Crystal structure of Pseudomonas putida elongation factor Tu (EF-Tu)	11.5	5.355e-06
2nzj_A The crystal structure of REM1 in complex with GDP	13.4	5.355e-06
4zi2_A BART-like domain of BARTL1/CCDC104 in complex with Arl3FL bound to GppNHp in P21 21 21	12.5	5.701e-06
4pc2_B Elongation factor Tu:Ts complex with a bound GDP	11.5	5.701e-06
5di3_B Crystal structure of Arl13B in complex with Arl3 of Chlamydomonas reinhardtii	12	5.701e-06
6gfu_A Crystal structure of an ancient sequence-reconstructed Elongation Factor Tu (node 262)	11.2	6.068e-06
4v68_AZ T. thermophilus 70S ribosome in complex with mRNA, tRNAs and EF-Tu.GDP.kirromycin ternary complex, fitted to a 6.4 A Cryo-EM map.	12.6	6.068e-06
7w2z_A Cryo-EM structure of the ghrelin-bound human ghrelin receptor-Go complex	15.8	6.068e-06
4li0_A Crystal structure of GDP-bound Rab8:GRAB	11.2	6.068e-06
1ha3_A ELONGATION FACTOR TU IN COMPLEX WITH aurodox	13.7	6.068e-06
7bwt_B SopD-Rab8 complex structure	11.6	6.46e-06
4acb_A CRYSTAL STRUCTURE OF TRANSLATION ELONGATION FACTOR SELB FROM METHANOCOCCUS MARIPALUDIS IN COMPLEX WITH THE GTP ANALOGUE GPPNHP	14.4	6.46e-06
5mi9_A Structure of the phosphomimetic mutant of the elongation factor EF-Tu T62E	9.4	6.46e-06
3agp_A Structure of viral polymerase form I	11.8	6.46e-06
2hv8_C Crystal structure of GTP-bound Rab11 in complex with FIP3	14.8	6.46e-06
3o47_A Crystal structure of ARFGAP1-ARF1 fusion protein	15.3	6.876e-06
4pc2_A Elongation factor Tu:Ts complex with a bound GDP	9.4	7.319e-06
4ylg_B Structure of an ADP ribosylation factor from Entamoeba histolytica HM-1:IMSS bound to Mg-GDP	11.5	7.791e-06
7ok7_B Crystal structure of the UNC119B ARL3 complex	12.1	7.791e-06
1d2e_C CRYSTAL STRUCTURE OF MITOCHONDRIAL EF-TU IN COMPLEX WITH GDP	10.7	7.791e-06
4g01_B ARA7-GDP-Ca2+/VPS9a	10.6	8.293e-06
7xp6_A Cryo-EM structure of a class T GPCR in active state	10.8	8.293e-06
4zi3_A BART-like domain of BARTL1/CCDC104 aa1-133 in complex with Arl3FL bound to GppNHp in P1 21 1	12.7	8.293e-06
1exm_A CRYSTAL STRUCTURE OF THERMUS THERMOPHILUS ELONGATION FACTOR TU (EF-TU) IN COMPLEX WITH THE GTP ANALOGUE GPPNHP.	10.4	8.828e-06
2x77_A Crystal Structure of Leishmania major ADP ribosylation factor-like 1.	13.7	8.828e-06
3p26_B Crystal structure of S. cerevisiae Hbs1 protein (apo-form), a translational GTPase involved in RNA quality control pathways and interacting with Dom34/Pelota	11.4	8.828e-06
6wd8_8 Cryo-EM of elongating ribosome with EF-Tu*GTP elucidates tRNA proofreading (Cognate Structure III-A)	10.6	8.828e-06
7vmx_B The Crystal Structure of EF-Tu and EF-Ts complex from Mycobacterium tuberculosis	11.8	9.397e-06
1aip_F EF-TU EF-TS COMPLEX FROM THERMUS THERMOPHILUS	11.1	9.397e-06
5mi8_A Structure of the phosphomimetic mutant of EF-Tu T383E	9.9	1e-05
6eze_B The open conformation of E.coli Elongation Factor Tu in complex with GDPNP.	8.8	1e-05
5jbq_A EF-TU (ESCHERICHIA COLI) IN COMPLEX WITH THIOMURACIN ANALOG	7.7	1e-05
1upt_E Structure of a complex of the golgin-245 GRIP domain with Arl1	15.1	1e-05
4h9g_A Probing EF-Tu with a very small brominated fragment library identifies the CCA pocket	11.3	1e-05
1ha3_B ELONGATION FACTOR TU IN COMPLEX WITH aurodox	13	1.065e-05
1d8t_B CRYSTAL STRUCTURE OF ELONGATION FACTOR, TU (EF-TU-MGGDP) COMPLEXED WITH GE2270A, A THIAZOLYL PEPTIDE ANTIBIOTIC	8.7	1.065e-05
2b6h_A Structure of human ADP-ribosylation factor 5	14.1	1.065e-05
2wmn_B Structure of the complex between DOCK9 and Cdc42-GDP.	12	1.065e-05
2o52_A Crystal structure of human RAB4B in complex with GDP	13.1	1.133e-05
5vcu_A Crystal structure of ras-related c3 botulinum toxin substrate 1 isoform x2 from Naegleria fowleri in complex with GDP	11	1.133e-05
5di3_A Crystal structure of Arl13B in complex with Arl3 of Chlamydomonas reinhardtii	11.9	1.133e-05
7xbx_C Cryo-EM structure of the human chemokine receptor CX3CR1 in complex with CX3CL1 and Gi1	11.4	1.133e-05
4o2l_B Structure of Mus musculus Rheb G63A mutant bound to GTP	12.5	1.133e-05
3o47_B Crystal structure of ARFGAP1-ARF1 fusion protein	16	1.133e-05
7s0z_D Structures of TcdB in complex with R-Ras	12.7	1.207e-05
7eq2_A Crystal structure of GDP-bound Rab1a-T75D	11.2	1.207e-05
1upt_G Structure of a complex of the golgin-245 GRIP domain with Arl1	16.2	1.284e-05
7u2p_B Structure of TcdA GTD in complex with RhoA	9	1.284e-05
6v6u_A Crystal structure of RhoA-GDP with novel Switch I conformation	8.8	1.284e-05
4j0q_E Crystal structure of Pseudomonas putida elongation factor Tu (EF-Tu)	10.3	1.367e-05
6y7g_B Structure of the human RAB3C in complex with GDP	13.1	1.367e-05
1ksh_A Complex of Arl2 and PDE delta, Crystal Form 2 (native)	13	1.455e-05
6ii6_D Crystal structure of the Makes Caterpillars Floppy (MCF)-Like effector of Vibrio vulnificus MO6-24/O in complex with a human ADP-ribosylation factor 3 (ARF3)	12.9	1.455e-05
7bbn_A Crystal structure of an ancient sequence-reconstructed Elongation Factor Tu (node 317)	10.8	1.455e-05
4mit_B Crystal structure of E. histolytica RacC bound to the EhPAK4 PBD	13.9	1.455e-05
4zu9_A Crystal structure of bacterial selenocysteine-specific elongation factor EF-Sec	13	1.455e-05
2c78_A EF-Tu complexed with a GTP analog and the antibiotic pulvomycin	11.7	1.549e-05
2c77_A EF-Tu complexed with a GTP analog and the antibiotic GE2270 A	13	1.549e-05
4zi2_B BART-like domain of BARTL1/CCDC104 in complex with Arl3FL bound to GppNHp in P21 21 21	11.2	1.549e-05
4dxa_A Co-crystal structure of Rap1 in complex with KRIT1	11.4	1.549e-05
7abz_6 Structure of pre-accomodated trans-translation complex on E. coli stalled ribosome.	9.7	1.549e-05
1d8t_A CRYSTAL STRUCTURE OF ELONGATION FACTOR, TU (EF-TU-MGGDP) COMPLEXED WITH GE2270A, A THIAZOLYL PEPTIDE ANTIBIOTIC	7.6	1.549e-05
6wd5_8 Cryo-EM of elongating ribosome with EF-Tu*GTP elucidates tRNA proofreading (Cognate Structure II-C1)	9.3	1.549e-05
4xh9_E CRYSTAL STRUCTURE OF HUMAN RHOA IN COMPLEX WITH DH/PH FRAGMENT OF THE GUANINE NUCLEOTIDE EXCHANGE FACTOR NET1	9	1.649e-05
2ke5_A Solution structure and dynamics of the small GTPase Ralb in its active conformation: significance for effector protein binding	9.7	1.649e-05
2oil_A Crystal structure of human RAB25 in complex with GDP	11.8	1.649e-05
1rrg_B NON-MYRISTOYLATED RAT ADP-RIBOSYLATION FACTOR-1 COMPLEXED WITH GDP, DIMERIC CRYSTAL FORM	11.8	1.649e-05
5w75_A Crystal Structure of Reconstructed Bacterial Elongation Factor Node 168	10.7	1.649e-05
4r71_A Structure of the Qbeta holoenzyme complex in the P1211 crystal form	12.1	1.649e-05
2il1_A Crystal structure of a predicted human GTPase in complex with GDP	10.7	1.649e-05
7vok_B The Crystal structure of EF-Tu and GDP from Mycobacterium tuberculosis	12.4	1.649e-05
4r71_C Structure of the Qbeta holoenzyme complex in the P1211 crystal form	12.3	1.649e-05
5vcu_B Crystal structure of ras-related c3 botulinum toxin substrate 1 isoform x2 from Naegleria fowleri in complex with GDP	10	1.755e-05
6omm_A Cryo-EM structure of formyl peptide receptor 2/lipoxin A4 receptor in complex with Gi	12	1.755e-05
5w75_B Crystal Structure of Reconstructed Bacterial Elongation Factor Node 168	10.6	1.755e-05
1z6x_B Structure Of Human ADP-Ribosylation Factor 4	13.5	1.755e-05
1zd9_A Structure of human ADP-ribosylation factor-like 10B	14	1.755e-05
6y7g_A Structure of the human RAB3C in complex with GDP	10.6	1.868e-05
6uka_A Crystal structure of RHOG and ELMO complex	12.9	1.868e-05
2bme_D high resolution structure of GppNHp-bound human Rab4a	13.1	1.868e-05
2yin_C STRUCTURE OF THE COMPLEX BETWEEN Dock2 AND Rac1.	11.9	1.868e-05
1z0a_C GDP-Bound Rab2A GTPase	10.8	1.868e-05
2h17_A Structure of human ADP-ribosylation factor-like 5 (ARL5)	10.2	1.868e-05
5opd_A Structure of phosphorylated EF-Tu in complex with GTP	9.6	1.989e-05
3rwo_B Crystal structure of YPT32 in complex with GDP	13	1.989e-05
7ok7_E Crystal structure of the UNC119B ARL3 complex	12.7	1.989e-05
3dof_A Complex of ARL2 and BART, Crystal Form 2	12.9	2.117e-05
6mij_A Crystal structure of EF-Tu from Acinetobacter baumannii in complex with Mg2+ and GDP	9	2.117e-05
2nzj_C The crystal structure of REM1 in complex with GDP	11.8	2.117e-05
2c2h_B CRYSTAL STRUCTURE OF THE HUMAN RAC3 IN COMPLEX WITH GDP	9.1	2.117e-05
7tvf_B Crystal structure of the SHOC2-MRAS-PP1CA (SMP) complex to a resolution of 2.17 Angstrom	12.3	2.117e-05
4m1o_A Crystal Structure of small molecule vinylsulfonamide 7 covalently bound to K-Ras G12C	12	2.254e-05
4goj_A The Crystal Structure of full length Arl3GppNHp in complex with UNC119a	10.7	2.254e-05
8a4a_B Structure of human Rep15 in complex with bovine Rab3C.	11.3	2.254e-05
1aip_A EF-TU EF-TS COMPLEX FROM THERMUS THERMOPHILUS	10.6	2.254e-05
6wd4_8 Cryo-EM of elongating ribosome with EF-Tu*GTP elucidates tRNA proofreading (Cognate Structure II-B2)	11.3	2.254e-05
7ok7_D Crystal structure of the UNC119B ARL3 complex	12.7	2.254e-05
4mit_D Crystal structure of E. histolytica RacC bound to the EhPAK4 PBD	14.2	2.399e-05
5mi8_B Structure of the phosphomimetic mutant of EF-Tu T383E	10.2	2.399e-05
6sge_A Crystal structure of Human RHOB-GTP in complex with nanobody B6	10.9	2.399e-05
6gqx_F KRAS-169 Q61H GPPNHP + CH-2	12.7	2.399e-05
4zv4_B Structure of Tse6 in complex with EF-Tu	8.6	2.399e-05
3lxx_A Crystal structure of human GTPase IMAP family member 4	15.4	2.399e-05
6tkz_C Crystal structure of the DHR2 domain of DOCK10 in complex with CDC42	13.4	2.399e-05
5uyq_Z 70S ribosome bound with near-cognate ternary complex base-paired to A site codon, closed 30S (Structure III-nc)	11.1	2.554e-05
5ee5_B Structure of human ARL1 in complex with the DCB domain of BIG1	13	2.554e-05
3u6k_B Ef-tu (escherichia coli) in complex with nvp-ldk733	8.3	2.554e-05
2nzj_B The crystal structure of REM1 in complex with GDP	13.8	2.554e-05
4m9q_A Crystal structure of C-terminally truncated Arl13B from Chlamydomonas rheinhardtii bound to GppNHp	12.2	2.718e-05
4mit_A Crystal structure of E. histolytica RacC bound to the EhPAK4 PBD	14.6	2.718e-05
7ok7_A Crystal structure of the UNC119B ARL3 complex	13.1	2.718e-05
1r8s_A ARF1[DELTA1-17]-GDP IN COMPLEX WITH A SEC7 DOMAIN CARRYING THE MUTATION OF THE CATALYTIC GLUTAMATE TO LYSINE	16	2.718e-05
4m21_A Crystal Structure of small molecule acrylamide 11 covalently bound to K-Ras G12C	9.8	2.718e-05
4iw3_K Crystal structure of a Pseudomonas putida prolyl-4-hydroxylase (P4H) in complex with elongation factor Tu (EF-Tu)	7.2	2.718e-05
3t5g_A Structure of fully modified farnesylated Rheb in complex with PDE6D	13	2.718e-05
5de3_A The Crystal structure of Chlamydomonas reinhardtii Arl3 bound to GppNHp	12.3	2.893e-05
2a5j_A Crystal Structure of Human RAB2B	10.8	2.893e-05
7wtl_CL Cryo-EM structure of a yeast pre-40S ribosomal subunit - State Dis-D	10.7	3.08e-05
3vnu_A Complex structure of viral RNA polymerase I	10.1	3.08e-05
7dn8_B Crystal structure of Salmonella effector SopF in complex with ARF1	14.6	3.08e-05
3u6b_B Ef-tu (escherichia coli) in complex with nvp-ldi028	9.2	3.08e-05
2wwx_A Crystal structure of the SidM/DrrA(GEF/GDF domain)-Rab1(GTPase domain) complex	12.4	3.08e-05
6stg_B Human Rab8a phosphorylated at Ser111 in complex with GPPNP	9.4	3.08e-05
5we4_z 70S ribosome-EF-Tu wt complex with GppNHp	10.4	3.279e-05
7btc_A Crystal structure of Rheb Y35N mutant bound to GDP	13.8	3.279e-05
3cb4_D The Crystal Structure of LepA	10.4	3.279e-05
4gok_A The Crystal structure of Arl2GppNHp in complex with UNC119a	11.8	3.279e-05
1a4r_B G12V MUTANT OF HUMAN PLACENTAL CDC42 GTPASE IN THE GDP FORM	11.7	3.49e-05
3x1x_A Ras-related protein Rap1B with GppNHp	10.9	3.49e-05
1z0a_A GDP-Bound Rab2A GTPase	11.6	3.49e-05
7tvf_E Crystal structure of the SHOC2-MRAS-PP1CA (SMP) complex to a resolution of 2.17 Angstrom	12.6	3.49e-05
3kko_B Crystal structure of M-Ras P40D/D41E/L51R in complex with GppNHp	11.7	3.49e-05
7y24_A Cryo-EM structure of the octreotide-bound SSTR2-miniGo-scFv16 complex	15.7	3.49e-05
4lhw_B Crystal structure of Rab8 in its active GppNHp-bound form	10.2	3.49e-05
2j59_A Crystal structure of the ARF1:ARHGAP21-ArfBD complex	14.6	3.49e-05
1zun_B Crystal Structure of a GTP-Regulated ATP Sulfurylase Heterodimer from Pseudomonas syringae	8.4	3.49e-05
1efu_A ELONGATION FACTOR COMPLEX EF-TU/EF-TS FROM ESCHERICHIA COLI	9.8	3.715e-05
2dfk_B Crystal structure of the CDC42-Collybistin II complex	10.1	3.715e-05
7eq2_B Crystal structure of GDP-bound Rab1a-T75D	11.2	3.715e-05
5szj_A Structure of human Rab10 in complex with the bMERB domain of Mical-cL	11.7	3.715e-05
3lw8_A Shigella IpgB2 in complex with human RhoA, GDP and Mg2+ (complex A)	11.9	3.715e-05
1tx4_B RHO/RHOGAP/GDP(DOT)ALF4 COMPLEX	9.6	3.955e-05
2wbl_C Three-dimensional structure of a binary ROP-PRONE complex	12.7	3.955e-05
7sj4_B Human Trio residues 1284-1959 in complex with Rac1	11.8	3.955e-05
5n6o_B Wild type human Rac1-GDP	10.3	4.209e-05
4m9q_C Crystal structure of C-terminally truncated Arl13B from Chlamydomonas rheinhardtii bound to GppNHp	10.4	4.209e-05
3cpj_B Crystal structure of Ypt31 in complex with yeast Rab-GDI	13.2	4.209e-05
1r8q_B FULL-LENGTH ARF1-GDP-MG IN COMPLEX WITH BREFELDIN A AND A SEC7 DOMAIN	11.2	4.209e-05
7vok_A The Crystal structure of EF-Tu and GDP from Mycobacterium tuberculosis	11.5	4.209e-05
2k5u_A Solution structure of myirstoylated yeast ARF1 protein, GDP-bound	15	4.209e-05
3msx_A Crystal structure of RhoA.GDP.MgF3 in complex with GAP domain of ArhGAP20	9.4	4.209e-05
5o74_F Crystal structure of human Rab1b covalently bound to the GEF domain of DrrA/SidM from Legionella pneumophila in the presence of GDP	13.8	4.209e-05
4o2r_B Structure of Mus musculus Rheb G63V mutant bound to GDP	13.4	4.209e-05
6mbq_A Crystal structure of Mg-free wild-type KRAS (2-166) bound to GMPPNP in the state 1 conformation	10	4.481e-05
5uhv_A wild-type NRas bound to GppNHp	13.6	4.481e-05
1yzu_B GppNHp-Bound Rab21 GTPase at 2.50 A Resolution	14.2	4.481e-05
4iw3_B Crystal structure of a Pseudomonas putida prolyl-4-hydroxylase (P4H) in complex with elongation factor Tu (EF-Tu)	9	4.481e-05
7txh_A Human MRas Q71R in complex with human Shoc2 LRR domain M173I and human PP1Ca	12.5	4.481e-05
6yx5_A Structure of DrrA from Legionella pneumophilia in complex with human Rab8a	10.4	4.481e-05
1yu9_A GppNHp-Bound Rab4A	14.3	4.77e-05
2p5s_B RAB domain of human RASEF in complex with GDP	14.5	4.77e-05
5irc_F p190A GAP domain complex with RhoA	8.6	4.77e-05
3agq_A Structure of viral polymerase form II	12.2	4.77e-05
3sua_A Crystal structure of the intracellular domain of Plexin-B1 in complex with Rac1	11.2	4.77e-05
3bh7_A Crystal structure of the RP2-Arl3 complex bound to GDP-AlF4	12.5	4.77e-05
5kyk_C Covalent GTP-competitive inhibitors of KRAS G12C: Guanosine bisphosphonate Analogs	11.3	4.77e-05
6u45_B Crystal structure of Methanoperedens nitroreducens elongation factor 2 bound to GMPPCP and magnesium	13.3	5.077e-05
6zsj_A The mechanism of activation of the actin binding protein EHBP1 by Rab8 family members.	10.6	5.077e-05
2qu8_A Crystal structure of putative nucleolar GTP-binding protein 1 PFF0625w from Plasmodium falciparum	10.8	5.077e-05
1r4a_B Crystal Structure of GTP-bound ADP-ribosylation Factor Like Protein 1 (Arl1) and GRIP Domain of Golgin245 COMPLEX	15.1	5.077e-05
2gco_B Crystal structure of the human RhoC-GppNHp complex	9.9	5.405e-05
1gwn_C The crystal structure of the core domain of RhoE/Rnd3 - a constitutively activated small G protein	11.5	5.405e-05
4xsg_A The complex structure of C3cer exoenzyme and GTP bound RhoA (NADH-free state)	8.9	5.753e-05
3x1y_A Ras-related protein Rap1B(L9V) with GppNHp	11.4	5.753e-05
2a5g_A Cholera toxin A1 subunit bound to ARF6(Q67L)	15.3	5.753e-05
1o3y_B Crystal structure of mouse ARF1 (delta17-Q71L), GTP form	14.3	5.753e-05
6zsj_B The mechanism of activation of the actin binding protein EHBP1 by Rab8 family members.	9.6	5.753e-05
4v0k_A Crystal structure of the CrARL6DN in the GDP bound form	11.6	5.753e-05
3ref_A Crystal structure of EhRho1 bound to GDP and Magnesium	13.8	5.753e-05
2bme_A high resolution structure of GppNHp-bound human Rab4a	13	6.124e-05
7o9k_t Human mitochondrial ribosome large subunit assembly intermediate with MTERF4-NSUN4, MRM2, MTG1, the MALSU module, GTPBP5 and mtEF-Tu	10.1	6.124e-05
5cll_C Truncated Ran wild type in complex with GDP-BeF and RanBD1	13.3	6.124e-05
2fv8_A The crystal structure of RhoB in the GDP-bound state	7.4	6.124e-05
6zga_G COPII on membranes, inner coat	12.3	6.124e-05
4goj_B The Crystal Structure of full length Arl3GppNHp in complex with UNC119a	11.9	6.124e-05
3sfv_A Crystal structure of the GDP-bound Rab1a S25N mutant in complex with the coiled-coil domain of LidA from Legionella pneumophila	13	6.124e-05
6g4s_u Cryo-EM structure of a late human pre-40S ribosomal subunit - State B	14.4	6.124e-05
2h7v_B Co-crystal structure of YpkA-Rac1	11	6.124e-05
4m1w_A Crystal Structure of small molecule vinylsulfonamide covalently bound to K-Ras G12C	13.1	6.124e-05
4lbw_A Identifying ligand binding hot spots in proteins using brominated fragments	10	6.519e-05
4m1t_A Crystal Structure of small molecule vinylsulfonamide 14 covalently bound to K-Ras G12C	9.5	6.519e-05
8bnt_A The DH domain of ARHGEF2 bound to RhoA	8.5	6.519e-05
7jih_A HRAS A59E GppNHp	10.3	6.519e-05
5ub8_A Crystal structure of YPT31, a Rab family GTPase from Candida albicans, in complex with GDP and Zn(II)	13.7	6.519e-05
4itr_C Crystal Structure of IbpAFic2-H3717A in complex with adenylylated Cdc42	12.4	6.519e-05
4kax_A Crystal structure of the Grp1 PH domain in complex with Arf6-GTP	14.8	6.519e-05
5cjp_D The Structural Basis for Cdc42-Induced Dimerization of IQGAPs	14.6	6.939e-05
7mq9_SI Cryo-EM structure of the human SSU processome, state pre-A1*	10.9	6.939e-05
6zqd_CL Cryo-EM structure of the 90S pre-ribosome from Saccharomyces cerevisiae, state Post-A1	13	6.939e-05
3th5_B Crystal structure of wild-type RAC1	10.6	6.939e-05
2a5f_A Cholera toxin A1 subunit bound to its substrate, NAD+, and its human protein activator, ARF6	15.8	6.939e-05
6wgn_A Crystal structure of K-Ras(G12D) GppNHp bound to cyclic peptide ligand KD2	9.6	6.939e-05
6zl5_A CRYSTAL STRUCTURE OF KRAS-G12D(C118S) IN COMPLEX WITH BI-2852 AND GDP	12.6	7.386e-05
4lby_A Identifying ligand binding hot spots in proteins using brominated fragments	11.4	7.386e-05
1ob2_A E. coli elongation factor EF-Tu complexed with the antibiotic kirromycin, a GTP analog, and Phe-tRNA	9.2	7.386e-05
2nty_C Rop4-GDP-PRONE8	12.9	7.386e-05
2ew1_A Crystal Structure of Rab30 in complex with a GTP analogue	14.4	7.386e-05
7c7j_B Crystal structure of SHANK3 SPN domain in complex with GTP-bound Rap1b(G12V,Q63E)	12.1	7.386e-05
1ksg_A Complex of Arl2 and PDE delta, Crystal Form 1	11.5	7.386e-05
1etu_A STRUCTURAL DETAILS OF THE BINDING OF GUANOSINE DIPHOSPHATE TO ELONGATION FACTOR TU FROM E. COLI AS STUDIED BY X-RAY CRYSTALLOGRAPHY	9.3	7.386e-05
2w2x_A Complex of Rac2 and PLCg2 spPH Domain	10.6	7.863e-05
6bt0_D CRYSTAL STRUCTURE OF RHEB IN COMPLEX WITH COMPOUND NR1	12.7	7.863e-05
2gco_A Crystal structure of the human RhoC-GppNHp complex	10.1	7.863e-05
2c2h_A CRYSTAL STRUCTURE OF THE HUMAN RAC3 IN COMPLEX WITH GDP	11	7.863e-05
6wgn_B Crystal structure of K-Ras(G12D) GppNHp bound to cyclic peptide ligand KD2	10.3	7.863e-05
5szh_B Structure of human Rab1b in complex with the bMERB domain of Mical-cL	13.5	7.863e-05
1vg9_H The crystal structures of the REP-1 protein in complex with C-terminally truncated Rab7 protein	10.7	7.863e-05
4v0m_C Crystal structure of BBS1N in complex with ARL6DN	13.7	7.863e-05
5wfk_z 70S ribosome-EF-Tu H84A complex with GTP and near-cognate tRNA (Complex C3)	9.7	7.863e-05
7vmc_A Crystal structure of EF-Tu/CdiA/CdiI	8.8	7.863e-05
1z2c_C Crystal structure of mDIA1 GBD-FH3 in complex with RhoC-GMPPNP	9	7.863e-05
5vq8_B Crystal structure of human WT-KRAS in complex with GDP (EDTA soaked)	10.6	7.863e-05
5fi0_F Crystal Structure of the P-Rex1 DH/PH tandem in complex with Rac1	11.6	8.37e-05
4rkf_B Drosophila melanogaster Rab3 bound to GMPPNP	12	8.37e-05
4v5l_AZ The structure of EF-Tu and aminoacyl-tRNA bound to the 70S ribosome with a GTP analog	10.1	8.37e-05
8ewh_A Salmonella typhimurium GTPase BIPA	11.5	8.37e-05
2qpt_A Crystal structure of an EHD ATPase involved in membrane remodelling	12.8	8.909e-05
7ok7_F Crystal structure of the UNC119B ARL3 complex	13.3	8.909e-05
2cls_B The crystal structure of the human RND1 GTPase in the active GTP bound state	10.2	8.909e-05
2cld_X CRYSTAL STRUCTURE ANALYSIS OF A FLUORESCENT FORM OF H-RAS P21 IN COMPLEX WITH GDP (2)	12.5	8.909e-05
7mqa_SI Cryo-EM structure of the human SSU processome, state post-A1	10.3	8.909e-05
3deg_C Complex of elongating Escherichia coli 70S ribosome and EF4(LepA)-GMPPNP	12.8	8.909e-05
6huf_A Coping with strong translational non-crystallographic symmetry and extreme anisotropy in molecular replacement with Phaser: human Rab27a	15	8.909e-05
7fih_A luteinizing hormone/choriogonadotropin receptor(S277I)-chorionic gonadotropin-Gs-Org43553 complex	11.3	9.484e-05
6x1g_D Crystal structure of a GEF domain from the Orientia tsutsugamushi protein OtDUB in complex with Rac1	10.4	9.484e-05
7s0y_B Structures of TcdB in complex with Cdc42	11.2	9.484e-05
4gok_B The Crystal structure of Arl2GppNHp in complex with UNC119a	11.2	9.484e-05
4lhw_D Crystal structure of Rab8 in its active GppNHp-bound form	10.1	9.484e-05
421p_A THREE-DIMENSIONAL STRUCTURES OF H-RAS P21 MUTANTS: MOLECULAR BASIS FOR THEIR INABILITY TO FUNCTION AS SIGNAL SWITCH MOLECULES	12.1	9.484e-05
1z0k_A Structure of GTP-Bound Rab4Q67L GTPase in complex with the central Rab binding domain of Rabenosyn-5	15.1	9.484e-05
6sq2_A Structure of a phosphomimetic switch 2 variant of Rab8a in complex with the phospho-Rab binding domain of RILPL2	9.6	9.484e-05
2gcp_A Crystal structure of the human RhoC-GSP complex	8.9	9.484e-05
5wdr_B Choanoflagellate Salpingoeca rosetta Ras with GMP-PNP	10.9	9.484e-05
4v0k_B Crystal structure of the CrARL6DN in the GDP bound form	13.1	0.000101
7jig_A HRAS A59T GppNHp crystal 2	10.1	0.000101
4dcn_B Crystal Structure Analysis of the Arfaptin2 BAR domain in Complex with ARL1	12.6	0.000101
6axf_L Structure of RasGRP2 in complex with Rap1B	11.8	0.000101
5kyk_A Covalent GTP-competitive inhibitors of KRAS G12C: Guanosine bisphosphonate Analogs	9.4	0.000101
6sge_C Crystal structure of Human RHOB-GTP in complex with nanobody B6	12.5	0.0001075
5e95_A Crystal Structure of Mb(NS1)/H-Ras Complex	9.5	0.0001075
2yin_D STRUCTURE OF THE COMPLEX BETWEEN Dock2 AND Rac1.	9.6	0.0001075
4hlq_F Crystal structure of human rab1b bound to GDP and BEF3 in complex with the GAP domain of TBC1D20 from homo sapiens	14.2	0.0001075
3icq_B Karyopherin nuclear state	12.4	0.0001075
5wdt_z 70S ribosome-EF-Tu H84A complex with GppNHp	9.6	0.0001075
1m2o_D Crystal Structure of the Sec23-Sar1 complex	16.1	0.0001075
6v6v_A Crystal structure of oncogenic RhoA mutant G14V complexed with GDP	8.9	0.0001075
7eyx_A Crystal structure of Mg-free KRAS-G12D bound to GDP	10.1	0.0001075
7kdc_B The complex between RhoD and the Plexin B2 RBD	11.7	0.0001075
2j5x_B STRUCTURE OF THE SMALL G PROTEIN ARF6 IN COMPLEX WITH GTPGAMMAS	16.2	0.0001075
1mh1_A SMALL G-PROTEIN	10.6	0.0001075
3vhx_A The crystal structure of Arf6-MKLP1 (Mitotic kinesin-like protein 1) complex	16.2	0.0001075
1yzg_A Structure of Human ADP-ribosylation factor-like 8	13.1	0.0001075
1cxz_A CRYSTAL STRUCTURE OF HUMAN RHOA COMPLEXED WITH THE EFFECTOR DOMAIN OF THE PROTEIN KINASE PKN/PRK1	8.7	0.0001075
4m9q_B Crystal structure of C-terminally truncated Arl13B from Chlamydomonas rheinhardtii bound to GppNHp	13.1	0.0001144
4q7j_B Complex structure of viral RNA polymerase	11.5	0.0001144
1g16_A CRYSTAL STRUCTURE OF SEC4-GDP	15	0.0001144
1kzg_B DbsCdc42(Y889F)	10.4	0.0001144
1tu3_A Crystal Structure of Rab5 complex with Rabaptin5 C-terminal Domain	8.6	0.0001144
3m1i_A Crystal structure of yeast CRM1 (Xpo1p) in complex with yeast RanBP1 (Yrb1p) and yeast RanGTP (Gsp1pGTP)	14.2	0.0001144
6kyk_E Crystal structure of Shank3 NTD-ANK mutant in complex with Rap1	12.2	0.0001218
2p2l_C Rac1-GDP-Zinc Complex	9.2	0.0001218
3qbv_C Structure of designed orthogonal interaction between CDC42 and nucleotide exchange domains of intersectin	10.9	0.0001218
5h7l_B Complex of Elongation factor 2-50S ribosomal protein L12	10.1	0.0001218
4pc7_A Elongation factor Tu:Ts complex in a near GTP conformation.	10.1	0.0001218
3tvd_B Crystal Structure of Mouse RhoA-GTP complex	10.1	0.0001218
5lpn_C Structure of human Rab10 in complex with the bMERB domain of Mical-1	13.1	0.0001218
5jhh_F Crystal structure of the ternary complex between the human RhoA, its inhibitor and the DH/PH domain of human ARHGEF11	8.9	0.0001218
1he1_D Crystal structure of the complex between the GAP domain of the Pseudomonas aeruginosa ExoS toxin and human Rac	11.2	0.0001296
5kyk_B Covalent GTP-competitive inhibitors of KRAS G12C: Guanosine bisphosphonate Analogs	10.9	0.0001296
7mny_I Crystal Structure of Nup358/RanBP2 Ran-binding domain 3 in complex with Ran-GPPNHP	13.9	0.0001296
6zqg_CL Cryo-EM structure of the 90S pre-ribosome from Saccharomyces cerevisiae, state Dis-C	11.2	0.0001296
2wbl_D Three-dimensional structure of a binary ROP-PRONE complex	12.7	0.0001296
5tar_A Crystal structure of farnesylated and methylated kras4b in complex with PDE-delta (crystal form II - with ordered hypervariable region)	9.9	0.0001296
1huq_A 1.8A CRYSTAL STRUCTURE OF THE MONOMERIC GTPASE RAB5C (MOUSE)	10.1	0.0001296
3l0i_D Complex structure of SidM/DrrA with the wild type Rab1	11.9	0.0001296
1i2m_A RAN-RCC1-SO4 COMPLEX	12.5	0.0001296
2nty_D Rop4-GDP-PRONE8	13.8	0.0001296
3nkv_B Crystal structure of Rab1b covalently modified with AMP at Y77	14.2	0.0001296
4v8q_BZ Complex of SmpB, a tmRNA fragment and EF-Tu-GDP-Kirromycin with the 70S ribosome	12.7	0.0001296
3vhl_B Crystal structure of the DHR-2 domain of DOCK8 in complex with Cdc42 (T17N mutant)	14.2	0.0001296
1jdt_C CRYSTAL STRUCTURE OF 5'-DEOXY-5'-METHYLTHIOADENOSINE PHOSPHORYLASE COMPLEXED WITH MTA AND SULFATE ION	10.7	0.000138
1ds6_A CRYSTAL STRUCTURE OF A RAC-RHOGDI COMPLEX	10.4	0.000138
2ic5_A Crystal structure of human RAC3 grown in the presence of Gpp(NH)p.	10.1	0.000138
4z8y_A Crystal structure of Rab GTPase Sec4p mutant - S29V	14.1	0.000138
4hb2_A Crystal structure of CRM1-Ran-RanBP1	12.9	0.000138
1u90_B Crystal structures of Ral-GppNHp and Ral-GDP reveal two novel binding sites that are also present in Ras and Rap	11.8	0.000138
4bas_A Structure of the Arl6 BBS3 Small GTPase from Trypanosoma brucei with bound nucleotide analogue GppNp	8.6	0.000138
6aqu_B Crystal Structure of Plasmodium falciparum purine nucleoside phosphorylase: The M183L mutant	7.3	0.000138
5lpn_A Structure of human Rab10 in complex with the bMERB domain of Mical-1	13.1	0.0001469
2bmd_A high resolution structure of GDP-bound human Rab4a	12.4	0.0001469
5h7l_A Complex of Elongation factor 2-50S ribosomal protein L12	12	0.0001469
6wd3_8 Cryo-EM of elongating ribosome with EF-Tu*GTP elucidates tRNA proofreading (Cognate Structure II-B1)	10.7	0.0001469
3rab_A GPPNHP-BOUND RAB3A AT 2.0 A RESOLUTION	13.8	0.0001469
3dz8_A Crystal structure of human Rab3B GTPase bound with GDP	12.1	0.0001469
5fr2_A Farnesylated RhoA-GDP in complex with RhoGDI-alpha, lysine acetylated at K178	9.6	0.0001469
1clu_A H-RAS COMPLEXED WITH DIAMINOBENZOPHENONE-BETA,GAMMA-IMIDO-GTP	10	0.0001469
3gcg_A crystal structure of MAP and CDC42 complex	10.5	0.0001469
4m8n_H Crystal Structure of PlexinC1/Rap1B Complex	10.3	0.0001563
6gqw_D KRAS-169 Q61H GPPNHP + CH-1	9.1	0.0001563
6if2_B Complex structure of Rab35 and its effector RUSC2	13.4	0.0001563
3lvq_E The crystal structure of ASAP3 in complex with Arf6 in transition state	15.4	0.0001563
7a5g_Z Structure of the elongating human mitoribosome bound to mtEF-Tu.GMPPCP and A/T mt-tRNA	10.7	0.0001563
2cjw_A Crystal structure of the small GTPase Gem (GemDNDCaM) in complex to Mg.GDP	10.2	0.0001563
5yxh_A Structure of Rheb-GDP	13.1	0.0001563
3oes_A Crystal structure of the small GTPase RhebL1	9.4	0.0001563
3ref_B Crystal structure of EhRho1 bound to GDP and Magnesium	14.2	0.0001664
7mnz_I Crystal Structure of Nup358/RanBP2 Ran-binding domain 4 in complex with Ran-GPPNHP	12.7	0.0001664
6siu_C Crystal structure of IbpAFic2 covalently tethered to Cdc42	9.4	0.0001664
1z08_D GppNHp-Bound Rab21 Q53G mutant GTPase	14	0.0001664
7xqv_A The complex of nanobody Rh57 binding to GTP-bound RhoA active form	10.5	0.0001664
1upt_A Structure of a complex of the golgin-245 GRIP domain with Arl1	14	0.0001771
7wui_A Tethered peptide activation mechanism of adhesion GPCRs ADGRG2 and ADGRG4	11.7	0.0001771
4xoi_C Structure of hsAnillin bound with RhoA(Q63L) at 2.1 Angstroms resolution	9.4	0.0001771
6ii6_C Crystal structure of the Makes Caterpillars Floppy (MCF)-Like effector of Vibrio vulnificus MO6-24/O in complex with a human ADP-ribosylation factor 3 (ARF3)	14.6	0.0001771
1z08_C GppNHp-Bound Rab21 Q53G mutant GTPase	12	0.0001771
5fi0_B Crystal Structure of the P-Rex1 DH/PH tandem in complex with Rac1	9.1	0.0001771
2w83_B Crystal structure of the ARF6 GTPase in complex with a specific effector, JIP4	15.3	0.0001771
4i1o_A Crystal structure of the Legionella pneumophila GAP domain of LepB in complex with Rab1b bound to GDP and BeF3	13	0.0001771
3cue_L Crystal structure of a TRAPP subassembly activating the Rab Ypt1p	14.2	0.0001771
7btd_A Crystal structure of Rheb Y35N mutant bound to GppNHp	12.1	0.0001771
1z07_A GppNHp-Bound Rab5c G55Q mutant GTPase	10.2	0.0001886
7wvu_A Cryo-EM structure of the human formyl peptide receptor 1 in complex with fMLF and Gi1	11.7	0.0001886
5v71_F KRAS G12C in bound to quinazoline based switch II pocket (SWIIP) binder	10.7	0.0001886
7ezk_A Cryo-EM structure of an activated Cholecystokinin A receptor (CCKAR)-Gs complex	9.6	0.0001886
4k81_H Crystal structure of the Grb14 RA and PH domains in complex with GTP-loaded H-Ras	12.3	0.0001886
7csl_A Crystal structure of the archaeal EF1A-EF1B complex	10.9	0.0001886
1z2a_A GDP-Bound Rab23 GTPase crystallized in P2(1)2(1)2(1) space group	11.8	0.0002007
1mj1_A FITTING THE TERNARY COMPLEX OF EF-Tu/tRNA/GTP AND RIBOSOMAL PROTEINS INTO A 13 A CRYO-EM MAP OF THE COLI 70S RIBOSOME	11.5	0.0002007
5ytb_A RanY197A in complex with RanBP1-CRM1	12.9	0.0002007
7mny_G Crystal Structure of Nup358/RanBP2 Ran-binding domain 3 in complex with Ran-GPPNHP	14.8	0.0002007
6lqp_RJ Cryo-EM structure of 90S small subunit preribosomes in transition states (State A)	13.3	0.0002007
5ysu_A Plumbagin in complex with CRM1-RanM189D-RanBP1	12.9	0.0002007
2efg_A TRANSLATIONAL ELONGATION FACTOR G COMPLEXED WITH GDP	10.9	0.0002007
5vq6_B Crystal structure of human WT-KRAS in complex with GTP-gamma-S	11.7	0.0002137
7sd0_B Cryo-EM structure of the SHOC2:PP1C:MRAS complex	11.2	0.0002137
7mnx_A Crystal Structure of Nup358/RanBP2 Ran-binding domain 2 in complex with Ran-GPPNHP	12.9	0.0002137
4gmx_A Crystal structure of KPT185 in complex with CRM1-Ran-RanBP1	12.7	0.0002137
1z0k_C Structure of GTP-Bound Rab4Q67L GTPase in complex with the central Rab binding domain of Rabenosyn-5	12.7	0.0002137
4fme_F EspG-Rab1-Arf6 complex	17.6	0.0002137
6ahd_C The Cryo-EM Structure of Human Pre-catalytic Spliceosome (B complex) at 3.8 angstrom resolution	12.9	0.0002137
6aqu_A Crystal Structure of Plasmodium falciparum purine nucleoside phosphorylase: The M183L mutant	8	0.0002137
5gof_A Truncated mitofusin-1, GTP-bound	11.7	0.0002137
2w83_E Crystal structure of the ARF6 GTPase in complex with a specific effector, JIP4	14.9	0.0002137
5j5c_A Crystal structure of ARL1-GTP and DCB domain of BIG1 complex	11.7	0.0002274
7vok_D The Crystal structure of EF-Tu and GDP from Mycobacterium tuberculosis	11.5	0.0002274
5xoj_A Crystal structure of Xpo1p-PKI-Nup42p-Gsp1p-GTP complex	12.9	0.0002274
4ydh_D The structure of human FMNL1 N-terminal domains bound to Cdc42	9.1	0.0002274
7b51_B Crystal structure of human CRM1 covalently modified by 2-mercaptoethanol at Cys528	12.9	0.0002274
7mnx_K Crystal Structure of Nup358/RanBP2 Ran-binding domain 2 in complex with Ran-GPPNHP	14	0.0002274
2bcg_Y Structure of doubly prenylated Ypt1:GDI complex	11.9	0.0002274
1z0d_C GDP-Bound Rab5c GTPase	8.6	0.0002274
7uro_D Gea2-Arf1 activation intermediate complex (composite structure)	15.5	0.0002421
4r2w_B X-ray structure of uridine phosphorylase from Shewanella oneidensis MR-1 in complex with uridine at 1.6 A resolution	10.7	0.0002421
7kyz_A Solution structures of full-length K-RAS bound to GDP	12.3	0.0002421
5goe_A Truncated mitofusin-1, GDP-bound	10.6	0.0002421
1dar_A ELONGATION FACTOR G IN COMPLEX WITH GDP	10	0.0002577
2a5d_A Structural basis for the activation of cholera toxin by human ARF6-GTP	13.7	0.0002577
6kyh_F Crystal structure of Shank3 NTD-ANK A42K mutant in complex with HRas	10.6	0.0002577
2w2t_A Rac2 (G12V) in complex with GDP	10.3	0.0002577
5zpu_A LFS829 in complex with CRM1-Ran-RanBP1	13.4	0.0002577
6kyk_F Crystal structure of Shank3 NTD-ANK mutant in complex with Rap1	12.8	0.0002577
4f38_A Crystal structure of geranylgeranylated RhoA in complex with RhoGDI in its active GPPNHP-bound form	11.5	0.0002743
7upi_A Cryo-EM structure of SHOC2-PP1c-MRAS holophosphatase complex	11.9	0.0002743
5h7j_B Crystal structure of Elongation factor 2	8.9	0.0002743
7mny_A Crystal Structure of Nup358/RanBP2 Ran-binding domain 3 in complex with Ran-GPPNHP	12.4	0.0002743
2wji_A Structure and function of the FeoB G-domain from Methanococcus jannaschii	12.9	0.0002743
6wgn_C Crystal structure of K-Ras(G12D) GppNHp bound to cyclic peptide ligand KD2	12.3	0.0002743
5jcp_B RhoGAP domain of ARAP3 in complex with RhoA in the transition state	8.9	0.0002743
4zi3_B BART-like domain of BARTL1/CCDC104 aa1-133 in complex with Arl3FL bound to GppNHp in P1 21 1	12.2	0.0002743
1upt_C Structure of a complex of the golgin-245 GRIP domain with Arl1	15.4	0.000292
4zv4_A Structure of Tse6 in complex with EF-Tu	8.6	0.000292
5vpy_B Crystal structure of human KRAS G12A mutant in complex with GppNHp	12.7	0.000292
1m2o_B Crystal Structure of the Sec23-Sar1 complex	16.7	0.000292
3icq_C Karyopherin nuclear state	13	0.000292
5jcp_A RhoGAP domain of ARAP3 in complex with RhoA in the transition state	7.8	0.000292
4hax_A Crystal structure of CRM1 inhibitor Ratjadone A in complex with CRM1(K579A)-Ran-RanBP1	12.7	0.000292
3mjh_A Crystal Structure of Human Rab5A in complex with the C2H2 Zinc Finger of EEA1	11.3	0.000292
2ov2_A The crystal structure of the human RAC3 in complex with the CRIB domain of human p21-activated kinase 4 (PAK4)	10	0.000292
7vvg_A Crystal Structure of HRasG12V(GMPPNP-bound) in complex with the Ras-binding domain(RBD) of SIN1	13.1	0.000292
4haw_A Crystal structure of CRM1 inhibitor Leptomycin B in complex with CRM1(K548A)-Ran-RanBP1	12.7	0.0003108
7dbg_A Yeast CRM1e (apo) in complex with Ran-RanBP1	12.7	0.0003108
7abg_r Human pre-Bact-1 spliceosome	11.9	0.0003108
521p_A THREE-DIMENSIONAL STRUCTURES OF H-RAS P21 MUTANTS: MOLECULAR BASIS FOR THEIR INABILITY TO FUNCTION AS SIGNAL SWITCH MOLECULES	11.7	0.0003108
6ntc_A Crystal Structure of G12V HRas-GppNHp bound in complex with the engineered RBD variant 1 of CRAF Kinase protein	9.7	0.0003309
3vqt_A Crystal structure analysis of the translation factor RF3	10.9	0.0003309
5ez6_B Crystallization and preliminary X-ray crystallographic analysis of a small GTPase RhoA	10.4	0.0003309
1yzq_A GppNHp-Bound Rab6 GTPase	12.8	0.0003309
3qbt_A Crystal structure of OCRL1 540-678 in complex with Rab8a:GppNHp	10.3	0.0003309
4v0m_E Crystal structure of BBS1N in complex with ARL6DN	14.6	0.0003522
4hlq_J Crystal structure of human rab1b bound to GDP and BEF3 in complex with the GAP domain of TBC1D20 from homo sapiens	14.2	0.0003522
5opd_B Structure of phosphorylated EF-Tu in complex with GTP	9.2	0.0003522
7mnx_I Crystal Structure of Nup358/RanBP2 Ran-binding domain 2 in complex with Ran-GPPNHP	12.9	0.0003522
7ajk_BBB Crystal structure of CRYI-B Rac1 complex	11.4	0.0003522
2j69_C Bacterial dynamin-like protein BDLP	8.4	0.0003749
1kzg_D DbsCdc42(Y889F)	10.7	0.0003749
2p2l_A Rac1-GDP-Zinc Complex	9.3	0.0003749
1jdu_B CRYSTAL STRUCTURE OF 5'-DEOXY-5'-METHYLTHIOADENOSINE PHOSPHORYLASE	10.5	0.0003749
7mnz_K Crystal Structure of Nup358/RanBP2 Ran-binding domain 4 in complex with Ran-GPPNHP	12.9	0.0003749
5zvp_A Aspergillus fumigatus Rho1 F25N	10.9	0.0003749
3vqt_B Crystal structure analysis of the translation factor RF3	11.1	0.0003749
6fa2_C Antibody derived (Abd-5) small molecule binding to KRAS.	12.6	0.0003749
4h1t_F X-RAY Structure of the Complex VchUPh with Phosphate ion at 1.92A Resolution.	10.2	0.0003749
5wdq_A H-Ras mutant L120A bound to GMP-PNP at 100K	10	0.0003991
5szi_A Structure of human Rab8a in complex with the bMERB domain of Mical-cL	14.2	0.0003991
1pr5_B Escherichia coli Purine Nucleoside Phosphorylase Complexed with 7-deazaadenosine and Phosphate/Sulfate	12.3	0.0003991
6zga_C COPII on membranes, inner coat	15.9	0.0003991
3tnf_A LidA from Legionella in complex with active Rab8a	11.5	0.0003991
7mq8_SI Cryo-EM structure of the human SSU processome, state pre-A1	10.3	0.0003991
4qxa_A Crystal structure of the Rab9A-RUTBC2 RBD complex	12.5	0.0003991
7suk_SI Structure of Bfr2-Lcp5 Complex Observed in the Small Subunit Processome Isolated from R2TP-depleted Yeast Cells	15.2	0.0003991
1jdv_E CRYSTAL STRUCTURE OF 5'-DEOXY-5'-METHYLTHIOADENOSINE PHOSPHORYLASE COMPLEXED WITH ADENOSINE AND SULFATE ION	11.4	0.0003991
3nby_F Crystal structure of the PKI NES-CRM1-RanGTP nuclear export complex	14.6	0.0003991
6stg_A Human Rab8a phosphorylated at Ser111 in complex with GPPNP	8.6	0.0004248
6o46_A Crystal structure of human KRAS P34R mutant in complex with GNP and Phosphate	10.5	0.0004248
6ark_A Crystal Structure of compound 10 covalently bound to K-Ras G12C	10.8	0.0004248
4rkf_A Drosophila melanogaster Rab3 bound to GMPPNP	12	0.0004248
4c0a_G Arf1(Delta1-17)in complex with BRAG2 Sec7-PH domain	16.9	0.0004248
3bh6_A Crystal structure of the RP2-Arl3 complex bound to GppNHp	11.6	0.0004248
5fr1_A Double acetylated RhoGDI-alpha in complex with RhoA-GDP	7.9	0.0004248
6a3a_A MVM NES mutant Nm2 in complex with CRM1-Ran-RanBP1	13.4	0.0004248
8dzt_B Crystal structure of human Sar1aH79G mutant	13.7	0.0004248
6xjr_A Crystal Structure of KPT-185 bound to CRM1 (E582K, 537-DLTVK-541 to GLCEQ)	14.6	0.0004522
5yu6_D CRYSTAL STRUCTURE OF EXPORTIN-5:RANGTP COMPLEX	12.2	0.0004522
1yhn_A Structure basis of RILP recruitment by Rab7	10.7	0.0004522
6j6g_C Cryo-EM structure of the yeast B*-a2 complex at an average resolution of 3.2 angstrom	10.6	0.0004522
4yjk_B Crystal structure of C212S mutant of Shewanella oneidensis MR-1 uridine phosphorylase	10	0.0004522
2h5e_B Crystal structure of E.coli polypeptide release factor RF3	11.2	0.0004522
7ogf_A GTPase HRAS mutant D33K under 900 MPa pressure	10.1	0.0004522
2ov2_D The crystal structure of the human RAC3 in complex with the CRIB domain of human p21-activated kinase 4 (PAK4)	9.9	0.0004522
2isc_B Crystal structure of Purine Nucleoside Phosphorylase from Trichomonas vaginalis with DADMe-Imm-A	12.5	0.0004522
8dzt_A Crystal structure of human Sar1aH79G mutant	12.5	0.0004522
2l0x_A Solution structure of the 21 kDa GTPase RHEB bound to GDP	13.4	0.0004814
7mny_C Crystal Structure of Nup358/RanBP2 Ran-binding domain 3 in complex with Ran-GPPNHP	13.8	0.0004814
1ukv_Y Structure of RabGDP-dissociation inhibitor in complex with prenylated YPT1 GTPase	12.7	0.0004814
7dn9_D Crystal structure of Salmonella effector in complex with NAD and host co-factor ARF1	15.3	0.0004814
5whd_B Crystal structure of KRas G12V/D38P, bound to GDP	9.5	0.0004814
8d9u_C AP-1, Arf1, Nef lattice on MHC-I lipopeptide incorporated narrow membrane tubes, centered on beta-Arf1	14.2	0.0004814
2dfk_D Crystal structure of the CDC42-Collybistin II complex	9.5	0.0004814
6wd6_8 Cryo-EM of elongating ribosome with EF-Tu*GTP elucidates tRNA proofreading (Cognate Structure II-C2)	8.8	0.0004814
3of3_D Crystal structure of PNP with an inhibitor DADME_immH from Vibrio cholerae	11.7	0.0004814
7usd_F Cryo-EM structure of D-site Rac1-bound WAVE Regulatory Complex	9.8	0.0004814
6zqc_CL Cryo-EM structure of the 90S pre-ribosome from Saccharomyces cerevisiae, state Pre-A1	14	0.0004814
1ksj_A Complex of Arl2 and PDE delta, Crystal Form 2 (SeMet)	12	0.0004814
5efo_B X-ray structure uridine phosphorylase from Vibrio cholerae in complex with cytidine and cytosine at 1.63A.	10.9	0.0005124
5h7k_A Crystal structure of Elongation factor 2 GDP-form	10.4	0.0005124
5clq_A Ran Y39A in complex with GPPNHP and RanBD1	12.7	0.0005124
4hb0_A Crystal structure of CRM1 inhibitor Leptomycin B in complex with CRM1(K541Q,K542Q,R543S,K545Q,K548Q,K579Q)-Ran-RanBP1	12.9	0.0005124
6gni_B Cryo-tomography and subtomogram averaging of Sar1-Sec23-Sec24 - fitted model.	17.6	0.0005124
1qra_A STRUCTURE OF P21RAS IN COMPLEX WITH GTP AT 100 K	11.1	0.0005454
3wyf_D Crystal structure of Xpo1p-Yrb2p-Gsp1p-GTP complex	14.8	0.0005454
4hay_A Crystal structure of CRM1 inhibitor Leptomycin B in complex with CRM1(K548E,K579Q)-Ran-RanBP1	12.7	0.0005454
1vg9_B The crystal structures of the REP-1 protein in complex with C-terminally truncated Rab7 protein	10.2	0.0005454
3lvr_E The crystal structure of ASAP3 in complex with Arf6 in transition state soaked with Calcium	15	0.0005454
5szk_B Structure of human N-terminally engineered Rab1b in complex with the bMERB domain of Mical-cL	13.5	0.0005454
7pip_9 70S ribosome with EF-Tu-tRNA and P-site tRNA in pseudouridimycin-treated Mycoplasma pneumoniae cells	8.9	0.0005454
3wyf_A Crystal structure of Xpo1p-Yrb2p-Gsp1p-GTP complex	13.5	0.0005806
3zjy_F Crystal Structure of Importin 13 - RanGTP - eIF1A complex	12.7	0.0005806
6x2x_A Crystal Structure of Mek1NES peptide bound to CRM1(E571K)	12.7	0.0005806
3vqt_C Crystal structure analysis of the translation factor RF3	11	0.0005806
2iq5_B Unliganded Crystal Structure of the Uridine Phosphorylase from Salmonella Typhimurium at 1.90 A Resolution	7.9	0.000618
5uwp_A Crystal Structure of mDia2 NES Peptide in complex with CRM1-Ran-RanBP1	12.7	0.000618
5lhv_D X-ray structure of uridine phosphorylase from Vibrio cholerae in complex with uridine and sulfate ion at 1.29 A resolution	10.9	0.000618
7l5e_A Crystal Structure of KPT-330 bound to CRM1 (537-DLTVK-541 to GLCEQ)	12.9	0.000618
6vbv_3 Structure of the bovine BBSome:ARL6:GTP complex	13.4	0.000618
1g16_B CRYSTAL STRUCTURE OF SEC4-GDP	12	0.0006579
5c80_D X-ray structure uridine phosphorylase from Vibrio cholerae in complex with uridine at 2.24 A resolution	10.2	0.0006579
4ogl_F X-ray structure uridine phosphorylase from Vibrio cholerae in complex with thymine at 1.25 A resolution	10.2	0.0006579
6xjt_A Crystal Structure of KPT-8602 bound to CRM1 (537-DLTVK-541 to GLCEQ)	12.7	0.0006579
1z0j_A Structure of GTP-Bound Rab22Q64L GTPase in complex with the minimal Rab binding domain of Rabenosyn-5	9.1	0.0006579
3law_E Structure of GTP-bound L129F mutant Rab7	13.3	0.0006579
3kkq_A Crystal structure of M-Ras P40D in complex with GDP	12	0.0006579
7d5s_RJ Cryo-EM structure of 90S preribosome with inactive Utp24 (state A2)	13.3	0.0006579
4v5p_CZ The crystal structure of EF-Tu and A9C-tRNA-Trp bound to a near- cognate codon on the 70S ribosome	10.9	0.0006579
1g16_C CRYSTAL STRUCTURE OF SEC4-GDP	13.7	0.0006579
3b82_C Structure of the eEF2-ExoA(E546H)-NAD+ complex	8.3	0.0006579
2qdk_A X-ray structure of the unliganded uridine phosphorylase from Salmonella typhimurium at 1.62A resolution	9	0.0006579
1gzs_C CRYSTAL STRUCTURE OF THE COMPLEX BETWEEN THE GEF DOMAIN OF THE SALMONELLA TYPHIMURIUM SOPE TOXIN AND HUMAN Cdc42	14.2	0.0006579
1i2m_C RAN-RCC1-SO4 COMPLEX	10.7	0.0006579
4tmv_A Translation initiation factor eIF5B (517-858) from C. thermophilum, bound to GTPgammaS and Sodium	12	0.0007003
2gf0_D The crystal structure of the human DiRas1 GTPase in the inactive GDP bound state	13.4	0.0007003
6m6x_A Oridonin in complex with CRM1#-Ran-RanBP1	14.5	0.0007003
2j7k_A Crystal structure of the T84A mutant EF-G:GDPCP complex	13.5	0.0007003
6if3_B Complex structure of Rab35 and its effector ACAP2	11.2	0.0007003
7r4h_C phospho-STING binding to adaptor protein complex-1	15.3	0.0007003
4c0a_C Arf1(Delta1-17)in complex with BRAG2 Sec7-PH domain	16.3	0.0007003
2ywf_A Crystal structure of GMPPNP-bound LepA from Aquifex aeolicus	12.4	0.0007003
6h47_A Human KRAS in complex with darpin K19	12.5	0.0007003
6z9z_E Atomic resolution X-ray structure of the Uridine phosphorylase from Vibrio cholerae on crystals grown under microgravity	10.2	0.0007003
1d5c_A CRYSTAL STRUCTURE OF PLASMODIUM FALCIPARUM RAB6 COMPLEXED WITH GDP	11.8	0.0007454
4q00_A Crystal structure of an S150A mutant of the E. coli FeoB G-domain	12.9	0.0007454
5jlj_A Crystal Structure of KPT8602 in complex with CRM1-Ran-RanBP1	12.9	0.0007454
1jp7_C Crystal Structure of 5'-deoxy-5'-methylthioadenosine phosphorylase	11.3	0.0007454
5dhf_A Crystal Structure of hRio2 NES Peptide in complex with CRM1-Ran-RanBP1	12.9	0.0007454
4lzw_F X-ray structure uridine phosphorylase from Vibrio cholerae in complex with thymidine at 1.29 A resolution	10.2	0.0007454
1dpf_A CRYSTAL STRUCTURE OF A MG-FREE FORM OF RHOA COMPLEXED WITH GDP	9.2	0.0007454
7cnd_A NCI-1 in complex with CRM1-Ran-RanBP1	12.9	0.0007454
3kvv_E Trapping of an oxocarbenium ion intermediate in UP crystals	10	0.0007454
4ogl_A X-ray structure uridine phosphorylase from Vibrio cholerae in complex with thymine at 1.25 A resolution	9.5	0.0007935
2ywg_A Crystal structure of GTP-bound LepA from Aquifex aeolicus	13.2	0.0007935
3c74_F X-ray structure of the uridine phosphorylase from salmonella typhimurium in complex with 2,2'-anhydrouridine at 2.38a resolution	9	0.0007935
3q3j_B Crystal structure of plexin A2 RBD in complex with Rnd1	10.4	0.0007935
4jp5_C X-ray structure of uridine phosphorylase from Yersinia pseudotuberculosis in unliganded state at 2.27 A resolution	8.3	0.0008446
6axf_F Structure of RasGRP2 in complex with Rap1B	12.1	0.0008446
4r2w_D X-ray structure of uridine phosphorylase from Shewanella oneidensis MR-1 in complex with uridine at 1.6 A resolution	11.4	0.0008446
6wda_8 Cryo-EM of elongating ribosome with EF-Tu*GTP elucidates tRNA proofreading (Cognate Structure III-C)	11.6	0.0008446
3vqt_D Crystal structure analysis of the translation factor RF3	11.5	0.0008446
4myu_A Crystal structure of elongation factor G mutant(EFG)	10.6	0.0008446
4v5g_AZ The crystal structure of the 70S ribosome bound to EF-Tu and tRNA	9.8	0.0008446
4jp5_A X-ray structure of uridine phosphorylase from Yersinia pseudotuberculosis in unliganded state at 2.27 A resolution	9	0.0008991
1vg0_B The crystal structures of the REP-1 protein in complex with monoprenylated Rab7 protein	10.1	0.0008991
6x2v_A Crystal Structure of PKI(DE)NES peptide bound to CRM1	12.9	0.0008991
3ddo_D X-RAY Structure of the Uridine Phosphorylase from Salmonella Typhimurium in Complex with by Phosphate Ion at 1.5A Resolution	8.9	0.0008991
3ooe_E Crystal structure of E. Coli purine nucleoside phosphorylase with PO4	11.1	0.0008991
2gf0_C The crystal structure of the human DiRas1 GTPase in the inactive GDP bound state	12.4	0.0008991
4jp5_B X-ray structure of uridine phosphorylase from Yersinia pseudotuberculosis in unliganded state at 2.27 A resolution	9	0.0008991
7q2w_DDD Mutant T91S of uridine phosphorylase from Shewanella oneidensis	9.9	0.0009571
2atx_B Crystal Structure of the TC10 GppNHp complex	13.2	0.0009571
3enz_B Arsenolytic structure of Plasmodium falciparum purine nucleoside phosphorylase with hypoxanthine, ribose and arsenate ion	9.9	0.0009571
2e1r_A Structure of eEF2 in complex with a sordarin derivative	7.4	0.0009571
1rvd_A H-RAS COMPLEXED WITH DIAMINOBENZOPHENONE-BETA,GAMMA-IMIDO-GTP	10.1	0.0009571
4e1v_H X-RAY Structure of the Uridine Phosphorylase from Salmonella Typhimurium in Complex with 5-Fluorouracil at 2.15 A Resolution	9	0.001019
4r2w_C X-ray structure of uridine phosphorylase from Shewanella oneidensis MR-1 in complex with uridine at 1.6 A resolution	10.8	0.001019
4ip0_C X-Ray Structure of the Complex Uridine Phosphorylase from Vibrio cholerae with Phosphate Ion at 1.29 A Resolution	10.2	0.001019
2rex_B Crystal structure of the effector domain of PLXNB1 bound with Rnd1 GTPase	9.4	0.001019
7ls1_m 80S ribosome from mouse bound to eEF2 (Class II)	10.8	0.001019
2qdk_F X-ray structure of the unliganded uridine phosphorylase from Salmonella typhimurium at 1.62A resolution	9	0.001019
7cdw_B Crystal Structure of Mycobacterium Tuberculosis Elongation Factor G1	3.3	0.001019
4dct_A Crystal Structure of B. subtilis EngA in complex with half-occupacy GDP	7.6	0.001019
7ssd_8 Mid translocation intermediate with EF-G bound with GDP (Structure IV)	9	0.001084
4v5s_CZ The crystal structure of EF-Tu and G24A-tRNA-Trp bound to a cognate codon on the 70S ribosome.	11.2	0.001084
5oec_B Human Rab32 (18-201):GDP in complex with Salmonella GtgE (21-214) C45A mutant	9.4	0.001084
5oed_B Human Rab32:GDP in complex with Salmonella GtgE C45A mutant	8.3	0.001084
5uwr_A Crystal Structure of CDC7 NES Peptide (extended) in complex with CRM1-Ran-RanBP1	12.9	0.001084
4k6o_B X-ray structure uridine phosphorylase from Vibrio cholerae in complex with 6-methyluracil at 1.17 A resolution	9.5	0.001084
2ywh_A Crystal structure of GDP-bound LepA from Aquifex aeolicus	12.4	0.001084
6ob3_C Crystal structure of G13D-KRAS (GMPPNP-bound) in complex with GAP-related domain (GRD) of neurofibromin (NF1)	12.1	0.001084
6kx2_A Crystal structure of GDP bound RhoA protein	8	0.001154
1z0f_A GDP-Bound Rab14 GTPase	12.5	0.001154
4r2w_A X-ray structure of uridine phosphorylase from Shewanella oneidensis MR-1 in complex with uridine at 1.6 A resolution	10.7	0.001154
2hei_B Crystal structure of human RAB5B in complex with GDP	9.6	0.001154
6fa2_D Antibody derived (Abd-5) small molecule binding to KRAS.	12	0.001154
1t0u_A Crystal structure of E.coli uridine phosphorylase at 2.2 A resolution (Type-A Native)	8.4	0.001154
2hsw_B Crystal structure of the uridine phosphorylase from Salmonella typhimurium in unliganded state at 1.99A resolution	5.3	0.001154
5yro_A RanL182A in complex with RanBP1-CRM1	13.4	0.001229
7q2w_FFF Mutant T91S of uridine phosphorylase from Shewanella oneidensis	9.3	0.001229
4c0a_D Arf1(Delta1-17)in complex with BRAG2 Sec7-PH domain	15.2	0.001229
8a4b_D Structure of human Rep15:Rab3B_Q81L complex.	11.5	0.001229
1cc0_C CRYSTAL STRUCTURE OF THE RHOA.GDP-RHOGDI COMPLEX	8.3	0.001229
3zzt_B Crystal structure of Staphylococcus aureus elongation factor G with a fusidic-acid-resistant mutation F88L	8.4	0.001229
1vg9_F The crystal structures of the REP-1 protein in complex with C-terminally truncated Rab7 protein	10.3	0.001229
3zzu_B Crystal structure of Staphylococcus aureus elongation factor G with mutations M16I and F88L	9	0.001229
6rca_C X-ray structure uridine phosphorylase from Vibrio cholerae in complex with 2.2'-anhydrouridine at 1.34 A	10.1	0.001229
6z9z_B Atomic resolution X-ray structure of the Uridine phosphorylase from Vibrio cholerae on crystals grown under microgravity	9.5	0.001229
4r2x_D Unique conformation of uridine and asymmetry of the hexameric molecule revealed in the high-resolution structures of Shewanella oneidensis uridine phosphorylase in the free form and in complex with uridine	10.8	0.001308
3wya_A Crystal structure of GDP-bound EF1alpha from Pyrococcus horikoshii	12.7	0.001308
4u2k_B X-ray structure uridine phosphorylase from Vibrio cholerae in complex with anticancer compound at 2.13 A resolution	10.9	0.001308
1am4_F COMPLEX BETWEEN CDC42HS.GMPPNP AND P50 RHOGAP (H. SAPIENS)	9.2	0.001308
4e1v_A X-RAY Structure of the Uridine Phosphorylase from Salmonella Typhimurium in Complex with 5-Fluorouracil at 2.15 A Resolution	7.1	0.001392
7mnw_G Crystal Structure of Nup358/RanBP2 Ran-binding domain 1 in complex with Ran-GPPNHP	12.2	0.001392
2p5s_A RAB domain of human RASEF in complex with GDP	14.8	0.001482
5clq_C Ran Y39A in complex with GPPNHP and RanBD1	13	0.001482
1ob5_A T. aquaticus elongation factor EF-Tu complexed with the antibiotic enacyloxin IIa, a GTP analog, and Phe-tRNA	9.3	0.001482
3phc_E Crystal Structure of Plasmodium falciparum purine nucleoside phosphorylase in complex with DADMe-ImmG	10.5	0.001578
1ov6_A M64V PNP + ALLO	12.8	0.001578
6tm1_A Crystal structure of the DHR2 domain of DOCK10 in complex with RAC3	10.3	0.001578
7dpa_E Cryo-EM structure of the human ELMO1-DOCK5-Rac1 complex	11.2	0.001679
1ryb_A Crystal Structure of the Chloroplast Group II Intron Splicing Factor CRS2	8.5	0.001679
4jp5_F X-ray structure of uridine phosphorylase from Yersinia pseudotuberculosis in unliganded state at 2.27 A resolution	8.4	0.001679
4c0q_C Transportin 3 in complex with Ran(Q69L)GTP	12.7	0.001679
4m1k_A Crystal structure of elongation factor G (EFG)	11.2	0.001679
6lqt_RJ Cryo-EM structure of 90S small subunit preribosomes in transition states (State E)	14.1	0.001788
6bk8_B S. cerevisiae spliceosomal post-catalytic P complex	10.7	0.001788
1ibr_C COMPLEX OF RAN WITH IMPORTIN BETA	13.3	0.001788
1pr4_C Escherichia coli Purine Nucleoside Phosphorylase Complexed with 9-beta-D-ribofuranosyl-6-methylthiopurine and Phosphate/Sulfate	10.1	0.001788
4jp5_E X-ray structure of uridine phosphorylase from Yersinia pseudotuberculosis in unliganded state at 2.27 A resolution	8.3	0.001788
5znc_A Plasmodium falciparum purine nucleoside phosphorylase in complex with quinine	9.9	0.001788
3pns_J Crystal Structure of Uridine Phosphorylase Complexed with Uracil from Vibrio cholerae O1 biovar El Tor	10.3	0.001903
2erx_A Crystal Structure of DiRas2 in Complex With GDP and Inorganic Phosphate	14.9	0.001903
4r2x_C Unique conformation of uridine and asymmetry of the hexameric molecule revealed in the high-resolution structures of Shewanella oneidensis uridine phosphorylase in the free form and in complex with uridine	10.8	0.001903
3mb8_B Crystal structure of purine nucleoside phosphorylase from toxoplasma gondii in complex with immucillin-H	9.2	0.001903
3vr1_B Crystal structure analysis of the translation factor RF3	9.1	0.002156
2hrd_D Crystal structure of the uridine phosphorylase from Salmonella typhimurium in complex with thymine and phosphate ion at 1.70A resolution	9	0.002156
5a9x_A Structure of GDP bound BipA	12.7	0.002295
5y88_C Cryo-EM structure of the intron-lariat spliceosome ready for disassembly from S.cerevisiae at 3.5 angstrom	10.6	0.002295
3wy9_A Crystal structure of a complex of the archaeal ribosomal stalk protein aP1 and the GDP-bound archaeal elongation factor aEF1alpha	10.8	0.002295
3clv_A Crystal Structure of Rab5a from plasmodium falciparum, PFB0500c	15	0.002295
7abi_r Human pre-Bact-2 spliceosome	10	0.002295
7kmt_A Structure of the yeast TRAPPIII-Ypt1(Rab1) complex	13.2	0.002443
6n0i_B 2.60 Angstrom Resolution Crystal Structure of Elongation Factor G 2 from Pseudomonas putida.	9.3	0.002443
7q9u_BBB Crystal structure of the high affinity KRas mutant PDE6D complex	11.1	0.002601
2oec_B Crystal structure of the uridine phosphorylase from Salmonella typhimurium in complex with 2,2'-anhydrouridine and potassium ion at 2.194A resolution	9.3	0.002601
3dny_T Fitting of the eEF2 crystal structure into the cryo-EM density map of the eEF2.80S.AlF4-.GDP complex	10.4	0.002601
2n46_A EC-NMR Structure of Human H-RasT35S mutant protein Determined by Combining Evolutionary Couplings (EC) and Sparse NMR Data	9.2	0.002768
2bsx_A Crystal structure of the Plasmodium falciparum purine nucleoside phosphorylase complexed with inosine	10.5	0.002768
6e6p_C HRAS G13D bound to GppNHp (Ha,b,c13GNP)	9	0.002768
7q2w_CCC Mutant T91S of uridine phosphorylase from Shewanella oneidensis	9.9	0.002947
1pr5_A Escherichia coli Purine Nucleoside Phosphorylase Complexed with 7-deazaadenosine and Phosphate/Sulfate	11	0.002947
2xex_A crystal structure of Staphylococcus aureus elongation factor G	14.4	0.002947
7ug7_EF 70S ribosome complex in an intermediate state of translocation bound to EF-G(GDP) stalled by Argyrin B	8.3	0.002947
5fi0_H Crystal Structure of the P-Rex1 DH/PH tandem in complex with Rac1	11.2	0.003137
6u44_B Crystal structure of Methanoperedens nitroreducens elongation factor 2 H595N bound to GMPPCP and magnesium (monoclinic crystal form)	12.7	0.003137
6jmg_A Crystal structure of xRbj	11.2	0.003137
1jds_F 5'-DEOXY-5'-METHYLTHIOADENOSINE PHOSPHORYLASE COMPLEX WITH PHOSPHATE (SPACE GROUP P21)	10.6	0.003137
3occ_F Crystal structure of PNP with DADMEimmH from Yersinia pseudotuberculosis	10.6	0.003339
3emv_A Crystal structure of Plasmodium vivax PNP with sulphate	11.4	0.003339
1je0_B CRYSTAL STRUCTURE OF 5'-DEOXY-5'-METHYLTHIOADENOSINE PHOSPHORYLASE COMPLEXED WITH PHOSPHATE AND TRIS MOLECULE	11.3	0.003554
5h7j_A Crystal structure of Elongation factor 2	10	0.003783
6z6n_CB Cryo-EM structure of human EBP1-80S ribosomes (focus on EBP1)	8.9	0.004287
6n0i_A 2.60 Angstrom Resolution Crystal Structure of Elongation Factor G 2 from Pseudomonas putida.	10	0.004563
7dco_C Cryo-EM structure of the activated spliceosome (Bact complex) at an atomic resolution of 2.5 angstrom	9.8	0.004858
5a9v_C Structure of apo BipA	10.3	0.004858
7mge_E Structure of C9orf72:SMCR8:WDR41 in complex with ARF1	14.2	0.004858
1ktv_B Crystal Structure of Elongation Factor G Dimer Without Nucleotide	9.4	0.005171
4u2k_E X-ray structure uridine phosphorylase from Vibrio cholerae in complex with anticancer compound at 2.13 A resolution	9.6	0.005171
4e1v_I X-RAY Structure of the Uridine Phosphorylase from Salmonella Typhimurium in Complex with 5-Fluorouracil at 2.15 A Resolution	9	0.005504
7q2w_AAA Mutant T91S of uridine phosphorylase from Shewanella oneidensis	9.8	0.005504
6teo_A Crystal structure of a yeast Snu114-Prp8 complex	11.7	0.006237
1zn0_B Coordinates of RRF and EF-G fitted into Cryo-EM map of the 50S subunit bound with both EF-G (GDPNP) and RRF	8.2	0.006639
7pjx_x Structure of the 70S-EF-G-GDP ribosome complex with tRNAs in hybrid state 1 (H1-EF-G-GDP)	7	0.006639
6zqf_CL Cryo-EM structure of the 90S pre-ribosome from Saccharomyces cerevisiae, state Dis-B (Poly-Ala)	13	0.007067
3ooe_C Crystal structure of E. Coli purine nucleoside phosphorylase with PO4	12	0.007067
2ywe_A Crystal structure of LepA from Aquifex aeolicus	14.2	0.007067
7d5t_RJ Cryo-EM structure of 90S preribosome with inactive Utp24 (state F1)	15	0.007523
3occ_C Crystal structure of PNP with DADMEimmH from Yersinia pseudotuberculosis	11.3	0.007523
5ldd_F Crystal structure of the heterodimeric GEF Mon1-Ccz1 in complex with Ypt7	7.6	0.007523
5vh6_A 2.6 Angstrom Resolution Crystal Structure of N-terminal Fragment (residues 1-406) of Elongation Factor G from Bacillus subtilis.	7.8	0.007523
7d4i_RJ Cryo-EM structure of 90S small ribosomal precursors complex with the DEAH-box RNA helicase Dhr1 (State F)	15	0.007523
5ty0_A 2.22 Angstrom Crystal Structure of N-terminal Fragment (residues 1-419) of Elongation Factor G from Legionella pneumophila.	7.5	0.008008
4ogk_F X-ray structure of the uridine phosphorylase from Salmonella typhimurium in complex with thymidine at 2.40 A resolution	9.5	0.008524
4v7b_AY Visualization of two tRNAs trapped in transit during EF-G-mediated translocation	9.7	0.009073
3t5d_C Crystal structure of Septin 7 in complex with GDP	13	0.009073
6q2d_C Crystal structure of Methanobrevibacter smithii Dph2 in complex with Methanobrevibacter smithii elongation factor 2	12.6	0.009073
2qag_B Crystal structure of human septin trimer 2/6/7	17.8	0.009658
7am2_BU Intermediate assembly of the Large subunit from Leishmania major mitochondrial ribosome	11.1	0.009658

## Sheet: Block_73
Hit Name	Sequence ID (%)	e-value
2bwj_A Structure of adenylate kinase 5	21.3	3.019e-10
2bwj_E Structure of adenylate kinase 5	21.6	1.126e-09
1z83_B Crystal structure of human AK1A in complex with AP5A	21.3	1.713e-09
7de3_A Human adenylate kinase 1 (hAK1) mutant-R128W	21.8	2.452e-09
2bwj_F Structure of adenylate kinase 5	22.6	2.452e-09
2bwj_C Structure of adenylate kinase 5	24	3.512e-09
5ycc_B Crystal structure of Notothenia coriiceps adenylate kinase variant	21.9	4.737e-09
2c95_B Structure of adenylate kinase 1 in complex with P1,P4-di(adenosine) tetraphosphate	20	5.029e-09
5xz2_B Crystal structure of adenylate kinase	22.3	8.118e-09
5ycb_A Crystal structure of notothenia coriiceps adenylate kinase variant	22.2	8.618e-09
3umf_A Schistosoma mansoni adenylate kinase	21.8	8.618e-09
3ukd_A UMP/CMP KINASE FROM SLIME MOLD COMPLEXED WITH ADP, CMP, AND ALF3	21.8	9.714e-09
2bwj_D Structure of adenylate kinase 5	20.9	1.31e-08
5x6l_B Crystal structure of Notothenia coriiceps adenylate kinase variant	22.8	1.568e-08
5ycb_B Crystal structure of notothenia coriiceps adenylate kinase variant	21.9	1.665e-08
5ukd_A PH INFLUENCES FLUORIDE COORDINATION NUMBER OF THE ALFX PHOSPHORYL TRANSFER TRANSITION STATE ANALOG	21	1.767e-08
1uke_A UMP/CMP KINASE FROM SLIME MOLD	22.2	1.876e-08
2bwj_B Structure of adenylate kinase 5	22.5	1.992e-08
5ycf_B Crystal structure of Xiphophorus maculatus adenylate kinase	21.9	2.115e-08
5ycd_A Crystal structure of Poecilia reticulata adenylate kinase	23.1	2.245e-08
5xru_B Crystal structure of Notothenia coriiceps adenylate kinase variant	22.8	2.384e-08
5x6k_B Crystal structure of adenylate kinase	23.8	2.531e-08
3adk_A REFINED STRUCTURE OF PORCINE CYTOSOLIC ADENYLATE KINASE AT 2.1 ANGSTROMS RESOLUTION	21.8	3.414e-08
1ukz_A SUBSTRATE SPECIFICITY AND ASSEMBLY OF CATALYTIC CENTER DERIVED FROM TWO STRUCTURES OF LIGATED URIDYLATE KINASE	21	5.19e-08
5ycd_B Crystal structure of Poecilia reticulata adenylate kinase	21.3	7.891e-08
7e9v_A The Crystal Structure of human UMP-CMP kinase from Biortus.	19.2	8.377e-08
5ycf_A Crystal structure of Xiphophorus maculatus adenylate kinase	23.1	9.443e-08
7x7s_A Solution structure of human adenylate kinase 1 (hAK1)	21	2.056e-07
2rh5_B Structure of Apo Adenylate Kinase from Aquifex Aeolicus	19.9	3.74e-07
6zjb_C Crystal structure of human adenylate kinase 3, AK3, in complex with inhibitor Gp5A	15.7	1.482e-06
4pzl_B The crystal structure of adenylate kinase from Francisella tularensis subsp. tularensis SCHU S4	15.1	1.482e-06
4pzl_A The crystal structure of adenylate kinase from Francisella tularensis subsp. tularensis SCHU S4	14.1	1.998e-06
3tlx_B Crystal Structure of PF10_0086, adenylate kinase from plasmodium falciparum	17.8	1.998e-06
2c9y_A Structure of human adenylate kinase 2	13.6	1.998e-06
3tlx_A Crystal Structure of PF10_0086, adenylate kinase from plasmodium falciparum	18.3	2.391e-06
4pzl_C The crystal structure of adenylate kinase from Francisella tularensis subsp. tularensis SCHU S4	16.4	3.424e-06
6rze_A Crystal structure of E. coli Adenylate kinase R119A mutant	16.3	4.098e-06
4ntz_A Crystal structure of Adenylate kinase from Streptococcus pneumoniae	15.6	4.619e-06
6s36_A Crystal structure of E. coli Adenylate kinase R119K mutant	15.5	4.904e-06
4jky_B Cobalt between two ADP's in the active site of adenylate kinase	19.8	5.206e-06
2cdn_A Crystal structure of Mycobacterium tuberculosis adenylate kinase complexed with two molecules of ADP and Mg	17.4	5.527e-06
4jlp_B Crystal structure of R150K aquifex adenylate kinase mutant	19.7	5.868e-06
6zje_A Crystal structure of human adenylate kinase 3, AK3, in complex with inhibitor Ap5A	13.1	6.23e-06
2ak2_A ADENYLATE KINASE ISOENZYME-2	16.4	6.23e-06
4w5h_A New structural conformations of adenylate kinase from Streptococcus pneumoniae D39	16.4	6.614e-06
4ake_B ADENYLATE KINASE	16.5	7.456e-06
2ak3_A THE THREE-DIMENSIONAL STRUCTURE OF THE COMPLEX BETWEEN MITOCHONDRIAL MATRIX ADENYLATE KINASE AND ITS SUBSTRATE AMP AT 1.85 ANGSTROMS RESOLUTION	15.3	7.456e-06
3lw7_A The Crystal Structure of an Adenylate kinase-related protein bound to AMP from sulfolobus solfataricus to 2.3A	15.7	7.456e-06
4ike_B Crystal Structure of a partly open ATP-lid of liganded Adenylate kinase	18.5	8.404e-06
1zd8_A Structure of human adenylate kinase 3 like 1	15.8	9.472e-06
4pzl_D The crystal structure of adenylate kinase from Francisella tularensis subsp. tularensis SCHU S4	14.3	1.278e-05
4qbg_B Crystal structure of a stable adenylate kinase variant AKlse4	15.8	1.356e-05
2ak3_B THE THREE-DIMENSIONAL STRUCTURE OF THE COMPLEX BETWEEN MITOCHONDRIAL MATRIX ADENYLATE KINASE AND ITS SUBSTRATE AMP AT 1.85 ANGSTROMS RESOLUTION	14.8	1.529e-05
2bbw_B Crystal structure of human adenylate kinase 4 (AK4) in complex with diguanosine pentaphosphate	16.2	1.83e-05
3fb4_A Crystal structure of adenylate kinase from Marinibacillus marinus	14.2	1.942e-05
5x6j_A Crystal structure of B. globisporus adenylate kinase variant	14.9	1.942e-05
6zjb_B Crystal structure of human adenylate kinase 3, AK3, in complex with inhibitor Gp5A	16.1	1.942e-05
6zjb_F Crystal structure of human adenylate kinase 3, AK3, in complex with inhibitor Gp5A	14.7	2.062e-05
2aky_A HIGH-RESOLUTION STRUCTURES OF ADENYLATE KINASE FROM YEAST LIGATED WITH INHIBITOR AP5A, SHOWING THE PATHWAY OF PHOSPHORYL TRANSFER	15.7	2.062e-05
4typ_C Crystal structure of an adenylate kinase mutant--AKm1	17.3	2.468e-05
3lw7_B The Crystal Structure of an Adenylate kinase-related protein bound to AMP from sulfolobus solfataricus to 2.3A	13.2	2.468e-05
5eje_B Crystal structure of E. coli Adenylate kinase G56C/T163C double mutant in complex with Ap5a	15.4	2.782e-05
2ar7_B Crystal structure of human adenylate kinase 4, AK4	14.3	3.329e-05
2v54_A Crystal structure of vaccinia virus thymidylate kinase bound to TDP	10.3	3.329e-05
3aky_A STABILITY, ACTIVITY AND STRUCTURE OF ADENYLATE KINASE MUTANTS	15.6	3.752e-05
4w5j_A New structural conformations of adenylate kinase from Streptococcus pneumoniae D39 with Ap5A	16.3	3.752e-05
6zjb_D Crystal structure of human adenylate kinase 3, AK3, in complex with inhibitor Gp5A	15.5	3.983e-05
4typ_B Crystal structure of an adenylate kinase mutant--AKm1	15.5	4.229e-05
1dvr_B STRUCTURE OF A MUTANT ADENYLATE KINASE LIGATED WITH AN ATP-ANALOGUE SHOWING DOMAIN CLOSURE OVER ATP	15	4.49e-05
1e4y_B Mutant P9L of adenylate kinase from E. coli, modified in the Gly-loop	23.9	4.49e-05
2ori_B Crystal structure of a thermostable mutant of Bacillus subtilis Adenylate Kinase (A193V/Q199R/)	14.4	4.49e-05
5x6i_A Crystal structure of B. subtilis adenylate kinase variant	13.5	4.767e-05
4qbi_A Crystal structure of a stable adenylate kinase variant AKlse6	14.8	5.373e-05
1zak_B ADENYLATE KINASE FROM MAIZE IN COMPLEX WITH THE INHIBITOR P1,P5-BIS(ADENOSINE-5'-)PENTAPHOSPHATE (AP5A)	18.2	5.373e-05
4x8o_B Crystal structure of E. coli Adenylate kinase Y171W mutant in complex with inhibitor Ap5a	15.7	6.056e-05
4np6_B Crystal Structure of Adenylate Kinase from Vibrio cholerae O1 biovar eltor	15.8	6.056e-05
3h0k_A Crystal structure of an adenylated kinase related protein from sulfolobus solfataricus to 3.25a	15.4	6.826e-05
4nu0_B Crystal structure of Adenylate kinase from Streptococcus pneumoniae with Ap5A	16.3	7.247e-05
4qbh_B Crystal structure of a stable adenylate kinase variant AKlse5	14.4	8.169e-05
4tyq_B Crystal structure of an adenylate kinase mutant--AKm2	15.4	8.169e-05
4np6_D Crystal Structure of Adenylate Kinase from Vibrio cholerae O1 biovar eltor	16.1	8.169e-05
1p3j_A Adenylate Kinase from Bacillus subtilis	15.3	8.672e-05
4x8l_B Crystal structure of E. coli Adenylate kinase P177A mutant in complex with inhibitor Ap5a	15.3	8.672e-05
2eu8_B Crystal structure of a thermostable mutant of Bacillus subtilis Adenylate Kinase (Q199R)	13.9	8.672e-05
6ham_A Adenylate kinase	16.9	9.207e-05
4mkh_A Crystal structure of a stable adenylate kinase variant AKv18	14.8	9.775e-05
1e4v_B Mutant G10V of adenylate kinase from E. coli, modified in the Gly-loop	14.8	9.775e-05
4qbh_A Crystal structure of a stable adenylate kinase variant AKlse5	14.4	0.0001038
1zip_A BACILLUS STEAROTHERMOPHILUS ADENYLATE KINASE	16.3	0.0001038
1nn5_A Crystal structure of human thymidylate kinase with d4TMP + AppNHp	10.4	0.0001102
4qbi_B Crystal structure of a stable adenylate kinase variant AKlse6	15.4	0.0001242
3be4_A Crystal structure of Cryptosporidium parvum adenylate kinase cgd5_3360	16.6	0.0001242
4mkf_B Crystal structure of a stable adenylate kinase variant AKv3	14.2	0.0001318
4mkg_A Crystal structure of a stable adenylate kinase variant AKv8	14	0.0001318
5g3y_A Crystal structure of adenylate kinase ancestor 1 with Zn and ADP bound	16.7	0.0001318
2p3s_A Crystal structure of a thermostable mutant of Bacillus subtilis Adenylate Kinase (G214R/Q199R)	13.9	0.0001318
2oo7_B Crystal structure of a thermostable mutant of Bacillus subtilis Adenylate Kinase (T179I/Q199R)	14.4	0.00014
2oo7_A Crystal structure of a thermostable mutant of Bacillus subtilis Adenylate Kinase (T179I/Q199R)	14.1	0.00014
2osb_B Crystal structure of a thermostable mutant of Bacillus subtilis Adenylate Kinase (Q16L/Q199R/)	13.9	0.0001578
3lv8_A 1.8 Angstrom resolution crystal structure of a thymidylate kinase (tmk) from Vibrio cholerae O1 biovar eltor str. N16961 in complex with TMP, thymidine-5'-diphosphate and ADP	16.4	0.0001578
4typ_A Crystal structure of an adenylate kinase mutant--AKm1	16.9	0.0001675
3dl0_B Crystal structure of adenylate kinase variant AKlse3	14.6	0.0001778
3gmt_B Crystal structure of adenylate kinase from burkholderia pseudomallei	17.9	0.0001778
3gmt_A Crystal structure of adenylate kinase from burkholderia pseudomallei	18.5	0.0001778
5uiv_A Structure of Thymidylate Kinase from Candida albicans Reveals Origin of Broad Substrate Specificity and a Novel Structural Element.	13.7	0.0001888
4qbf_A Crystal structure of a stable adenylate kinase variant AKlse2	14	0.0001888
2qaj_B Crystal structure of a thermostable mutant of Bacillus subtilis Adenylate Kinase (Q199R/G213E)	14	0.0002259
4np6_C Crystal Structure of Adenylate Kinase from Vibrio cholerae O1 biovar eltor	14.6	0.0002547
1e9e_A Mutant human thymidylate kinase (F105Y) complexed with dTMP and ADP	11.1	0.0002547
5g41_A Crystal structure of adenylate kinase ancestor 4 with Zn, Mg and Ap5A bound	14.4	0.0002547
3l0p_A Crystal structures of Iron containing Adenylate kinase from Desulfovibrio gigas	18.9	0.0002547
3h0k_B Crystal structure of an adenylated kinase related protein from sulfolobus solfataricus to 3.25a	13.6	0.0003048
3ndp_B Crystal structure of human AK4(L171P)	17.6	0.0003236
1e2g_A Human thymidylate kinase complexed with ADP, TDP and a magnesium-ion	14.1	0.0003435
4qga_A S.aureus TMK in complex with potent inhibitor compound 19, 2-(3-CHLOROPHENOXY)-3-FLUORO-4-{[(3S)-3-(5-METHYL-2,4-DIOXO-3,4-DIHYDROPYRIMIDIN-1(2H)-YL)PIPERIDIN-1-YL]METHYL}BENZOIC ACID	13.1	0.0003435
2w0s_A Crystal structure of vaccinia virus thymidylate kinase bound to brivudin-5'-monophosphate	11.4	0.0003647
3ndp_A Crystal structure of human AK4(L171P)	15.8	0.0003872
2xb4_A Crystal structures of zinc containing Adenylate kinase from Desulfovibrio gigas	13.3	0.0004111
3l0s_C Crystal structures of Zinc, Cobalt and Iron containing Adenylate kinase from Gram-negative bacteria Desulfovibrio gigas	13.4	0.0004111
4y0a_A Shikimate kinase from Acinetobacter baumannii in complex with shikimate	13.6	0.0004364
6hap_A Adenylate kinase	15.3	0.0004919
5g40_A Crystal structure of adenylate kinase ancestor 4 with Zn and AMP-ADP bound	14.9	0.0005223
3hpr_B Crystal structure of V148G adenylate kinase from E. coli, in complex with Ap5A	15.6	0.0005223
4qgh_A S.aureus TMK in complex with potent inhibitor compound 47	14.2	0.0005223
2wwh_A Plasmodium falciparum thymidylate kinase in complex with AP5dT	10.2	0.0006635
7owj_E Odinarchaeota Adenylate kinase (OdinAK) in complex with GTP	13.2	0.0007044
4qgf_B S.aureus TMK in complex with the potent inhibitor compound 38, 2-(3-CHLOROPHENOXY)-3-METHOXY-4-{(1R)-1-[(3S)-3-(5-METHYL-2,4-DIOXO-3,4-DIHYDROPYRIMIDIN-1(2H)-YL)PIPERIDIN-1-YL]PROPYL}BENZOIC ACID	17.3	0.0007479
2wwf_C Plasmodium falciparum thymidylate kinase in complex with TMP and ADP	11.6	0.0007479
7owh_B Odinarchaeota Adenylate kinase (OdinAK) native structure	14	0.0007479
4hdc_B Discovery of Selective and Potent Inhibitors of Gram-positive Bacterial Thymidylate Kinase (TMK: Compound 41)	16.5	0.000794
4k46_A Crystal Structure of Adenylate Kinase from Photobacterium profundum	13.6	0.000843
4gsy_B Crystal structure of thymidylate kinase from Staphylococcus aureus bound to inhibitor.	15.6	0.000843
1p4s_A Solution structure of Mycobacterium tuberculosis adenylate kinase	18.7	0.000843
4hej_A Discovery of Selective and Potent Inhibitors of Gram-positive Bacterial Thymidylate Kinase (TMK): Compund 16	12.9	0.000843
4qgg_B TMK in complex with compound 46, 2-(3-CHLOROPHENOXY)-3-FLUORO-4-{(1R)-3-METHYL-1-[(3S)-3-(5-METHYL-2,4-DIOXO-3,4-DIHYDROPYRIMIDIN-1(2H)-YL)PIPERIDIN-1-YL]BUTYL}BENZOIC ACID	16.4	0.000895
4hlc_B Sulfonylpiperidines as Novel, Antibacterial Inhibitors of Gram-Positive Thymidylate Kinase (TMK): Compound 5	16.3	0.000895
7owh_E Odinarchaeota Adenylate kinase (OdinAK) native structure	13.1	0.0009502
7sqc_C0 Ciliary C1 central pair apparatus isolated from Chlamydomonas reinhardtii	12.4	0.0009502
4zo4_A Dephospho-CoA kinase from Campylobacter jejuni.	14.7	0.001009
1uf9_C Crystal structure of TT1252 from Thermus thermophilus	13.9	0.001009
3x2s_B Crystal structure of pyrene-conjugated adenylate kinase	15.1	0.001009
5x8v_B Y92H mutant of thermus thermophilus HB8 thymidylate kinase	9.5	0.001009
5xb5_A Crystal structure of R90A mutant of thymidylate kinase (aq_969) from Aquifex Aeolicus VF5	14.9	0.001009
4dwj_D Crystal structure of Thymidylate Kinase from Staphylococcus aureus in complex with Thymidine Monophosphate	13.5	0.001137
2xx3_A HUMAN THYMIDYLATE KINASE COMPLEXED WITH thymidine butenyl phosphonate monophosphate and ADP	12.3	0.001282
5xai_B dTMP bound Crystal structure of thymidylate kinase (aq_969) from Aquifex Aeolicus VF5	14.6	0.001282
5g3z_A Crystal structure of adenylate kinase ancestor 3 with Zn, Mg and Ap5A bound	14.3	0.001361
2ccg_B Crystal structure of His-tagged S. aureus thymidylate kinase complexed with thymidine monophosphate (TMP)	12.4	0.001445
2ccj_A Crystal structure of S. aureus thymidylate kinase complexed with thymidine monophosphate	13.4	0.001445
3ipy_B X-Ray structure of Human Deoxycytidine Kinase in complex with an inhibitor	10.3	0.001445
7sqc_C1 Ciliary C1 central pair apparatus isolated from Chlamydomonas reinhardtii	12.7	0.001534
2bdt_A Crystal Structure of the Putative Gluconate Kinase from Bacillus halodurans, Northeast Structural Genomics Target BhR61	12.3	0.001628
2if2_B Crystal Structure of the Putative Dephospho-CoA Kinase from Aquifex aeolicus, Northeast Structural Genomics Target QR72.	12.4	0.001628
7fgq_A Crystal structure of Thymidylate kinase with TMP and its low-resolution (SAXS) solution structure from Brugia malayi	12.1	0.001729
7owe_D Odinarchaeota Adenylate kinase (OdinAK) in complex with inhibitor Ap5a	14.2	0.001729
4hlc_A Sulfonylpiperidines as Novel, Antibacterial Inhibitors of Gram-Positive Thymidylate Kinase (TMK): Compound 5	13.1	0.001729
1w2g_A Crystal Structure Of Mycobacterium Tuberculosis Thymidylate Kinase Complexed With Deoxythymidine (dT) (2.1 A Resolution)	13.1	0.001729
5xb5_B Crystal structure of R90A mutant of thymidylate kinase (aq_969) from Aquifex Aeolicus VF5	14.9	0.001729
1t3h_B X-ray Structure of Dephospho-CoA Kinase from E. coli Norteast Structural Genomics Consortium Target ER57	15.5	0.001835
4dwj_G Crystal structure of Thymidylate Kinase from Staphylococcus aureus in complex with Thymidine Monophosphate	14.8	0.001835
4qg7_A S.aureus TMK in complex with a potent inhibitor compound 18, 2-(3-CHLOROPHENOXY)-3-METHOXY-4-{[(3S)-3-(5-METHYL-2,4-DIOXO-3,4-DIHYDROPYRIMIDIN-1(2H)-YL)PIPERIDIN-1-YL]METHYL}BENZOIC ACID	13.6	0.001949
4eaq_B Crystal structure of Thymidylate Kinase from Staphylococcus aureus in complex with 3'-Azido-3'-Deoxythymidine-5'-Monophosphate	15.3	0.001949
3hjn_B Crystal structure of thymidylate kinase in complex with dTDP and ADP from Thermotoga maritima	12.1	0.001949
1t3h_C X-ray Structure of Dephospho-CoA Kinase from E. coli Norteast Structural Genomics Consortium Target ER57	15.5	0.002069
4gp7_B Polynucleotide kinase	15.4	0.002196
4gfd_A Thymidylate kinase (TMK) from S. Aureus in complex with TK-666	14.9	0.002196
1n3b_C Crystal Structure of Dephosphocoenzyme A kinase from Escherichia coli	13.7	0.002332
7sqc_1C Ciliary C1 central pair apparatus isolated from Chlamydomonas reinhardtii	13.1	0.002332
5xb3_A ADP-dTMP bound Crystal structure of thymidylate kinase (aq_969) from Aquifex Aeolicus VF5	15.1	0.002476
8dv0_A Crystal Structure of a Dephospho-CoA kinase from Rickettsia felis	11.8	0.002628
7sqc_C3 Ciliary C1 central pair apparatus isolated from Chlamydomonas reinhardtii	11.2	0.002628
1kag_B Crystal Structure of the Escherichia coli Shikimate Kinase I (AroK)	10.9	0.002628
4xrp_A Structure of the Pnkp1/Rnl/Hen1 RNA repair complex	15.4	0.00279
1zmx_G Crystal structure of D. melanogaster deoxyribonucleoside kinase N64D mutant in complex with thymidine	13.4	0.002962
2tmk_B YEAST THYMIDYLATE KINASE COMPLEXED WITH 3'-AZIDO-3'-DEOXYTHYMIDINE MONOPHOSPHATE (AZT-MP)	9	0.003145
1ly1_A Structure and Mechanism of T4 Polynucleotide Kinase	15.1	0.003339
1n3b_A Crystal Structure of Dephosphocoenzyme A kinase from Escherichia coli	14.5	0.003545
1vht_C Crystal structure of dephospho-coA kinase with bis(adenosine)-5'-triphosphate	15.9	0.003545
2g1j_B Crystal structure of Mycobacterium tuberculosis Shikimate Kinase at 2.0 angstrom resolution	10.5	0.003764
6ari_B Crystal structure of a dephospho-CoA kinase from Escherichia coli in complex with inhibitor CM078	13.1	0.003764
2cck_A CRYSTAL STRUCTURE OF UNLIGANDED S. AUREUS THYMIDYLATE KINASE	13.4	0.003996
3qeo_A S74E-R104M-D133A dCK variant in complex with L-deoxythymidine and UDP	14.1	0.003996
8egl_G Crystal Structure of Guanylate kinase from Pseudomonas aeruginosa PAO1 in complex with GMP and ADP	12.9	0.004242
4jln_B Human dCK C4S-S74E mutant in complex with UDP and the F2.4.1 inhibitor (2-[({2-[3-(2-FLUOROETHOXY)-4-METHOXYPHENYL]-5-PROPYL-1,3-THIAZOL-4-YL}METHYL)SULFANYL]PYRIMIDINE-4,6-DIAMINE)	14.2	0.004242
2shk_B THE THREE-DIMENSIONAL STRUCTURE OF SHIKIMATE KINASE FROM ERWINIA CHRYSANTHEMI COMPLEXED WITH ADP	9.4	0.004242
3mjr_D Human dCK complex with Acyclic Nucleoside	14.6	0.004242
2iyz_A Shikimate kinase from Mycobacterium tuberculosis in complex with shikimate-3-phosphate and ADP	14.7	0.004242
5x8k_B V158T mutant of thermus thermophilus HB8 thymidylate kinase	9.5	0.004504
5xbh_B Crystal structure of R145E mutant of thymidylate kinase (aq_969) from Aquifex Aeolicus VF5	14	0.004504
5xak_A Crystal structure (form II) of thymidylate kinase from Thermus thermophilus HB8	8.8	0.004504
5x98_B Y162F mutant of thermus thermophilus HB8 thymidylate kinase	9.1	0.004504
1vht_B Crystal structure of dephospho-coA kinase with bis(adenosine)-5'-triphosphate	14.5	0.004782
2h92_C Crystal Structure of Staphylococcus aureus Cytidine Monophosphate Kinase in complex with cytidine-5'-monophosphate	9.6	0.004782
3vaa_C 1.7 Angstrom Resolution Crystal Structure of Shikimate Kinase from Bacteroides thetaiotaomicron	15.1	0.005077
5xb3_B ADP-dTMP bound Crystal structure of thymidylate kinase (aq_969) from Aquifex Aeolicus VF5	14.2	0.005077
1zmx_E Crystal structure of D. melanogaster deoxyribonucleoside kinase N64D mutant in complex with thymidine	13.3	0.005077
4jln_A Human dCK C4S-S74E mutant in complex with UDP and the F2.4.1 inhibitor (2-[({2-[3-(2-FLUOROETHOXY)-4-METHOXYPHENYL]-5-PROPYL-1,3-THIAZOL-4-YL}METHYL)SULFANYL]PYRIMIDINE-4,6-DIAMINE)	12.2	0.005077
2iyq_A Shikimate kinase from Mycobacterium tuberculosis in complex with shikimate and ADP	14.5	0.00539
1e6c_B K15M MUTANT OF SHIKIMATE KINASE FROM ERWINIA CHRYSANTHEMI	10.2	0.00539
3qeo_B S74E-R104M-D133A dCK variant in complex with L-deoxythymidine and UDP	13.3	0.005722
6ari_A Crystal structure of a dephospho-CoA kinase from Escherichia coli in complex with inhibitor CM078	14	0.005722
2jj8_C Structural Studies of Nucleoside Analog and Feedback Inhibitor Binding to Drosophila Melanogaster Multisubstrate Deoxyribonucleoside Kinase	13.4	0.006075
4i1v_A Crystal structure of a dephospho-CoA kinase from Burkholderia vietnamiensis bound to ADP	14.5	0.006075
2vli_B Structure of Deinococcus radiodurans tunicamycin resistance protein	12.6	0.00645
4cvn_A Structure of the Fap7-Rps14 complex	14.1	0.00645
4zo4_D Dephospho-CoA kinase from Campylobacter jejuni.	12.8	0.00645
7owe_C Odinarchaeota Adenylate kinase (OdinAK) in complex with inhibitor Ap5a	10.4	0.00645
8egl_L Crystal Structure of Guanylate kinase from Pseudomonas aeruginosa PAO1 in complex with GMP and ADP	13.5	0.00645
4zo4_C Dephospho-CoA kinase from Campylobacter jejuni.	14.6	0.006847
4i1u_A Apo crystal structure of a dephospho-CoA kinase from Burkholderia vietnamiensis	14.4	0.006847
7sqc_C2 Ciliary C1 central pair apparatus isolated from Chlamydomonas reinhardtii	11.9	0.00727
2zi6_C C4S dCK variant of dCK in complex with D-dA+UDP	15	0.00727
7owl_A Odinarchaeota Adenylate kinase (OdinAK) in complex with CTP	12.6	0.00727
2jj8_D Structural Studies of Nucleoside Analog and Feedback Inhibitor Binding to Drosophila Melanogaster Multisubstrate Deoxyribonucleoside Kinase	12.3	0.007718
2qsy_A Human nicotinamide riboside kinase 1 in complex with ADP	11.7	0.007718
1rkb_A The structure of adrenal gland protein AD-004	12.6	0.007718
2zi7_A C4S dCK variant of dCK in complex with D-dG+UDP	15.6	0.008194
3t61_B Crystal Structure of a gluconokinase from Sinorhizobium meliloti 1021	14.2	0.008194
4i1v_B Crystal structure of a dephospho-CoA kinase from Burkholderia vietnamiensis bound to ADP	14.3	0.009236
7sqc_1B Ciliary C1 central pair apparatus isolated from Chlamydomonas reinhardtii	14.5	0.009236

## Sheet: Block_75
Hit Name	Sequence ID (%)	e-value
7jrj_K Chlamydomonas reinhardtii radial spoke head and neck (recombinant)	20.4	6.146e-10
7jtk_j Radial spoke 1 isolated from Chlamydomonas reinhardtii	21.9	5.072e-09
6ay1_E Crystal structure of a nucleoside diphosphate kinase NDK from Helicobacter pylori	20.3	1.457e-08
2bef_B CRYSTAL STRUCTURE OF NDP KINASE COMPLEXED WITH MG, ADP, AND BEF3	19.7	1.55e-08
2hur_D Escherichia coli nucleoside diphosphate kinase	24.8	1.55e-08
4fkx_A Crystal structure of nucleoside diphosphate kinase B from Trypanosoma brucei bound to CDP	24.2	1.65e-08
5c7p_C Structure of Leishmania nucleoside diphostate kinase mutant P95S	23.3	1.65e-08
1hhq_A Role of active site resiude Lys16 in Nucleoside Diphosphate Kinase	19	1.755e-08
1ncl_A THERMAL STABILITY OF HEXAMERIC AND TETRAMERIC NUCLEOSIDE, DIPHOSPHATE KINASES	19.7	2.114e-08
3zto_A Orthorhombic crystal form C222 of the Aquifex aeolicus nucleoside diphosphate kinase	17.9	2.71e-08
6aes_B Crystal structure of Nucleoside diphosphate kinase from Pseudomonas aeruginosa at 3.55 A resolution.	21.5	2.884e-08
3pj9_B Crystal structure of a Nucleoside Diphosphate Kinase from Campylobacter jejuni	20.7	2.884e-08
6ay1_H Crystal structure of a nucleoside diphosphate kinase NDK from Helicobacter pylori	21.3	2.884e-08
3ngt_M Structure of Leishmania NDKb complexed with AMP.	24.4	3.474e-08
1f6t_B STRUCTURE OF THE NUCLEOSIDE DIPHOSPHATE KINASE/ALPHA-BORANO(RP)-TDP.MG COMPLEX	20.8	4.185e-08
3pj9_D Crystal structure of a Nucleoside Diphosphate Kinase from Campylobacter jejuni	20.6	4.185e-08
4f4a_B Crystal structure of Nucleoside diphosphate kinase B from Trypanosoma brucei, UDP-bound form	24.4	4.453e-08
5caa_A Structure of Leishmania nucleoside diphosphate kinase mutant P100S/del5-Cterm	24.4	4.453e-08
4fkx_B Crystal structure of nucleoside diphosphate kinase B from Trypanosoma brucei bound to CDP	24.4	4.739e-08
6xpv_H Nucleoside Diphosphate Kinase from Aspergillus fumgiatus Af293 bound to dTDP	19.8	4.739e-08
2nck_L CRYSTAL STRUCTURE OF MYXOCOCCUS XANTHUS NUCLEOSIDE DIPHOSPHATE KINASE AND ITS INTERACTION WITH A NUCLEOTIDE SUBSTRATE AT 2.0 ANGSTROMS RESOLUTION	18.4	4.739e-08
5cab_A Structure of Leishmania nucleoside diphostate kinase mutant Del5-Cterm	24	5.042e-08
6xpu_B Nucleoside Diphosphate Kinase from Aspergillus fumgiatus Af293 bound to IDP	19.8	5.042e-08
3vgv_P E134A mutant nucleoside diphosphate kinase derived from Halomonas sp. 593	22.1	5.042e-08
1pku_J Crystal Structure of Nucleoside Diphosphate Kinase from Rice	15.6	5.042e-08
3fkb_E Structure of NDPK H122G and tenofovir-diphosphate	19.8	5.365e-08
6ay1_G Crystal structure of a nucleoside diphosphate kinase NDK from Helicobacter pylori	20.3	5.365e-08
3bbf_E Crystal structure of the NM23-H2 transcription factor complex with GDP	19.5	6.074e-08
5v6d_M Crystal structure of nucleoside diphosphate kinase from Neisseria gonorrhoeae in complex with citrate	23.3	6.074e-08
4fky_A Crystal structure of nucleoside diphosphate kinase B from Trypanosoma brucei bound to GTP	22.5	6.074e-08
5c7p_B Structure of Leishmania nucleoside diphostate kinase mutant P95S	25	6.074e-08
6xpw_G Nucleoside Diphosphate Kinase from Aspergillus fumgiatus Af293 bound to CDP	20.2	6.877e-08
3vgt_E Wild-type nucleoside diphosphate kinase derived from Halomonas sp. 593	22.9	7.318e-08
1hlw_A STRUCTURE OF THE H122A MUTANT OF THE NUCLEOSIDE DIPHOSPHATE KINASE	19	7.318e-08
3fkb_F Structure of NDPK H122G and tenofovir-diphosphate	20.1	7.318e-08
4kpc_A Crystal structure of the nucleoside diphosphate kinase b from Leishmania braziliensis	22.4	7.318e-08
5caa_B Structure of Leishmania nucleoside diphosphate kinase mutant P100S/del5-Cterm	24	7.786e-08
6k3h_O Crystallographic Analysis of Nucleoside Diphosphate Kinase (NDK) from Aspergillus Flavus	21.2	7.786e-08
6ay1_A Crystal structure of a nucleoside diphosphate kinase NDK from Helicobacter pylori	21.3	7.786e-08
1ndk_A X-RAY STRUCTURE OF NUCLEOSIDE DIPHOSPHATE KINASE	19.3	8.285e-08
6xpw_E Nucleoside Diphosphate Kinase from Aspergillus fumgiatus Af293 bound to CDP	19.1	8.285e-08
5c7p_A Structure of Leishmania nucleoside diphostate kinase mutant P95S	25	8.815e-08
4cp5_A ndpK in complex with (Rp)-SPMPApp	20.1	9.38e-08
1k44_A Mycobacterium tuberculosis Nucleoside Diphosphate Kinase	20.7	9.38e-08
6xp7_C Nucleoside Diphosphate Kinase from Aspergillus fumgiatus Af293 bound to ADP	19.8	9.38e-08
2nck_R CRYSTAL STRUCTURE OF MYXOCOCCUS XANTHUS NUCLEOSIDE DIPHOSPHATE KINASE AND ITS INTERACTION WITH A NUCLEOTIDE SUBSTRATE AT 2.0 ANGSTROMS RESOLUTION	18.4	9.38e-08
3vvt_B Crystal structure of reconstructed archaeal ancestral NDK, Arc1	19.1	9.38e-08
3ngt_J Structure of Leishmania NDKb complexed with AMP.	23.6	9.981e-08
6agy_A Aspergillus fumigatus Af293 NDK	19.8	9.981e-08
3ngt_C Structure of Leishmania NDKb complexed with AMP.	24.6	1.062e-07
4eno_B Crystal structure of oxidized human nm23-H1	17.8	1.062e-07
3bbc_F Crystal structure of R88A mutant of the NM23-H2 transcription factor	18.9	1.062e-07
1ndl_C THE AWD NUCLEOTIDE DIPHOSPHATE KINASE FROM DROSOPHILA	17.9	1.062e-07
5v6d_K Crystal structure of nucleoside diphosphate kinase from Neisseria gonorrhoeae in complex with citrate	23.1	1.13e-07
1nsp_A MECHANISM OF PHOSPHATE TRANSFER BY NUCLEOSIDE DIPHOSPHATE KINASE: X-RAY STRUCTURES OF A PHOSPHO-HISTIDINE INTERMEDIATE OF THE ENZYMES FROM DROSOPHILA AND DICTYOSTELIUM	18.9	1.13e-07
4ane_A R80N MUTANT OF NUCLEOSIDE DIPHOSPHATE KINASE FROM MYCOBACTERIUM TUBERCULOSIS	21	1.13e-07
3wx8_B Purification, characterization and structure of nucleoside diphosphate kinase from Drosophila S2 cells	17.2	1.202e-07
1wkk_B Crystal Structure of Nucleoside Diphosphate Kinase from Thermus thermophilus HB8 in Complex with GDP	20.7	1.279e-07
1ehw_A HUMAN NUCLEOSIDE DIPHOSPHATE KINASE 4	21	1.279e-07
1ucn_C X-ray structure of human nucleoside diphosphate kinase A complexed with ADP at 2 A resolution	18.1	1.361e-07
6xpw_B Nucleoside Diphosphate Kinase from Aspergillus fumgiatus Af293 bound to CDP	19.8	1.361e-07
6xpw_C Nucleoside Diphosphate Kinase from Aspergillus fumgiatus Af293 bound to CDP	19.8	1.448e-07
5iol_L Crystal structure of Nucleoside Diphosphate Kinase from Schistosoma mansoni	19	1.448e-07
5cab_B Structure of Leishmania nucleoside diphostate kinase mutant Del5-Cterm	22.4	1.541e-07
2dy9_A Crystal structure of nucleoside diphosphate kinase in complex with ADP	17.6	1.64e-07
6qa2_C R80A MUTANT OF NUCLEOSIDE DIPHOSPHATE KINASE FROM MYCOBACTERIUM TUBERCULOSIS	21	1.64e-07
3ngt_N Structure of Leishmania NDKb complexed with AMP.	23.2	1.64e-07
5yih_B Crystal structure of tetrameric Nucleoside diphosphate kinase at 1.98 A resolution from Acinetobacter baumannii	18.4	1.745e-07
6xp4_C Nucleoside Diphosphate Kinase from Aspergillus fumgiatus Af293	19.4	1.857e-07
4eno_A Crystal structure of oxidized human nm23-H1	17.6	1.976e-07
1lwx_C AZT DIPHOSPHATE BINDING TO NUCLEOSIDE DIPHOSPHATE KINASE	19	1.976e-07
4w98_A Acinetobacter baumannii SDF NDK	19.2	1.976e-07
1u8w_B Crystal structure of Arabidopsis thaliana nucleoside diphosphate kinase 1	15.3	1.976e-07
4wbf_A Acinetobacter baumannii SDF NDK	19.2	1.976e-07
5v6d_O Crystal structure of nucleoside diphosphate kinase from Neisseria gonorrhoeae in complex with citrate	22.6	2.102e-07
4hr2_A Structure of nucleoside diphosphate kinase (NDK) from Burkholderia thailandensis bound to ADP	19.2	2.102e-07
5u2i_B Crystal structure of a nucleoside diphosphate kinase from Naegleria fowleri	18.8	2.237e-07
5ui4_D Structure of NME1 covalently conjugated to imidazole fluorosulfate	17.5	2.237e-07
3ngu_B Structure of Leishmania NDKb complexed with ADP.	24.4	2.237e-07
2hvd_C Human nucleoside diphosphate kinase A complexed with ADP	18.1	2.237e-07
4kpc_B Crystal structure of the nucleoside diphosphate kinase b from Leishmania braziliensis	22.4	2.38e-07
4ek2_B The structure of nucleoside diphosphate kinase (NDK) from Burkholderia thailandensis bound to deoxyadenosine monophosphate	18.5	2.532e-07
2dxf_A Crystal structure of nucleoside diphosphate kinase in complex with GTP analog	17.9	2.532e-07
1leo_A P100S NUCLEOSIDE DIPHOSPHATE KINASE	19	2.532e-07
5ui4_F Structure of NME1 covalently conjugated to imidazole fluorosulfate	17.5	2.532e-07
1ehw_B HUMAN NUCLEOSIDE DIPHOSPHATE KINASE 4	19.6	2.532e-07
4uoh_C Crystallographic structure of nucleoside diphosphate kinase from Litopenaeus vannamei complexed with ADP	18.8	2.532e-07
4and_A CRYSTAL FORM II OF THE D93N MUTANT OF NUCLEOSIDE DIPHOSPHATE KINASE FROM MYCOBACTERIUM TUBERCULOSIS	20.7	2.532e-07
1mn7_B NDP kinase mutant (H122G;N119S;F64W) in complex with aBAZTTP	19.4	2.695e-07
7kpf_A NME2 bound to myristoyl-CoA	21.2	2.695e-07
5u2i_F Crystal structure of a nucleoside diphosphate kinase from Naegleria fowleri	18.8	2.867e-07
3l7u_C Crystal structure of human NM23-H1	18.9	2.867e-07
3ngt_H Structure of Leishmania NDKb complexed with AMP.	23.6	2.867e-07
1jxv_D Crystal Structure of Human Nucleoside Diphosphate Kinase A	19.2	3.051e-07
5kk8_B Crystal structure of Nucleoside Diphosphate Kinase from Schistosoma mansoni in complex with ADP	19.2	3.051e-07
3bbb_E Crystal structure of the NM23-H2 transcription factor complex with dinucleotide d(AG)	19.1	3.246e-07
2dxe_A Crystal structure of nucleoside diphosphate kinase in complex with GDP	17.9	3.454e-07
6xp4_A Nucleoside Diphosphate Kinase from Aspergillus fumgiatus Af293	19.8	3.454e-07
3fbc_E Crystal structure of the Mimivirus NDK N62L-R107G double mutant complexed with dTDP	21.5	3.675e-07
3elh_E X-ray structure of Acanthamoeba ployphaga mimivirus nucleoside diphosphate kinase complexed with dUDP	21.3	3.675e-07
5bxi_L 1.7 Angstrom Resolution Crystal Structure of Putative Nucleoside Diphosphate Kinase from Toxoplasma gondii with Tyrosine of Tag Bound to Active Site	17.4	3.675e-07
3l7u_B Crystal structure of human NM23-H1	19.6	3.911e-07
3q8v_B Crystal structure of Staphylococcus aureus nucleoside diphosphate kinase complexed with UDP	15.3	3.911e-07
2vu5_A Crystal structure of Pndk from Bacillus anthracis	20.7	4.161e-07
6k3h_P Crystallographic Analysis of Nucleoside Diphosphate Kinase (NDK) from Aspergillus Flavus	21.5	4.161e-07
3gpa_B Crystal structure of the Mimivirus NDK N62L mutant complexed with CDP	21.5	4.161e-07
6k3h_L Crystallographic Analysis of Nucleoside Diphosphate Kinase (NDK) from Aspergillus Flavus	21.3	4.161e-07
2zua_B Crystal structure of nucleoside diphosphate kinase from Haloarcula quadrata	18	4.161e-07
3pj9_C Crystal structure of a Nucleoside Diphosphate Kinase from Campylobacter jejuni	20.1	4.428e-07
3evw_C Crystal structure of the Mimivirus NDK R107G mutant complexed with dTDP	21.3	4.428e-07
1vya_E Identification and characterization of the first plant G-quadruplex binding protein encoded by the Zea mays L. nucleoside diphosphate1 gene, ZmNDPK1	18.1	4.711e-07
3vvu_B Crystal structure of reconstructed bacterial ancestral NDK, Bac1	18.4	5.013e-07
3vgv_O E134A mutant nucleoside diphosphate kinase derived from Halomonas sp. 593	20.6	5.013e-07
5bxi_G 1.7 Angstrom Resolution Crystal Structure of Putative Nucleoside Diphosphate Kinase from Toxoplasma gondii with Tyrosine of Tag Bound to Active Site	17.4	5.334e-07
6k3h_W Crystallographic Analysis of Nucleoside Diphosphate Kinase (NDK) from Aspergillus Flavus	21.3	6.039e-07
3fbc_D Crystal structure of the Mimivirus NDK N62L-R107G double mutant complexed with dTDP	21.3	6.039e-07
3vgu_H E134A mutant nucleoside diphosphate kinase derived from Halomonas sp. 593	21.3	6.039e-07
1w7w_A Structure and mutational analysis of a plant mitochondrial nucleoside diphosphate kinase: identification of residues involved in serine phosphorylation and oligomerization.	18.1	6.039e-07
3fbe_E Crystal structure of the Mimivirus NDK N62L-R107G double mutant complexed with GDP	22.1	6.039e-07
3fc9_D Crystal structure of the Mimivirus NDK +Kpn-N62L double mutant complexed with CDP	20.3	6.039e-07
1be4_C NUCLEOSIDE DIPHOSPHATE KINASE ISOFORM B FROM BOVINE RETINA	20.6	6.426e-07
1zs6_D structure of human nucleoside-diphosphate kinase 3	19.6	6.837e-07
3fcw_C Crystal structure of the Mimivirus NDK N62L mutant complexed with UDP	22.1	6.837e-07
5bxi_E 1.7 Angstrom Resolution Crystal Structure of Putative Nucleoside Diphosphate Kinase from Toxoplasma gondii with Tyrosine of Tag Bound to Active Site	18	6.837e-07
3fcv_A Crystal structure of the Mimivirus NDK +Kpn-N62L-R107G triple mutant complexed with dUDP	21.8	6.837e-07
2dy9_B Crystal structure of nucleoside diphosphate kinase in complex with ADP	18.3	7.275e-07
1pae_X nucleoside diphosphate kinase	18.7	7.275e-07
1nsk_U THE CRYSTAL STRUCTURE OF A HUMAN NUCLEOSIDE DIPHOSPHATE KINASE, NM23-H2	19.8	7.275e-07
2az1_E Structure of a halophilic nucleoside diphosphate kinase from Halobacterium salinarum	18.9	7.741e-07
2dya_B Crystal structure of complex between Adenine nucleotide and nucleoside diphosphate kinase	18.3	8.237e-07
6k3h_H Crystallographic Analysis of Nucleoside Diphosphate Kinase (NDK) from Aspergillus Flavus	21.6	8.237e-07
2cwk_B Crystal structure of nucleotide diphosphate kinase from Pyrococcus horikoshii	17.9	8.237e-07
3wx8_C Purification, characterization and structure of nucleoside diphosphate kinase from Drosophila S2 cells	17.2	8.237e-07
5bxi_J 1.7 Angstrom Resolution Crystal Structure of Putative Nucleoside Diphosphate Kinase from Toxoplasma gondii with Tyrosine of Tag Bound to Active Site	17.1	9.325e-07
1w7w_F Structure and mutational analysis of a plant mitochondrial nucleoside diphosphate kinase: identification of residues involved in serine phosphorylation and oligomerization.	18.1	9.923e-07
3evw_F Crystal structure of the Mimivirus NDK R107G mutant complexed with dTDP	20.7	9.923e-07
2hve_C S120G mutant of human nucleoside diphosphate kinase A complexed with ADP	17.5	9.923e-07
3evw_A Crystal structure of the Mimivirus NDK R107G mutant complexed with dTDP	21	9.923e-07
1s59_F Structure of nucleoside diphosphate kinase 2 with bound dGTP from Arabidopsis	18.6	1.056e-06
3js9_A Crystal structure of nucleoside diphosphate kinase family protein from Babesia bovis	18.2	1.056e-06
4f36_E Crystal structure of Nucleoside diphosphate kinase B from Trypanosoma brucei, apo form	23.4	1.056e-06
2az1_A Structure of a halophilic nucleoside diphosphate kinase from Halobacterium salinarum	17.6	1.123e-06
3ejm_B Crystal structure of the mimivirus NDK +Kpn mutant complexed with GDP	20.3	1.195e-06
3gpa_D Crystal structure of the Mimivirus NDK N62L mutant complexed with CDP	21.5	1.195e-06
3fbe_A Crystal structure of the Mimivirus NDK N62L-R107G double mutant complexed with GDP	21.8	1.353e-06
5x00_A Nucleoside Diphosphate Kinase from Vibrio cholerae is a Thermolabile Type II tetramer	19.2	1.44e-06
3gp9_D Crystal structure of the Mimivirus NDK complexed with GDP	20.6	1.44e-06
1nsq_C MECHANISM OF PHOSPHATE TRANSFER BY NUCLEOSIDE DIPHOSPHATE KINASE: X-RAY STRUCTURES OF A PHOSPHO-HISTIDINE INTERMEDIATE OF THE ENZYMES FROM DROSOPHILA AND DICTYOSTELIUM	16.4	1.532e-06
2az3_H Structure of a halophilic nucleoside diphosphate kinase from Halobacterium salinarum in complex with CDP	18.7	1.532e-06
4o0n_F 2.4 Angstrom Resolution Crystal Structure of Putative Nucleoside Diphosphate Kinase from Toxoplasma gondii.	17.4	1.532e-06
6u42_5P Natively decorated ciliary doublet microtubule	17.9	1.63e-06
3gp9_B Crystal structure of the Mimivirus NDK complexed with GDP	20.6	1.735e-06
3gpa_F Crystal structure of the Mimivirus NDK N62L mutant complexed with CDP	21.7	1.735e-06
3fcv_B Crystal structure of the Mimivirus NDK +Kpn-N62L-R107G triple mutant complexed with dUDP	21.3	1.735e-06
4ane_B R80N MUTANT OF NUCLEOSIDE DIPHOSPHATE KINASE FROM MYCOBACTERIUM TUBERCULOSIS	20.4	1.846e-06
6k3h_U Crystallographic Analysis of Nucleoside Diphosphate Kinase (NDK) from Aspergillus Flavus	20.6	1.846e-06
6k3h_S Crystallographic Analysis of Nucleoside Diphosphate Kinase (NDK) from Aspergillus Flavus	21.5	1.846e-06
1s57_E crystal structure of nucleoside diphosphate kinase 2 from Arabidopsis	18.4	1.964e-06
3g2x_E Structure of mimivirus NDK +Kpn - N62L double mutant complexed with dTDP	21.2	2.09e-06
3gpa_A Crystal structure of the Mimivirus NDK N62L mutant complexed with CDP	21.2	2.09e-06
2zua_D Crystal structure of nucleoside diphosphate kinase from Haloarcula quadrata	18.1	2.224e-06
2az3_I Structure of a halophilic nucleoside diphosphate kinase from Halobacterium salinarum in complex with CDP	18.3	2.224e-06
3b6b_B Crystal structure of Acanthamoeba polyphaga mimivirus nucleoside diphosphate kinase complexed with dGDP	20.9	2.224e-06
3prv_F Nucleoside diphosphate kinase B from Trypanosoma cruzi	22.1	2.224e-06
4ane_D R80N MUTANT OF NUCLEOSIDE DIPHOSPHATE KINASE FROM MYCOBACTERIUM TUBERCULOSIS	20.4	2.224e-06
1bhn_F NUCLEOSIDE DIPHOSPHATE KINASE ISOFORM A FROM BOVINE RETINA	17.6	2.366e-06
3etm_A Crystal structure of the mimivirus NDK +KPN-N62L-R107G triple mutant complexed with CDP	21.8	2.518e-06
3vgv_A E134A mutant nucleoside diphosphate kinase derived from Halomonas sp. 593	21.3	2.518e-06
7mk0_X Trypanosoma cruzi Nucleoside Diphosphate Kinase 1 form a quinary multihexameric structure	20	2.679e-06
3vgv_D E134A mutant nucleoside diphosphate kinase derived from Halomonas sp. 593	20.6	2.679e-06
3vgv_J E134A mutant nucleoside diphosphate kinase derived from Halomonas sp. 593	20	3.033e-06
3emt_B Crystal structure of the mimivirus NDK +Kpn-R107G double mutant complexed with dGDP	21.3	3.227e-06
3evo_B Crystal structure of the Mimivirus NDK +Kpn mutant complexed with dTDP	21.3	3.227e-06
4f36_B Crystal structure of Nucleoside diphosphate kinase B from Trypanosoma brucei, apo form	20.6	3.434e-06
3mpd_B Crystal structure of nucleoside diphosphate kinase from encephalitozoon cuniculi, cubic form, apo	17.8	3.434e-06
3fbe_B Crystal structure of the Mimivirus NDK N62L-R107G double mutant complexed with GDP	21.5	3.654e-06
6joh_U The crystal of nucleoside diphosphate kinase from Aspergillus flavus	21.5	3.888e-06
3fcw_B Crystal structure of the Mimivirus NDK N62L mutant complexed with UDP	22	4.402e-06
3prv_E Nucleoside diphosphate kinase B from Trypanosoma cruzi	22.1	4.402e-06
1xiq_E Plasmodium falciparum Nucleoside diphosphate kinase B	21.5	4.684e-06
3fbe_F Crystal structure of the Mimivirus NDK N62L-R107G double mutant complexed with GDP	21.5	4.984e-06
2b8q_A X-ray structure of Acanthamoeba ployphaga mimivirus nucleoside diphosphate kinase complexed with TDP	21	4.984e-06
3gp9_F Crystal structure of the Mimivirus NDK complexed with GDP	20.9	4.984e-06
3evw_B Crystal structure of the Mimivirus NDK R107G mutant complexed with dTDP	20.7	5.642e-06
3g2x_F Structure of mimivirus NDK +Kpn - N62L double mutant complexed with dTDP	22.1	6.004e-06
4f36_D Crystal structure of Nucleoside diphosphate kinase B from Trypanosoma brucei, apo form	20	7.233e-06
4f36_A Crystal structure of Nucleoside diphosphate kinase B from Trypanosoma brucei, apo form	22.1	7.233e-06
2az3_C Structure of a halophilic nucleoside diphosphate kinase from Halobacterium salinarum in complex with CDP	18.9	7.696e-06
4and_B CRYSTAL FORM II OF THE D93N MUTANT OF NUCLEOSIDE DIPHOSPHATE KINASE FROM MYCOBACTERIUM TUBERCULOSIS	20	7.696e-06
4f36_C Crystal structure of Nucleoside diphosphate kinase B from Trypanosoma brucei, apo form	22.1	8.189e-06
4dut_B The structure of nucleoside diphosphate kinase (NDK) from Burkholderia thailandensis	16.9	8.189e-06
2az1_B Structure of a halophilic nucleoside diphosphate kinase from Halobacterium salinarum	18.6	8.713e-06
7rro_6 Structure of the 48-nm repeat doublet microtubule from bovine tracheal cilia	16.8	9.865e-06
3emt_A Crystal structure of the mimivirus NDK +Kpn-R107G double mutant complexed with dGDP	21	9.865e-06
6qa2_E R80A MUTANT OF NUCLEOSIDE DIPHOSPHATE KINASE FROM MYCOBACTERIUM TUBERCULOSIS	18.1	1.432e-05
1nb2_A Crystal Structure of Nucleoside Diphosphate Kinase from Bacillus Halodenitrificans	15.9	1.725e-05
3b54_B Saccharomyces cerevisiae nucleoside diphosphate kinase	19.2	1.835e-05
4di6_C crystal structure of nucleoside-diphosphate kinase from Borrelia burgdorferi	16.9	1.953e-05
4ane_F R80N MUTANT OF NUCLEOSIDE DIPHOSPHATE KINASE FROM MYCOBACTERIUM TUBERCULOSIS	19.6	1.953e-05
4di6_D crystal structure of nucleoside-diphosphate kinase from Borrelia burgdorferi	15.2	2.078e-05
2b8p_A Crystal structure of Acanthamoeba polyphaga mimivirus NDK, the first viral nucleoside diphosphate kinase	19.5	2.503e-05
5x00_B Nucleoside Diphosphate Kinase from Vibrio cholerae is a Thermolabile Type II tetramer	17.4	2.503e-05
7ung_6 48-nm repeat of the human respiratory doublet microtubule	15.5	2.834e-05
2az1_F Structure of a halophilic nucleoside diphosphate kinase from Halobacterium salinarum	17.7	4.656e-05
5bxi_C 1.7 Angstrom Resolution Crystal Structure of Putative Nucleoside Diphosphate Kinase from Toxoplasma gondii with Tyrosine of Tag Bound to Active Site	16.5	5.969e-05
4dz6_B Transition state mimic of nucleoside-diphosphate kinase from borrelia burgdorferi with bound vanadate and adp	14.3	6.351e-05
6k3h_N Crystallographic Analysis of Nucleoside Diphosphate Kinase (NDK) from Aspergillus Flavus	20.6	8.662e-05
6ay1_F Crystal structure of a nucleoside diphosphate kinase NDK from Helicobacter pylori	17.7	9.217e-05
7kpf_E NME2 bound to myristoyl-CoA	20.2	9.807e-05
2bx6_A Crystal Structure of the human Retinitis Pigmentosa protein 2 (RP2)	12	9.807e-05
6qa2_F R80A MUTANT OF NUCLEOSIDE DIPHOSPHATE KINASE FROM MYCOBACTERIUM TUBERCULOSIS	20.4	0.0001044
4f36_F Crystal structure of Nucleoside diphosphate kinase B from Trypanosoma brucei, apo form	21.3	0.0001338
6qa2_B R80A MUTANT OF NUCLEOSIDE DIPHOSPHATE KINASE FROM MYCOBACTERIUM TUBERCULOSIS	18.5	0.0001715
7kpf_F NME2 bound to myristoyl-CoA	17.3	0.0001941
3bh7_B Crystal structure of the RP2-Arl3 complex bound to GDP-AlF4	14.4	0.0004926
3ngt_L Structure of Leishmania NDKb complexed with AMP.	19	0.0005241
4uoh_A Crystallographic structure of nucleoside diphosphate kinase from Litopenaeus vannamei complexed with ADP	13	0.002325

## Sheet: Block_78
Hit Name	Sequence ID (%)	e-value
2qjc_A Crystal structure of a putative diadenosine tetraphosphatase	20.8	6.843e-15
1g5b_C BACTERIOPHAGE LAMBDA SER/THR PROTEIN PHOSPHATASE	19.4	9.18e-12
1g5b_A BACTERIOPHAGE LAMBDA SER/THR PROTEIN PHOSPHATASE	18.9	2.311e-11
7sqc_6C Ciliary C1 central pair apparatus isolated from Chlamydomonas reinhardtii	17.1	5.016e-10
5jpe_A Yeast-specific serine/threonine protein phosphatase (PPZ1) of Candida albicans	14.8	5.335e-10
4j6o_B Crystal Structure of the Phosphatase Domain of C. thermocellum (Bacterial) PnkP	15.5	1.05e-09
1m63_E Crystal structure of calcineurin-cyclophilin-cyclosporin shows common but distinct recognition of immunophilin-drug complexes	15	1.117e-09
1wao_2 PP5 structure	13.3	1.188e-09
6dcx_B iASPP-PP-1c structure and targeting of p53	15.2	1.519e-09
6nuc_A Structure of Calcineurin in complex with NHE1 peptide	15.4	1.519e-09
1wao_3 PP5 structure	12.9	1.718e-09
7sqc_6D Ciliary C1 central pair apparatus isolated from Chlamydomonas reinhardtii	17.3	1.827e-09
5jpe_B Yeast-specific serine/threonine protein phosphatase (PPZ1) of Candida albicans	15.8	1.827e-09
4f0z_A Crystal Structure of Calcineurin in Complex with the Calcineurin-Inhibiting Domain of the African Swine Fever Virus Protein A238L	15.4	1.943e-09
6zee_B Structure of PP1(7-300) bound to Phactr1 (507-580) at pH8.4	15.9	1.943e-09
5b8i_A Crystal structure of Calcineurin A and Calcineurin B in complex with FKBP12 and FK506 from Coccidioides immitis RS	16.5	2.066e-09
4zx2_A Co-crystal structures of PP5 in complex with 5-methyl-7-oxabicyclo[2.2.1]heptane-2,3-dicarboxylic acid	14.1	2.066e-09
4j6o_A Crystal Structure of the Phosphatase Domain of C. thermocellum (Bacterial) PnkP	15.2	2.337e-09
2dfj_B Crystal Structure of the Diadenosine Tetraphosphate Hydrolase from Shigella flexneri 2a	17.3	2.337e-09
2bdx_A X-ray Crystal Structure of dihydromicrocystin-LA bound to Protein Phosphatase-1	14.5	2.486e-09
2o8a_B rat PP1cgamma complexed with mouse inhibitor-2	15.4	2.486e-09
4v0w_C The crystal structure of mouse PP1G in complex with truncated human PPP1R15B (631-669)	16.3	2.643e-09
6zeh_B Structure of PP1-spectrin alpha II chimera [PP1(7-304) + linker (G/S)x9 + spectrin alpha II (1025-1039)] bound to Phactr1 (516-580)	15.7	2.811e-09
1mf8_A Crystal Structure of human calcineurin complexed with cyclosporin A and human cyclophilin	15.7	2.811e-09
6nuu_A Structure of Calcineurin mutant in complex with NHE1 peptide	16.2	2.811e-09
5jpf_A Serine/Threonine phosphatase Z1 (Candida albicans) binds to inhibitor microcystin-LR	15.9	2.811e-09
7upi_B Cryo-EM structure of SHOC2-PP1c-MRAS holophosphatase complex	16.5	2.811e-09
4v0v_C The crystal structure of mouse PP1G in complex with truncated human PPP1R15B (631-660)	15.5	2.99e-09
4mov_B 1.45 A Resolution Crystal Structure of Protein Phosphatase 1	15.5	3.179e-09
6dcx_A iASPP-PP-1c structure and targeting of p53	15.8	3.381e-09
4zvz_B Co-crystal structures of PP5 in complex with 5-methyl-7-oxabicyclo[2.2.1]heptane-2,3-dicarboxylic acid	14	3.381e-09
4ora_A Crystal structure of a human calcineurin mutant	15.6	4.067e-09
4zvz_A Co-crystal structures of PP5 in complex with 5-methyl-7-oxabicyclo[2.2.1]heptane-2,3-dicarboxylic acid	15.5	4.067e-09
4v0x_A The crystal structure of mouse PP1G in complex with truncated human PPP1R15B (631-684)	15.5	4.067e-09
6g0i_A Active Fe-PP1	15.3	4.325e-09
6tz8_A Crystal structure of Cryptococcus neoformans Calceineurin A, Calcineurin B, and FKBP12 with FK-506	15.9	4.325e-09
5ui1_A Crystal Structure of Human Protein Phosphatase 5C (PP5C) in complex with a triazole inhibitor	13.5	4.325e-09
6ghm_A Structure of PP1 alpha phosphatase bound to ASPP2	15.5	4.6e-09
6obr_B PP1 Y134A in complex with Microcystin LR	16.2	4.6e-09
5sve_A Structure of Calcineurin in complex with NFATc1 LxVP peptide	16.6	4.6e-09
5wg8_A Structure of PP5C with LB-100; 7-oxabicyclo[2.2.1]heptane-2,3-dicarbonyl moiety modeled in the density	15.1	4.6e-09
6zej_F Structure of PP1-Phactr1 chimera [PP1(7-304) + linker (SGSGS) + Phactr1(526-580)]	16	4.892e-09
2zbm_A Crystal Structure of I115M Mutant Cold-Active Protein Tyrosine Phosphatase	17.7	5.202e-09
6zej_D Structure of PP1-Phactr1 chimera [PP1(7-304) + linker (SGSGS) + Phactr1(526-580)]	16	5.533e-09
4v0w_A The crystal structure of mouse PP1G in complex with truncated human PPP1R15B (631-669)	15.6	5.533e-09
6zei_B Structure of PP1-IRSp53 S455E chimera [PP1(7-304) + linker (G/S)x9 + IRSp53(449-465)] bound to Phactr1 (516-580)	15	5.533e-09
1wao_4 PP5 structure	13.5	5.533e-09
6tz8_D Crystal structure of Cryptococcus neoformans Calceineurin A, Calcineurin B, and FKBP12 with FK-506	15.9	5.884e-09
1tco_A TERNARY COMPLEX OF A CALCINEURIN A FRAGMENT, CALCINEURIN B, FKBP12 AND THE IMMUNOSUPPRESSANT DRUG FK506 (TACROLIMUS)	15.9	5.884e-09
2jog_A Structure of the calcineurin-NFAT complex	15.1	5.884e-09
6g0j_A Inactive Fe-PP1	15.4	6.257e-09
7tvf_C Crystal structure of the SHOC2-MRAS-PP1CA (SMP) complex to a resolution of 2.17 Angstrom	15	6.257e-09
7obe_A X-ray structure of the phosphatase PAPP5 from Arabidopsis thaliana	14.8	6.257e-09
4or9_A Crystal structure of human calcineurin	14.3	6.655e-09
4ut2_B X-ray structure of the human PP1 gamma catalytic subunit treated with ascorbate	16	6.655e-09
5ui1_D Crystal Structure of Human Protein Phosphatase 5C (PP5C) in complex with a triazole inhibitor	14.2	7.077e-09
4ut3_A X-ray structure of the human PP1 gamma catalytic subunit treated with hydrogen peroxide	14.3	7.077e-09
1v73_A Crystal Structure of Cold-Active Protein-Tyrosine Phosphatase of a Psychrophile Shewanella SP.	17.9	7.526e-09
1m63_A Crystal structure of calcineurin-cyclophilin-cyclosporin shows common but distinct recognition of immunophilin-drug complexes	15.1	7.526e-09
6ghm_B Structure of PP1 alpha phosphatase bound to ASPP2	15.5	7.526e-09
5ui1_B Crystal Structure of Human Protein Phosphatase 5C (PP5C) in complex with a triazole inhibitor	14.1	7.526e-09
2z72_A New Structure Of Cold-Active Protein Tyrosine Phosphatase At 1.1 Angstrom	17.9	8.004e-09
6uuq_A Structure of Calcineurin bound to RCAN1	17.4	8.004e-09
5c1v_A CRYSTAL STRUCTURE ANALYSIS OF CATALYTIC SUBUNIT OF HUMAN CALCINEURIN	17.3	8.004e-09
4xpn_A Crystal Structure of Protein Phosphate 1 complexed with PP1 binding domain of GADD34	17	8.004e-09
6zeg_B Structure of PP1-IRSp53 chimera [PP1(7-304) + linker (G/S)x9 + IRSp53(449-465)] bound to Phactr1 (516-580)	15.7	8.512e-09
1s95_A Structure of serine/threonine protein phosphatase 5	13.4	9.053e-09
1jk7_A CRYSTAL STRUCTURE OF THE TUMOR-PROMOTER OKADAIC ACID BOUND TO PROTEIN PHOSPHATASE-1	15.1	9.627e-09
6czo_C The KNL1-PP1 Holoenzyme	16.1	9.627e-09
7t0y_C The Ribosomal RNA Processing 1B Protein Phosphatase-1 Holoenzyme	16.5	9.627e-09
6obu_B PP1 Y134K in complex with Microcystin LR	17.7	9.627e-09
3v4y_G Crystal Structure of the first Nuclear PP1 holoenzyme	16.4	9.627e-09
4orb_A Crystal structure of mouse calcineurin	15.8	9.627e-09
5ui1_C Crystal Structure of Human Protein Phosphatase 5C (PP5C) in complex with a triazole inhibitor	14.2	9.627e-09
3h64_A Catalytic domain of human Serine/Threonine Phosphatase 5 (PP5c) with two Mn2+ atoms complexed with endothall	15.8	9.627e-09
6tz7_A Crystal Structure of Aspergillus fumigatus Calcineurin A, Calcineurin B, FKBP12 and FK506 (Tacrolimus)	16.6	1.089e-08
6zei_A Structure of PP1-IRSp53 S455E chimera [PP1(7-304) + linker (G/S)x9 + IRSp53(449-465)] bound to Phactr1 (516-580)	15.1	1.089e-08
7txh_F Human MRas Q71R in complex with human Shoc2 LRR domain M173I and human PP1Ca	16.1	1.089e-08
7obe_B X-ray structure of the phosphatase PAPP5 from Arabidopsis thaliana	14.6	1.089e-08
4il1_C Crystal Structure of the Rat Calcineurin	15.5	1.089e-08
4mp0_A Structure of a second nuclear PP1 Holoenzyme, crystal form 2	15.5	1.158e-08
7qfb_A Crystal structure of Protein Phosphatase 1 in complex with PP1-binding peptide from PTG	15.1	1.232e-08
6zeg_A Structure of PP1-IRSp53 chimera [PP1(7-304) + linker (G/S)x9 + IRSp53(449-465)] bound to Phactr1 (516-580)	15.7	1.232e-08
7k36_C Cryo-EM structure of STRIPAK complex	14	1.232e-08
4zvz_C Co-crystal structures of PP5 in complex with 5-methyl-7-oxabicyclo[2.2.1]heptane-2,3-dicarboxylic acid	14.6	1.31e-08
6zk6_A Protein Phosphatase 1 (PP1) T320E mutant	15	1.31e-08
6zeh_A Structure of PP1-spectrin alpha II chimera [PP1(7-304) + linker (G/S)x9 + spectrin alpha II (1025-1039)] bound to Phactr1 (516-580)	16.4	1.31e-08
6obn_B The crystal structure of coexpressed SDS22:PP1 complex	16.4	1.393e-08
5hpe_A Phosphatase domain of PP5 bound to a phosphomimetic Cdc37 substrate peptide	14.2	1.481e-08
4v0u_D The crystal structure of ternary PP1G-PPP1R15B and G-actin complex	14.8	1.575e-08
1aui_A HUMAN CALCINEURIN HETERODIMER	15.6	1.675e-08
7zr5_P CryoEM structure of HSP90-CDC37-BRAF(V600E)-PP5(closed) complex	15.1	1.782e-08
4ja7_A Rat PP5 co-crystallized with P5SA-2	14	1.895e-08
5zt0_D Crystal Structure of Protein Phosphate 1 Complexed with PP1 binding domain of GL	15.8	1.895e-08
4orc_A Crystal structure of mammalian calcineurin	15.4	1.895e-08
3h64_D Catalytic domain of human Serine/Threonine Phosphatase 5 (PP5c) with two Mn2+ atoms complexed with endothall	14.5	2.015e-08
4i5l_F Structural mechanism of trimeric PP2A holoenzyme involving PR70: insight for Cdc6 dephosphorylation	15.4	2.143e-08
1s70_A Complex between protein ser/thr phosphatase-1 (delta) and the myosin phosphatase targeting subunit 1 (MYPT1)	15.7	2.143e-08
4il1_B Crystal Structure of the Rat Calcineurin	16.8	2.143e-08
1fjm_B Protein serine/threonine phosphatase-1 (alpha isoform, type 1) complexed with microcystin-LR toxin	17	2.143e-08
4il1_A Crystal Structure of the Rat Calcineurin	15.6	2.143e-08
4ut3_B X-ray structure of the human PP1 gamma catalytic subunit treated with hydrogen peroxide	15.2	2.279e-08
6zej_I Structure of PP1-Phactr1 chimera [PP1(7-304) + linker (SGSGS) + Phactr1(526-580)]	16.3	2.279e-08
7txh_C Human MRas Q71R in complex with human Shoc2 LRR domain M173I and human PP1Ca	15.1	2.424e-08
1s95_B Structure of serine/threonine protein phosphatase 5	15	2.578e-08
5ioh_C RepoMan-PP1a (protein phosphatase 1, alpha isoform) holoenzyme complex	15.4	2.578e-08
6tz6_A Crystal Structure of Candida Albicans Calcineurin A, Calcineurin B, FKBP12 and FK506 (Tacrolimus)	16.5	2.578e-08
4i5n_F Structural mechanism of trimeric PP2A holoenzyme involving PR70: insight for Cdc6 dephosphorylation	14.9	2.741e-08
6nts_C Protein Phosphatase 2A (Aalpha-B56alpha-Calpha) holoenzyme in complex with a Small Molecule Activator of PP2A (SMAP)	15	2.741e-08
7qm2_C Crystal structure of the PP1/PTG/beta-cyclodextrin ternary complex	15.9	3.1e-08
5jjt_B Crystal structure of a type 5 serine/threonine protein phosphatase from Arabidopsis thaliana	14.8	3.297e-08
6tz6_D Crystal Structure of Candida Albicans Calcineurin A, Calcineurin B, FKBP12 and FK506 (Tacrolimus)	15.6	3.297e-08
4ja9_A Rat PP5 apo	14.6	3.507e-08
4g9j_A Protein Ser/Thr phosphatase-1 in complex with cell-permeable peptide	15.3	3.507e-08
3h69_D Catalytic domain of human Serine/Threonine Phosphatase 5 (PP5c) with two Zn2+ atoms complexed with endothall	14.9	3.729e-08
1u32_A Crystal structure of a Protein Phosphatase-1: Calcineurin Hybrid Bound to Okadaic Acid	15.4	3.966e-08
7soy_C The structure of the PP2A-B56gamma1 holoenzyme-PME-1 complex	15.4	4.218e-08
5c1v_B CRYSTAL STRUCTURE ANALYSIS OF CATALYTIC SUBUNIT OF HUMAN CALCINEURIN	16.4	4.77e-08
3p71_C Crystal structure of the complex of LCMT-1 and PP2A	14.4	5.738e-08
3icf_B Structure of Protein serine/threonine phosphatase from Saccharomyces cerevisiae with similarity to human phosphatase PP5	12.5	6.102e-08
6obq_B PP1 H66K in complex with Microcystin LR	16.3	6.489e-08
5w0w_L Crystal structure of Protein Phosphatase 2A bound to TIPRL	14.6	6.489e-08
6obp_A Reconstituted PP1 holoenzyme	17.7	7.339e-08
3fga_C Structural Basis of PP2A and Sgo interaction	15.1	7.339e-08
5zqv_D Crystal Structure of Protein Phosphate 1 complexed with PP1 binding domain of GM	15.8	7.339e-08
3c5w_C Complex between PP2A-specific methylesterase PME-1 and PP2A core enzyme	14.5	7.805e-08
5j28_B Ki67-PP1g (protein phosphatase 1, gamma isoform) holoenzyme complex	16.2	7.805e-08
2iae_C Crystal structure of a protein phosphatase 2A (PP2A) holoenzyme.	14.6	9.984e-08
2iae_F Crystal structure of a protein phosphatase 2A (PP2A) holoenzyme.	13	1.201e-07
3icf_A Structure of Protein serine/threonine phosphatase from Saccharomyces cerevisiae with similarity to human phosphatase PP5	13.3	1.277e-07
5jjt_A Crystal structure of a type 5 serine/threonine protein phosphatase from Arabidopsis thaliana	14	2.514e-07
4lac_C Crystal Structure of Protein Phosphatase 2A (PP2A) and PP2A phosphatase activator (PTPA) complex with ATPgammaS	14	2.514e-07
7pks_q Structural basis of Integrator-mediated transcription regulation	13	3.636e-07
5vjv_A Rhizobiales-like phosphatase 2	14.4	7.157e-07
5w0w_C Crystal structure of Protein Phosphatase 2A bound to TIPRL	13.9	1.409e-06
3rqz_C Crystal structure of metallophosphoesterase from Sphaerobacter thermophilus	14.5	1.409e-06
3rqz_A Crystal structure of metallophosphoesterase from Sphaerobacter thermophilus	13.7	2.167e-06
2gju_B Crystal structure of hypothetical protein PH1004 from Pyrococcus horikoshii OT3	14.3	5.456e-06
3rqz_B Crystal structure of metallophosphoesterase from Sphaerobacter thermophilus	14.2	8.394e-06
1nnw_B hypothetical protein from Pyrococcus furiosus Pfu-1218608	12.3	2.247e-05
1nnw_A hypothetical protein from Pyrococcus furiosus Pfu-1218608	13.1	4.423e-05
3qfn_B Crystal structure of Streptococcal asymmetric Ap4A hydrolase and phosphodiesterase Spr1479/SapH in complex with inorganic phosphate	12.1	5.32e-05
3qfm_A Crystal structure of Streptococcal asymmetric Ap4A hydrolase and phosphodiesterase Spr1479/SapH	13.6	5.658e-05
3qfm_B Crystal structure of Streptococcal asymmetric Ap4A hydrolase and phosphodiesterase Spr1479/SapH	12.1	7.238e-05
3ck2_A Crystal structure of conserved uncharacterized protein (predicted phosphoesterase COG0622) from Streptococcus pneumoniae TIGR4	11.5	0.0001047
2yvt_A Crystal structure of aq_1956	9.3	0.002417
1uf3_B Crystal structure of TT1561 of thermus thermophilus HB8	11.2	0.007784
3auz_A Crystal structure of Mre11 with manganese	10.6	0.007784

## Sheet: Block_117
Hit Name	Sequence ID (%)	e-value
1s4f_B Crystal Structure of RNA-dependent RNA polymerase construct 2 from bovine viral diarrhea virus (BVDV)	18	1.087e-10
1s49_A Crystal Structure of RNA-dependent RNA polymerase construct 1 (residues 71-679) from bovine viral diarrhea virus complexed with GTP	19.7	2.875e-10
5y6r_A Crystal structure of CSFV NS5B	19.7	3.413e-10
6ae6_A Crystals structure of Classical swine fever virus NS5B (residues 1-672, Y471A mutant, form 2)	19.9	8.527e-10
1s4f_C Crystal Structure of RNA-dependent RNA polymerase construct 2 from bovine viral diarrhea virus (BVDV)	17.9	1.6e-09
5yf8_A Crystals structure of Classical swine fever virus NS5B (residues 1-672, Y471A-E472A mutant)	20.9	2.012e-09
5yf6_A Crystals structure of Classical swine fever virus NS5B (residues 1-682)	20.5	2.256e-09
5yf5_A Crystals structure of Classical swine fever virus NS5B (residues 1-694)	20.5	3.998e-09
6ae5_A Crystals structure of Classical swine fever virus NS5B (residues 1-672, Y471A mutant, form 1)	20.9	4.233e-09
5yf7_A Crystals structure of Classical swine fever virus NS5B (residues 1-672)	20.4	5.026e-09
6ae7_A Crystals structure of Classical swine fever virus NS5B (residues 1-672, E472A mutant)	20.5	5.322e-09
6ae4_A Crystals structure of Classical swine fever virus NS5B (residues 1-694, Y471A mutant)	21	5.636e-09
1s4f_D Crystal Structure of RNA-dependent RNA polymerase construct 2 from bovine viral diarrhea virus (BVDV)	19.3	6.319e-09
2cjq_A Bovine viral diarrhea virus CP7-R12 RNA-dependent RNA polymerase	18.5	6.692e-09
7ekj_A Crystals structure of classical swine fever virus NS5B (residues 91-694)	20	1.958e-07
5twn_A CRYSTAL STRUCTURE OF THE HEPATITIS C VIRUS NS5B RNA- DEPENDENT RNA POLYMERASE IN COMPLEX WITH 5-[3-(tert-butylcarbamoyl)phenyl]-6-(ethylamino)-2-(4-fluorophenyl)-N-methylfuro[2,3-b]pyridine-3-carboxamide	17.4	2.074e-07
2ax0_B Hepatitis C Virus NS5b RNA Polymerase in complex with a covalent inhibitor (5x)	16.1	2.761e-07
5pzo_B CRYSTAL STRUCTURE OF THE HEPATITIS C VIRUS NS5B RNA-DEPENDENT RNA POLYMERASE C316N IN COMPLEX WITH 2-(4-FLUOROPHENYL)-N-METHYL-5-[3-({2-METHYL-1-OXO-1-[(1,3,4-THIADIAZOL-2-YL)AMINO]PROPAN-2-YL}CARBAMOYL)PHENYL]-1-BENZOFURAN-3-CARBOXAMIDE	16.4	2.923e-07
5pzk_A CRYSTAL STRUCTURE OF THE HEPATITIS C VIRUS NS5B RNA-DEPENDENT RNA POLYMERASE IN COMPLEX WITH 2-(4-FLUOROPHENYL)-N-METHYL-6-[(METHYLSULFONYL)AMINO]-5-(PROPAN-2-YLOXY)-1-BENZOFURAN-3-CARBOXAMIDE	16.5	3.675e-07
5twn_B CRYSTAL STRUCTURE OF THE HEPATITIS C VIRUS NS5B RNA- DEPENDENT RNA POLYMERASE IN COMPLEX WITH 5-[3-(tert-butylcarbamoyl)phenyl]-6-(ethylamino)-2-(4-fluorophenyl)-N-methylfuro[2,3-b]pyridine-3-carboxamide	16.5	4.621e-07
2ijn_A Isothiazoles as active-site inhibitors of HCV NS5B polymerase	15.4	4.893e-07
2awz_B Hepatitis C Virus NS5b RNA Polymerase in complex with a covalent inhibitor (5h)	15.6	4.893e-07
2wrm_A Identification of Novel Allosteric Inhibitors of Hepatitis C Virus NS5B Polymerase Thumb Domain (Site II) by Structure-Based Design	17.2	4.893e-07
2ax1_B Hepatitis C Virus NS5b RNA Polymerase in complex with a covalent inhibitor (5ee)	16.1	6.152e-07
5trk_B CRYSTAL STRUCTURE OF THE HEPATITIS C VIRUS NS5B RNA- DEPENDENT RNA POLYMERASE IN COMPLEX WITH N-{3-[(benzenecarbonyl)amino]-4-[(4-chlorophenyl)methoxy]benzene-1-carbonyl}glycine	16.8	6.152e-07
4oow_B HCV NS5B polymerase with a fragment of quercetagetin	15.6	6.152e-07
3udl_C 3-heterocyclyl quinolone bound to HCV NS5B	15.6	6.514e-07
2hwh_B HCV NS5B allosteric inhibitor complex	15.4	6.514e-07
1os5_A Crystal structure of HCV NS5B RNA polymerase complexed with a novel non-competitive inhibitor.	16.3	6.898e-07
4tyb_D An Ligand-observed Mass Spectrometry-based Approach Integrated into the Fragment Based Lead Discovery Pipeline	15.7	7.304e-07
3cj3_B Crystal structure of hepatitis c virus rna-dependent rna polymerase ns5b in complex with optimized small molecule fragments	15.2	7.304e-07
5trh_B CRYSTAL STRUCTURE OF THE HEPATITIS C VIRUS NS5B RNA-DEPENDENT RNA POLYMERASE IN COMPLEX WITH 2-[(benzenecarbonyl)amino]-3-[(4-chlorophenyl)methoxy]benzoic acid	16.2	7.304e-07
5tri_A CRYSTAL STRUCTURE OF THE HEPATITIS C VIRUS NS5B RNA-DEPENDENT RNA POLYMERASE IN COMPLEX WITH 3-[(4-chlorophenyl)methoxy]-2-(1-oxo-1,3-dihydro-2H-isoindol-2-yl)benzoic acid	15.8	7.734e-07
3co9_B Crystal structure of HCV NS5B polymerase with a novel pyridazinone inhibitor	16.5	7.734e-07
1nb7_A HC-J4 RNA polymerase complexed with short RNA template strand	15.8	8.19e-07
5czb_B HCV NS5B IN COMPLEX WITH LIGAND IDX17119-5	16	8.19e-07
2awz_A Hepatitis C Virus NS5b RNA Polymerase in complex with a covalent inhibitor (5h)	16.1	8.19e-07
5pzp_A CRYSTAL STRUCTURE OF THE HEPATITIS C VIRUS NS5B RNA-DEPENDENT RNA POLYMERASE IN COMPLEX WITH 4-FLUORO-2-(4-FLUOROPHENYL)-N-METHYL-5-(2-METHYL-5-{[1-(PYRIMIDIN-2-YL)CYCLOPROPYL]CARBAMOYL}PHENYL)-1-BENZOFURAN-3-CARBOXAMIDE (BMS-929075)	16.9	8.672e-07
2jc1_B CRYSTAL STRUCTURE OF HEPATITIS C VIRUS POLYMERASE IN COMPLEX WITH INHIBITOR SB698223	15.1	9.183e-07
3vqs_D Crystal structure of HCV NS5B RNA polymerase with a novel piperazine inhibitor	17	9.724e-07
2jc0_A CRYSTAL STRUCTURE OF HEPATITIS C VIRUS POLYMERASE IN COMPLEX WITH INHIBITOR SB655264	15	1.03e-06
4ty9_D An Ligand-observed Mass Spectrometry-based Approach Integrated into the Fragment Based Lead Discovery Pipeline	15.7	1.03e-06
4ke5_A HCV NS5B GT1B N316Y with GSK5852	16.1	1.09e-06
2dxs_B Crystal structure of HCV NS5B RNA polymerase complexed with a tetracyclic inhibitor	16.6	1.09e-06
3qge_A Crystal structure of the hepatitis C virus NS5B RNA-dependent RNA polymerase complex with (2E)-3-(4-{[(1-{[(13-cyclohexyl-6-oxo-6,7-dihydro-5H-indolo[1,2-d][1,4]benzodiazepin-10-yl)carbonyl]amino}cyclopentyl)carbonyl]amino}phenyl)prop-2-enoic acid and (2R)-4-(2,6-dimethoxypyrimidin-4-yl)-N-(4-methoxybenzyl)-1-{[4-(trifluoromethoxy)phenyl]sulfonyl}piperazine-2-carboxamide	16.1	1.09e-06
3qgh_A Crystal structure of the hepatitis C virus NS5B RNA-dependent RNA polymerase genotype 1a complex with N-cyclopropyl-6-[(3R)-3-{[4-(trifluoromethoxy)benzyl]carbamoyl}-4-{[4-(trifluoromethoxy)phenyl]sulfonyl}piperazin-1-yl]pyridazine-3-carboxamide	13.6	1.09e-06
3qgf_A Crystal structure of the hepatitis C virus NS5B RNA-dependent RNA polymerase complex with (2E)-3-(4-{[(1-{[(13-cyclohexyl-6-oxo-6,7-dihydro-5H-indolo[1,2-d][1,4]benzodiazepin-10-yl)carbonyl]amino}cyclopentyl)carbonyl]amino}phenyl)prop-2-enoic acid and (2R)-4-(6-chloropyridazin-3-yl)-N-(4-methoxybenzyl)-1-{[4-(trifluoromethoxy)phenyl]sulfonyl}piperazine-2-carboxamide	16.5	1.154e-06
5y3d_F Structural insight into the interaction between RNA polymerase and VPg for norovirus replication	13.5	1.154e-06
6w4g_B Hepatitis C virus polymerase NS5B with RO inhibitor for SAR studies	16.1	1.154e-06
3vqs_C Crystal structure of HCV NS5B RNA polymerase with a novel piperazine inhibitor	16.1	1.154e-06
2zku_C Structure of hepatitis C virus NS5B polymerase in a new crystal form	16.3	1.154e-06
3g86_B Hepatitis C virus polymerase NS5B (BK 1-570) with thiazine inhibitor	15.7	1.154e-06
2xi2_C HCV-H77 NS5B Apo Polymerase	14.3	1.222e-06
3ska_A I. Novel HCV NS5B Polymerase Inhibitors: Discovery of Indole 2- Carboxylic Acids with C3-Heterocycles	15.7	1.222e-06
3qge_B Crystal structure of the hepatitis C virus NS5B RNA-dependent RNA polymerase complex with (2E)-3-(4-{[(1-{[(13-cyclohexyl-6-oxo-6,7-dihydro-5H-indolo[1,2-d][1,4]benzodiazepin-10-yl)carbonyl]amino}cyclopentyl)carbonyl]amino}phenyl)prop-2-enoic acid and (2R)-4-(2,6-dimethoxypyrimidin-4-yl)-N-(4-methoxybenzyl)-1-{[4-(trifluoromethoxy)phenyl]sulfonyl}piperazine-2-carboxamide	15.4	1.294e-06
4tlr_A NS5b in complex with lactam-thiophene carboxylic acids	16.2	1.371e-06
2gc8_A Structure of a Proline Sulfonamide Inhibitor Bound to HCV NS5b Polymerase	15.8	1.371e-06
4mia_A Hepatitis C Virus polymerase NS5B genotype 1b (BK) in complex with RG7109 (N-{4-[6-tert-butyl-5-methoxy-8-(6-methoxy-2-oxo-2,5-dihydropyridin-3-yl)quinolin-3-yl]phenyl}methanesulfonamide)	16.4	1.371e-06
3h2l_A Crystal structure of HCV NS5B polymerase in complex with a novel bicyclic dihydro-pyridinone inhibitor	15.7	1.371e-06
4ry6_B C-terminal mutant (W550A) of HCV/J4 RNA polymerase	16.1	1.451e-06
2xi3_B HCV-H77 NS5B Polymerase Complexed With GTP	14.7	1.451e-06
3uqs_C Crystal structures of murine norovirus RNA-dependent RNA polymerase	13.3	1.537e-06
2zku_A Structure of hepatitis C virus NS5B polymerase in a new crystal form	15.7	1.537e-06
2hai_A Crystal structure of HCV NS5B RNA polymerase in complex with novel class of dihydropyrone-containing inhibitor.	16	1.537e-06
4ty8_D An Ligand-observed Mass Spectrometry-based Approach Integrated into the Fragment Based Lead Discovery Pipeline	15.7	1.537e-06
3uqs_B Crystal structures of murine norovirus RNA-dependent RNA polymerase	13.1	1.627e-06
5pzp_B CRYSTAL STRUCTURE OF THE HEPATITIS C VIRUS NS5B RNA-DEPENDENT RNA POLYMERASE IN COMPLEX WITH 4-FLUORO-2-(4-FLUOROPHENYL)-N-METHYL-5-(2-METHYL-5-{[1-(PYRIMIDIN-2-YL)CYCLOPROPYL]CARBAMOYL}PHENYL)-1-BENZOFURAN-3-CARBOXAMIDE (BMS-929075)	16.6	1.627e-06
3lkh_A Inhibitors of Hepatitis C Virus Polymerase: Synthesis and Characterization of Novel 6-Fluoro-N-[2-Hydroxy-1(S)-Benzamides	15.7	1.627e-06
2xhw_A HCV-J4 NS5B Polymerase Trigonal Crystal Form	15.7	1.627e-06
2d3z_A X-ray crystal structure of hepatitis C virus RNA-dependent RNA polymerase in complex with non-nucleoside analogue inhibitor	15.9	1.627e-06
1quv_A CRYSTAL STRUCTURE OF THE RNA DIRECTED RNA POLYMERASE OF HEPATITIS C VIRUS	15.6	1.723e-06
4kb7_A HCV NS5B GT1B N316Y with CMPD 32	16.3	1.723e-06
3q0z_A Crystal structure of the hepatitis C virus NS5B RNA-dependent RNA polymerase complex with (2E)-3-(4-{[(1-{[(13-cyclohexyl-6-oxo-6,7-dihydro-5h-indolo[1,2-d][1,4]benzodiazepin-10-yl)carbonyl]amino}cyclopentyl)carbonyl]amino}phenyl)prop-2-enoic acid	16.3	1.723e-06
3qgd_B Crystal structure of the hepatitis C virus NS5B RNA-dependent RNA polymerase complex with (2E)-3-(4-{[(1-{[(13-cyclohexyl-6-oxo-6,7-dihydro-5H-indolo[1,2-d][1,4]benzodiazepin-10-yl)carbonyl]amino}cyclopentyl)carbonyl]amino}phenyl)prop-2-enoic acid and (2R)-4-(2,6-dimethoxypyrimidin-4-yl)-1-[(4-ethylphenyl)sulfonyl]-N-(4-methoxybenzyl)piperazine-2-carboxamide	17.2	1.825e-06
5pzn_A CRYSTAL STRUCTURE OF THE HEPATITIS C VIRUS NS5B RNA-DEPENDENT RNA POLYMERASE IN COMPLEX WITH 5-[3-(TERT-BUTYLCARBAMOYL)PHENYL]-2-(4-FLUOROPHENYL)-N-METHYL-1-BENZOFURAN-3-CARBOXAMIDE	16.6	1.825e-06
4ry4_A C-terminal mutant (Y448F) of HCV/J4 RNA polymerase	14.3	1.825e-06
2d3z_B X-ray crystal structure of hepatitis C virus RNA-dependent RNA polymerase in complex with non-nucleoside analogue inhibitor	15.7	1.825e-06
4mia_B Hepatitis C Virus polymerase NS5B genotype 1b (BK) in complex with RG7109 (N-{4-[6-tert-butyl-5-methoxy-8-(6-methoxy-2-oxo-2,5-dihydropyridin-3-yl)quinolin-3-yl]phenyl}methanesulfonamide)	16	1.825e-06
3qgd_A Crystal structure of the hepatitis C virus NS5B RNA-dependent RNA polymerase complex with (2E)-3-(4-{[(1-{[(13-cyclohexyl-6-oxo-6,7-dihydro-5H-indolo[1,2-d][1,4]benzodiazepin-10-yl)carbonyl]amino}cyclopentyl)carbonyl]amino}phenyl)prop-2-enoic acid and (2R)-4-(2,6-dimethoxypyrimidin-4-yl)-1-[(4-ethylphenyl)sulfonyl]-N-(4-methoxybenzyl)piperazine-2-carboxamide	16.3	1.825e-06
2ax0_A Hepatitis C Virus NS5b RNA Polymerase in complex with a covalent inhibitor (5x)	16.6	1.932e-06
4tn2_A NS5b in complex with lactam-thiophene carboxylic acids	16.4	1.932e-06
3qgi_A Crystal structure of the hepatitis C virus NS5B RNA-dependent RNA polymerase genotype 1a complex with N-[(2S)-butan-2-yl]-6-[(3R)-3-{[4-(trifluoromethoxy)benzyl]carbamoyl}-4-{[4-(trifluoromethoxy)phenyl]sulfonyl}piperazin-1-yl]pyridazine-3-carboxamide	15.2	1.932e-06
3vqs_B Crystal structure of HCV NS5B RNA polymerase with a novel piperazine inhibitor	16.4	1.932e-06
2fvc_B Crystal structure of NS5B BK strain (delta 24) in complex with a 3-(1,1-Dioxo-2H-(1,2,4)-benzothiadiazin-3-yl)-4-hydroxy-2(1H)-quinolinone	16.6	1.932e-06
3frz_A Crystal Structure of HCV NS5B RNA polymerase in complex with PF868554	16.1	2.046e-06
4nru_B Murine Norovirus RNA-dependent-RNA-polymerase in complex with Compound 6, a suramin derivative	14.3	2.046e-06
4eo8_B HCV NS5B polymerase inhibitors: Tri-substituted acylhydrazines as tertiary amide bioisosteres	15.6	2.046e-06
3h98_A Crystal structure of HCV NS5b 1b with (1,1-dioxo-2H-[1,2,4]benzothiadiazin-3-yl) azolo[1,5-a]pyrimidine derivative	15.9	2.167e-06
4j06_A Crystal structure of hcv ns5b polymerase in complex with 2-{[(5-BROMOTHIOPHEN-2-YL)SULFONYL]AMINO}-4-CHLOROBENZOIC ACID	15.3	2.167e-06
3upf_B Crystal structure of murine norovirus RNA-dependent RNA polymerase bound to NF023	14.3	2.167e-06
4eaw_B HCV NS5B in complex with IDX375	15.6	2.167e-06
4mk7_B Hepatitis C Virus polymerase NS5B genotype 1b (BK) in complex with inhibitor 2 (3-(3-tert-butyl-4-methoxyphenyl)pyridin-2(1H)-one)	16.6	2.294e-06
3cj5_B Crystal structure of hepatitis c virus rna-dependent rna polymerase ns5b in complex with optimized small molecule fragments	15.9	2.294e-06
3fql_A Hepatitis C virus polymerase NS5B (CON1 1-570) with HCV-796 inhibitor	14.9	2.294e-06
3gnw_A HCV NS5B polymerase in complex with 1,5 benzodiazepine inhibitor 4c	16.1	2.429e-06
6gp9_A Structural studies of hepatitis C virus non-structural protein-5b of genotype 4a	14.9	2.429e-06
4j0a_B Crystal structure of hcv ns5b polymerase in complex with 2-{[(4-METHYLPHENYL)SULFONYL]AMINO}-4-PHENOXYBENZOIC ACID	15	2.429e-06
3cso_B HCV Polymerase in complex with a 1,5 Benzodiazepine inhibitor	16.4	2.429e-06
2d3u_B X-ray crystal structure of hepatitis C virus RNA dependent RNA polymerase in complex with non-nucleoside analogue inhibitor	15.5	2.429e-06
3h5u_A Hepatitis C virus polymerase NS5B with saccharin inhibitor 1	15.3	2.429e-06
6mvq_B HCV NS5B 1b N316 bound to Compound 31	16.1	2.429e-06
3d5m_A Crystal structure of HCV NS5B polymerase with a novel pyridazinone inhibitor	16.6	2.429e-06
4kb7_B HCV NS5B GT1B N316Y with CMPD 32	15.7	2.429e-06
4nru_D Murine Norovirus RNA-dependent-RNA-polymerase in complex with Compound 6, a suramin derivative	14.2	2.572e-06
4ry7_B C-terminal mutant (D559E) of HCV/J4 RNA polymerase	15.5	2.572e-06
3cso_A HCV Polymerase in complex with a 1,5 Benzodiazepine inhibitor	16.3	2.572e-06
4kbi_A HCV NS5B GT1B N316Y with CMPD 4	16.3	2.572e-06
4e7a_A Crystal structure of a product state assembly of HCV NS5B genotype 2a JFH-1 isolate with beta hairpin deletion bound to primer-template RNA with a 2',3'-ddC	13.9	2.724e-06
5pzo_A CRYSTAL STRUCTURE OF THE HEPATITIS C VIRUS NS5B RNA-DEPENDENT RNA POLYMERASE C316N IN COMPLEX WITH 2-(4-FLUOROPHENYL)-N-METHYL-5-[3-({2-METHYL-1-OXO-1-[(1,3,4-THIADIAZOL-2-YL)AMINO]PROPAN-2-YL}CARBAMOYL)PHENYL]-1-BENZOFURAN-3-CARBOXAMIDE	16.7	2.724e-06
3qgf_B Crystal structure of the hepatitis C virus NS5B RNA-dependent RNA polymerase complex with (2E)-3-(4-{[(1-{[(13-cyclohexyl-6-oxo-6,7-dihydro-5H-indolo[1,2-d][1,4]benzodiazepin-10-yl)carbonyl]amino}cyclopentyl)carbonyl]amino}phenyl)prop-2-enoic acid and (2R)-4-(6-chloropyridazin-3-yl)-N-(4-methoxybenzyl)-1-{[4-(trifluoromethoxy)phenyl]sulfonyl}piperazine-2-carboxamide	16.5	2.724e-06
1yvz_A Hepatitis C Virus RNA Polymerase Genotype 2a In Complex With Non- Nucleoside Analogue Inhibitor	14.2	2.724e-06
2xhv_B HCV-J4 NS5B Polymerase Point Mutant Orthorhombic Crystal Form	16.4	2.724e-06
4oow_A HCV NS5B polymerase with a fragment of quercetagetin	14.7	2.724e-06
4ry6_A C-terminal mutant (W550A) of HCV/J4 RNA polymerase	16.4	2.724e-06
3nah_C Crystal structures and functional analysis of murine norovirus RNA-dependent RNA polymerase	13.1	2.884e-06
3upf_A Crystal structure of murine norovirus RNA-dependent RNA polymerase bound to NF023	13.5	2.884e-06
4dru_A HCV NS5B in complex with macrocyclic INDOLE INHIBITOR	15.7	2.884e-06
3gnv_A HCV NS5B polymerase in complex with 1,5 benzodiazepine inhibitor 1b	15.4	2.884e-06
3sfu_C crystal structure of murine norovirus RNA dependent RNA polymerase in complex with ribavirin	13.9	2.884e-06
3qgg_B Crystal structure of the hepatitis C virus NS5B RNA-dependent RNA polymerase complex with (2E)-3-(4-{[(1-{[(13-cyclohexyl-6-oxo-6,7-dihydro-5H-indolo[1,2-d][1,4]benzodiazepin-10-yl)carbonyl]amino}cyclopentyl)carbonyl]amino}phenyl)prop-2-enoic acid and N-cyclopropyl-6-[(3R)-3-{[4-(trifluoromethoxy)benzyl]carbamoyl}-4-{[4-(trifluoromethoxy)phenyl]sulfonyl}piperazin-1-yl]pyridazine-3-carboxam…	15.7	2.884e-06
4dru_B HCV NS5B in complex with macrocyclic INDOLE INHIBITOR	15.1	2.884e-06
4kai_A HCV NS5B GT1B N316 with GSK5852A	15.9	2.884e-06
5uj2_A Crystal structure of HCV NS5B genotype 2A JFH-1 isolate with S15G E86Q E87Q C223H V321I mutations and Delta8 neta hairpoin loop deletion in complex with GS-639476 (diphsohate version of GS-9813), Mn2+ and symmetrical primer template 5'-AUAAAUUU	13.9	2.884e-06
4wtm_A CRYSTAL STRUCTURE OF HCV NS5B GENOTYPE 2A JFH-1 ISOLATE WITH S15G E86Q E87Q C223H V321I MUTATIONS IN COMPLEX WITH RNA TEMPLATE 5'-UAGG, RNA PRIMER 5'-PCC, MN2+, AND UDP	14.4	2.884e-06
2jc1_A CRYSTAL STRUCTURE OF HEPATITIS C VIRUS POLYMERASE IN COMPLEX WITH INHIBITOR SB698223	15.8	2.884e-06
2xi2_B HCV-H77 NS5B Apo Polymerase	14.1	3.054e-06
4nru_E Murine Norovirus RNA-dependent-RNA-polymerase in complex with Compound 6, a suramin derivative	14	3.054e-06
4tyb_B An Ligand-observed Mass Spectrometry-based Approach Integrated into the Fragment Based Lead Discovery Pipeline	16.3	3.234e-06
3h98_B Crystal structure of HCV NS5b 1b with (1,1-dioxo-2H-[1,2,4]benzothiadiazin-3-yl) azolo[1,5-a]pyrimidine derivative	15.3	3.234e-06
3tyq_B SAR development and discovery of potent indole-based inhibitors of the hepatitis c virus NS5B polymerase	16	3.234e-06
5y3d_D Structural insight into the interaction between RNA polymerase and VPg for norovirus replication	13.6	3.425e-06
2qe5_C Structure of HCV NS5B Bound to an Anthranilic Acid Inhibitor	16.1	3.425e-06
2xwy_A Structure of MK-3281, a Potent Non-Nucleoside Finger-Loop Inhibitor, in complex with the Hepatitis C Virus NS5B Polymerase	16.6	3.425e-06
2brk_A Crystal structure of Hepatitis C virus polymerase in complex with an allosteric inhibitor (compound 1)	15.8	3.425e-06
2gc8_B Structure of a Proline Sulfonamide Inhibitor Bound to HCV NS5b Polymerase	15.4	3.425e-06
4gmc_B Crystal structure of HCV NS5B polymerase in complex with a thumb inhibitor	16.4	3.425e-06
4wtj_A CRYSTAL STRUCTURE OF HCV NS5B GENOTYPE 2A JFH-1 ISOLATE WITH S15G E86Q E87Q C223H V321I MUTATIONS IN COMPLEX WITH RNA TEMPLATE 5'-AUCC, RNA PRIMER 5'-PGG, MN2+, AND ADP	14.5	3.425e-06
3hhk_B HCV NS5b polymerase complex with a substituted benzothiadizine	16.4	3.425e-06
4kai_B HCV NS5B GT1B N316 with GSK5852A	15.2	3.626e-06
4ke5_B HCV NS5B GT1B N316Y with GSK5852	16.4	3.626e-06
3cj3_A Crystal structure of hepatitis c virus rna-dependent rna polymerase ns5b in complex with optimized small molecule fragments	15.9	3.626e-06
3hkw_C HCV NS5B genotype 1a in complex with 1,5 benzodiazepine inhibitor 6	13.8	3.626e-06
3qgg_A Crystal structure of the hepatitis C virus NS5B RNA-dependent RNA polymerase complex with (2E)-3-(4-{[(1-{[(13-cyclohexyl-6-oxo-6,7-dihydro-5H-indolo[1,2-d][1,4]benzodiazepin-10-yl)carbonyl]amino}cyclopentyl)carbonyl]amino}phenyl)prop-2-enoic acid and N-cyclopropyl-6-[(3R)-3-{[4-(trifluoromethoxy)benzyl]carbamoyl}-4-{[4-(trifluoromethoxy)phenyl]sulfonyl}piperazin-1-yl]pyridazine-3-carboxam…	15.8	3.626e-06
1yvf_A Hepatitis C virus NS5B RNA-dependent RNA polymerase complex with inhibitor PHA-00729145	15	3.626e-06
3ur0_A Crystal structures of murine norovirus RNA-dependent RNA polymerase in complex with Suramin	14	3.626e-06
3qid_C Crystal structures and functional analysis of murine norovirus RNA-dependent RNA polymerase	13.9	3.84e-06
4mz4_B Discovery of an Irreversible HCV NS5B Polymerase Inhibitor	15.7	3.84e-06
3sfu_A crystal structure of murine norovirus RNA dependent RNA polymerase in complex with ribavirin	13.7	3.84e-06
4adp_A HCV-J6 NS5B POLYMERASE V405I MUTANT	15.1	3.84e-06
2xhu_A HCV-J4 NS5B Polymerase Orthorhombic Crystal Form	15.2	4.066e-06
6mvp_A HCV NS5B 1b N316 bound to Compound 18	16.1	4.066e-06
3sfg_B crystal structure of murine norovirus RNA dependent RNA polymerase in complex with 2thiouridine(2TU)	14.6	4.066e-06
3upf_C Crystal structure of murine norovirus RNA-dependent RNA polymerase bound to NF023	13.3	4.066e-06
2d41_B X-ray crystal structure of hepatitis C virus RNA-dependent RNA polymerase in complex with non-nucleoside inhibitor	15.7	4.306e-06
4ty8_B An Ligand-observed Mass Spectrometry-based Approach Integrated into the Fragment Based Lead Discovery Pipeline	15.3	4.306e-06
6mvq_A HCV NS5B 1b N316 bound to Compound 31	16.3	4.306e-06
5trj_B CRYSTAL STRUCTURE OF THE HEPATITIS C VIRUS NS5B RNA-DEPENDENT RNA POLYMERASE IN COMPLEX WITH 2-{[2-(carboxymethoxy)benzene-1-carbonyl]amino}-3-[(4-chlorophenyl)methoxy]benzoic acid	16	4.306e-06
4mk9_A Hepatitis C Virus polymerase NS5B genotype 1b (BK) in complex with inhibitor 12 (N-{2-[3-tert-butyl-2-methoxy-5-(2-oxo-1,2-dihydropyridin-3-yl)phenyl]-1,3-benzoxazol-5-yl}methanesulfonamide)	16	4.306e-06
1yuy_A HEPATITIS C VIRUS NS5B RNA-DEPENDENT RNA POLYMERASE GENOTYPE 2a	14.2	4.306e-06
4o4r_A Murine Norovirus RdRp in complex with PPNDS	14.5	4.559e-06
6mvo_A HCV NS5B 1A Y316 bound to Compound 49	15.2	4.559e-06
1csj_B CRYSTAL STRUCTURE OF THE RNA-DEPENDENT RNA POLYMERASE OF HEPATITIS C VIRUS	16.6	4.559e-06
5pzn_B CRYSTAL STRUCTURE OF THE HEPATITIS C VIRUS NS5B RNA-DEPENDENT RNA POLYMERASE IN COMPLEX WITH 5-[3-(TERT-BUTYLCARBAMOYL)PHENYL]-2-(4-FLUOROPHENYL)-N-METHYL-1-BENZOFURAN-3-CARBOXAMIDE	15.9	4.828e-06
4wtf_A CRYSTAL STRUCTURE OF HCV NS5B GENOTYPE 2A JFH-1 ISOLATE WITH S15G E86Q E87Q C223H V321I MUTATIONS AND DELTA8 BETA HAIRPIN LOOP DELETION IN COMPLEX WITH GS-639475, MN2+ AND SYMMETRICAL PRIMER TEMPLATE 5'-CAAAAUUU	14.4	4.828e-06
4ry5_B C-terminal mutant (W550N) of HCV/J4 RNA polymerase	15.2	4.828e-06
4wta_A CRYSTAL STRUCTURE OF HCV NS5B GENOTYPE 2A JFH-1 ISOLATE WITH S15G E86Q E87Q C223H V321I MUTATIONS AND DELTA8 BETA HAIRPIN LOOP DELETION IN COMPLEX WITH UDP, MN2+ AND SYMMETRICAL PRIMER TEMPLATE 5'-CAAAAUUU	14.2	4.828e-06
4kbi_B HCV NS5B GT1B N316Y with CMPD 4	15.2	4.828e-06
4eo8_A HCV NS5B polymerase inhibitors: Tri-substituted acylhydrazines as tertiary amide bioisosteres	15.9	4.828e-06
3hky_A HCV NS5B polymerase genotype 1b in complex with 1,5 benzodiazepine 6	16.1	5.112e-06
3gnv_B HCV NS5B polymerase in complex with 1,5 benzodiazepine inhibitor 1b	15.8	5.413e-06
3ur0_B Crystal structures of murine norovirus RNA-dependent RNA polymerase in complex with Suramin	14.3	5.413e-06
4nru_F Murine Norovirus RNA-dependent-RNA-polymerase in complex with Compound 6, a suramin derivative	14	5.413e-06
3gol_A HCV NS5b polymerase in complex with 1,5 benzodiazepine inhibitor (R)-11d	15.8	5.732e-06
3hkw_A HCV NS5B genotype 1a in complex with 1,5 benzodiazepine inhibitor 6	13.7	5.732e-06
4o4r_B Murine Norovirus RdRp in complex with PPNDS	14.2	5.732e-06
1nhv_B Hepatitis C virus RNA polymerase in complex with non-nucleoside analogue inhibitor	15.9	5.732e-06
5czb_A HCV NS5B IN COMPLEX WITH LIGAND IDX17119-5	15.7	5.732e-06
6mvp_B HCV NS5B 1b N316 bound to Compound 18	15.9	6.07e-06
4ry4_B C-terminal mutant (Y448F) of HCV/J4 RNA polymerase	15.7	6.07e-06
5qj0_A CRYSTAL STRUCTURE OF THE HEPATITIS C VIRUS GENOTYPE 2A STRAIN JFH1 NS5B RNA-DEPENDENT RNA POLYMERASE IN COMPLEX WITH 6-[ethyl(methylsulfonyl)amino]-2-(4-fluorophenyl)-N-methyl-5-(3-{[1-(pyrimidin-2-yl)cyclopropyl]carbamoyl}phenyl)-1-benzofuran-3-carboxamide	13.8	6.07e-06
3gnw_B HCV NS5B polymerase in complex with 1,5 benzodiazepine inhibitor 4c	15.7	6.07e-06
4nld_A Crystal structure of the hepatitis C virus NS5B RNA-dependent RNA polymerase complex with BMS-791325 also known as (1aR,12bS)-8-cyclohexyl-n-(dimethylsulfamoyl)-11-methoxy-1a-{[(1R,5S)-3-methyl-3,8-diazabicyclo[3.2.1]oct-8-yl]carbonyl}-1,1a,2,12b-tetrahydrocyclopropa[d]indolo[2,1-a][2]benzazepine-5-carboxamide and 2-(4-fluorophenyl)-n-methyl-6-[(methylsulfonyl)amino]-5-(propan-2-yloxy)-1-b…	16	6.427e-06
5y3d_A Structural insight into the interaction between RNA polymerase and VPg for norovirus replication	13.2	6.427e-06
4khm_A HCV NS5B GT1A with GSK5852	15.2	6.806e-06
2zku_B Structure of hepatitis C virus NS5B polymerase in a new crystal form	16.7	6.806e-06
5y3d_C Structural insight into the interaction between RNA polymerase and VPg for norovirus replication	13.2	6.806e-06
4wtd_A CRYSTAL STRUCTURE OF HCV NS5B GENOTYPE 2A JFH-1 ISOLATE WITH S15G E86Q E87Q C223H V321I MUTATIONS AND DELTA8 BETA HAIRPIN LOOP DELETION IN COMPLEX WITH ADP, MN2+ AND SYMMETRICAL PRIMER TEMPLATE 5'-AUAAAUUU	14.2	7.206e-06
1gx6_A Hepatitis C Virus RNA polymerase in complex with UTP and manganese	16.2	7.206e-06
5y3d_B Structural insight into the interaction between RNA polymerase and VPg for norovirus replication	12.8	7.206e-06
3i5k_D Crystal structure of the NS5B polymerase from Hepatitis C Virus (HCV) strain JFH1	14.8	7.206e-06
2xwh_A HCV-J6 NS5B polymerase structure at 1.8 Angstrom	14.4	7.631e-06
4e78_A Crystal structure of a product state assembly of HCV NS5B genotype 2a JFH-1 isolate with beta hairpin loop deletion bound to primer-template RNA with 3'-dG	14.7	8.556e-06
3ur0_C Crystal structures of murine norovirus RNA-dependent RNA polymerase in complex with Suramin	14.4	9.594e-06
3sfg_C crystal structure of murine norovirus RNA dependent RNA polymerase in complex with 2thiouridine(2TU)	13.6	9.594e-06
3sfg_A crystal structure of murine norovirus RNA dependent RNA polymerase in complex with 2thiouridine(2TU)	14.7	9.594e-06
2jc0_B CRYSTAL STRUCTURE OF HEPATITIS C VIRUS POLYMERASE IN COMPLEX WITH INHIBITOR SB655264	15.2	1.016e-05
6mvk_A HCV NS5B 1b N316 bound to Compound 18	16.8	1.016e-05
6mvk_B HCV NS5B 1b N316 bound to Compound 18	16.4	1.016e-05
4nru_A Murine Norovirus RNA-dependent-RNA-polymerase in complex with Compound 6, a suramin derivative	13.9	1.139e-05
2xym_A HCV-JFH1 NS5B T385A mutant	14.1	1.206e-05
4wt9_A APO CRYSTAL STRUCTURE OF HCV NS5B GENOTYPE 2A JFH-1 ISOLATE WITH E86Q E87Q S15G C223H V321I AND DELTA8 MUTATIONS	13.4	1.206e-05
3hkw_B HCV NS5B genotype 1a in complex with 1,5 benzodiazepine inhibitor 6	14.3	1.277e-05
1nb7_B HC-J4 RNA polymerase complexed with short RNA template strand	15.9	1.352e-05
5twm_A CRYSTAL STRUCTURE OF THE HEPATITIS C VIRUS GENOTYPE 2A STRAIN JFH1 L30S NS5B RNA-DEPENDENT RNA POLYMERASE IN COMPLEX WITH 5-[3-(tert-butylcarbamoyl)phenyl]-6-(ethylamino)-2-(4-fluorophenyl)-N-methylfuro[2,3-b]pyridine-3-carboxamide	14.5	1.352e-05
3sfu_B crystal structure of murine norovirus RNA dependent RNA polymerase in complex with ribavirin	13.4	1.432e-05
5y3d_E Structural insight into the interaction between RNA polymerase and VPg for norovirus replication	13.5	1.516e-05
4aep_A HCV-JFH1 NS5B POLYMERASE STRUCTURE AT 1.8 ANGSTROM	13.6	1.606e-05
3nai_C Crystal structures and functional analysis of murine norovirus RNA-dependent RNA polymerase	14.4	1.606e-05
5qj1_A CRYSTAL STRUCTURE OF THE HEPATITIS C VIRUS GENOTYPE 2A STRAIN JFH1 L30S NS5B RNA-DEPENDENT RNA POLYMERASE IN COMPLEX WITH 6-(ethylamino)-2-(4-fluorophenyl)-5-(3-{[1-(5-fluoropyrimidin-2-yl)cyclopropyl]carbamoyl}-4-methoxyphenyl)-N-methyl-1-benzofuran-3-carboxamide	14.4	1.606e-05
4nru_C Murine Norovirus RNA-dependent-RNA-polymerase in complex with Compound 6, a suramin derivative	13.9	1.606e-05
4aex_B HCV-JFH1 NS5B POLYMERASE STRUCTURE AT 2.4 ANGSTROM in a primitive orthorhombic space group	14.4	1.8e-05
3uqs_A Crystal structures of murine norovirus RNA-dependent RNA polymerase	13.6	1.8e-05
4obc_A Crystal structure of HCV polymerase NS5b genotype 2a JFH-1 isolate with the S15G, C223H, V321I resistance mutations against the guanosine analog GS-0938 (PSI-3529238)	14.8	1.8e-05
4o4r_C Murine Norovirus RdRp in complex with PPNDS	13.3	1.906e-05
1c2p_A HEPATITIS C VIRUS NS5B RNA-DEPENDENT RNA POLYMERASE	15.5	1.906e-05
5w2e_B HCV NS5B RNA-dependent RNA polymerase in complex with non-nucleoside inhibitor MK-8876	15.8	2.264e-05
4nrt_A Human Norovirus polymerase bound to Compound 6 (suramin derivative)	13	2.397e-05
4lq3_A Crystal structure of human norovirus RNA-dependent RNA-polymerase bound to the inhibitor PPNDS	12.9	2.538e-05
1c2p_B HEPATITIS C VIRUS NS5B RNA-DEPENDENT RNA POLYMERASE	15.3	2.688e-05
3hvo_A Structure of the genotype 2B HCV polymerase bound to a NNI	13.2	3.013e-05
4lq9_A Crystal structure of human norovirus RNA-dependent RNA-polymerase in complex with NAF2	11.1	3.013e-05
5u0c_D Structure of Zika virus NS5 RNA polymerase domain	11.5	3.379e-05
4e76_A Apo crystal structure of HCV NS5B genotype 2A JFH-1 isolate with beta hairpin loop deletion	13.3	3.578e-05
4qpx_A NV polymerase post-incorporation-like complex	12.8	3.789e-05
3gsz_A Structure of the genotype 2B HCV polymerase	12.5	4.012e-05
1sh2_A Crystal Structure of Norwalk Virus Polymerase (Metal-free, Centered Orthorhombic)	12.8	5.655e-05
3h5y_A Norovirus polymerase+primer/template+CTP complex at 6 mM MnCl2	13.1	5.988e-05
3h5x_A Crystal Structure of 2'-amino-2'-deoxy-cytidine-5'-triphosphate bound to Norovirus GII RNA polymerase	13.4	6.715e-05
5u0c_E Structure of Zika virus NS5 RNA polymerase domain	11.4	9.466e-05
7xd9_D Crystal Structure of Dengue Virus serotype 2 (DENV2) Polymerase Elongation Complex (CTP Form)	13.3	0.0001002
7xd8_D Crystal Structure of Dengue Virus Serotype 2 (DENV2) Polymerase Elongation Complex (Native Form)	12.8	0.0001061
5tsn_A Crystal structures of Norwalk virus polymerase bound to an RNA primer-template duplex	11	0.0001124
3bso_A Norwalk Virus polymerase bound to cytidine 5'-triphosphate and primer-template RNA	12.5	0.000119
1sh3_B Crystal Structure of Norwalk Virus Polymerase (MgSO4 crystal form)	13.2	0.0001584
7xd8_J Crystal Structure of Dengue Virus Serotype 2 (DENV2) Polymerase Elongation Complex (Native Form)	13.4	0.0002109
5u0c_F Structure of Zika virus NS5 RNA polymerase domain	11.3	0.0002233
5u0c_A Structure of Zika virus NS5 RNA polymerase domain	11.1	0.0002365
7xd9_M Crystal Structure of Dengue Virus serotype 2 (DENV2) Polymerase Elongation Complex (CTP Form)	13.8	0.0002504
7xd9_J Crystal Structure of Dengue Virus serotype 2 (DENV2) Polymerase Elongation Complex (CTP Form)	14.1	0.0002652
4k6m_A Crystal Structure of the full-length Japanese encephalitis virus NS5	14.3	0.0002973
7xd9_G Crystal Structure of Dengue Virus serotype 2 (DENV2) Polymerase Elongation Complex (CTP Form)	12.9	0.0004191
5u0c_H Structure of Zika virus NS5 RNA polymerase domain	12.1	0.0004191
7xd8_A Crystal Structure of Dengue Virus Serotype 2 (DENV2) Polymerase Elongation Complex (Native Form)	14.5	0.0004191
7xd9_A Crystal Structure of Dengue Virus serotype 2 (DENV2) Polymerase Elongation Complex (CTP Form)	13.3	0.0004438
7xd8_P Crystal Structure of Dengue Virus Serotype 2 (DENV2) Polymerase Elongation Complex (Native Form)	14.5	0.0004976
7xd9_P Crystal Structure of Dengue Virus serotype 2 (DENV2) Polymerase Elongation Complex (CTP Form)	13.1	0.000558
5u0c_G Structure of Zika virus NS5 RNA polymerase domain	12	0.000558
5u0c_C Structure of Zika virus NS5 RNA polymerase domain	12.7	0.0007428
5u0b_B Structure of full-length Zika virus NS5	12.2	0.000882
5zqk_B Dengue Virus Non Structural Protein 5	13.2	0.0009339
2wk4_A Dimeric structure of D347G D348G mutant of the sapporovirus RNA dependent RNA polymerase	8.2	0.0009889
2ckw_A The 2.3 A resolution structure of the Sapporo virus RNA dependant RNA polymerase.	10.2	0.001317
6wcz_B CryoEM structure of full-length ZIKV NS5-hSTAT2 complex	11.3	0.001655
6i7p_B Crystal structure of the full-length Zika virus NS5 protein (Human isolate Z1106033)	12.1	0.001753
6qsn_B Crystal structure of Yellow fever virus polymerase NS5A	12.6	0.001856
6qsn_A Crystal structure of Yellow fever virus polymerase NS5A	13.1	0.002081
5tmh_B Structure of Zika virus NS5	12.2	0.002081
2uut_A The 2.4 angstrom resolution structure of the D346G mutant of the Sapporo Virus RdRp polymerase	9.9	0.002081
7cxn_A Architecture of a SARS-CoV-2 mini replication and transcription complex	8.9	0.002203
6i7p_F Crystal structure of the full-length Zika virus NS5 protein (Human isolate Z1106033)	11.7	0.002203
5ccv_C Crystal structure of full-length NS5 from dengue virus type 3	10.4	0.002616
5ccv_B Crystal structure of full-length NS5 from dengue virus type 3	12.2	0.00277
6qwt_A Sicinivirus 3Dpol RNA dependent RNA polymerase	11.9	0.00277
5tfr_B Crystal structure of Zika Virus NS5 protein	11	0.003289
6ux2_B Crystal structure of ZIKV RdRp in complex with STAT2	11.3	0.003483
7c2k_A COVID-19 RNA-dependent RNA polymerase pre-translocated catalytic complex	11.1	0.003688
1khw_B Crystal Structure of Rabbit Hemorrhagic Disease Virus RNA-dependent RNA polymerase complexed with Mn2+	11.2	0.003688
2ijf_A Crystal Structure of the Poliovirus RNA-Dependent RNA Polymerase Fidelity Mutant 3Dpol G64S	12.3	0.006921
8gwi_A A mechanism for SARS-CoV-2 RNA capping and its inhibition by nucleotide analogue inhibitors	10.3	0.006921
5zqk_A Dengue Virus Non Structural Protein 5	12.2	0.007329
4mtp_B RdRp from Japanesese Encephalitis Virus	13.1	0.007329
7btf_A SARS-CoV-2 RNA-dependent RNA polymerase in complex with cofactors in reduced condition	10.3	0.007761
7bzf_A COVID-19 RNA-dependent RNA polymerase post-translocated catalytic complex	8.1	0.008218
