# Supplementary material for: A ~40-kb flavi-like virus does not encode a known error-correcting mechanism
Source: Proc Natl Acad Sci U S A. 2024 Jul 17;121(30):e2403805121. doi: 10.1073/pnas.2403805121 (PMC11287256; doi:10.1073/pnas.2403805121)
Supplement: Supplementary file 4 — Dataset S03 (XLSX) [file pnas.2403805121.sd03.xlsx]

## Sheet: Block_16
Hit Name	Sequence ID (%)	e-value
No hits below e = 0.01

## Sheet: Block_64
Hit Name	Sequence ID (%)	e-value
2hrd_C Crystal structure of the uridine phosphorylase from Salmonella typhimurium in complex with thymine and phosphate ion at 1.70A resolution	9.3	8.582e-05
1rxc_K E. COLI uridine phosphorylase: 5-fluorouracil ribose-1-phosphate complex	10.5	9.134e-05
1u1g_B Structure of E. coli uridine phosphorylase complexed to 5-(m-(benzyloxy)benzyl)barbituric acid (BBBA)	9.3	0.0001101
5efo_B X-ray structure uridine phosphorylase from Vibrio cholerae in complex with cytidine and cytosine at 1.63A.	10.1	0.0001101
2rj3_D Crystal Structure of the Uridine Phosphorylase from Salmonella Typhimurium in Complex with Uracil and Phosphate Ion at 2.49A Resolution	8.6	0.0001248
3ddo_F X-RAY Structure of the Uridine Phosphorylase from Salmonella Typhimurium in Complex with by Phosphate Ion at 1.5A Resolution	8.7	0.0001414
3kvv_B Trapping of an oxocarbenium ion intermediate in UP crystals	8.5	0.0001601
1u1c_A Structure of E. coli uridine phosphorylase complexed to 5-benzylacyclouridine (BAU)	9.2	0.0001601
5lhv_D X-ray structure of uridine phosphorylase from Vibrio cholerae in complex with uridine and sulfate ion at 1.29 A resolution	10.7	0.0001601
4ip0_C X-Ray Structure of the Complex Uridine Phosphorylase from Vibrio cholerae with Phosphate Ion at 1.29 A Resolution	10.6	0.0001704
1sq6_A Plasmodium falciparum homolog of Uridine phosphorylase/Purine nucleoside phosphorylase	9.1	0.0001704
3c74_E X-ray structure of the uridine phosphorylase from salmonella typhimurium in complex with 2,2'-anhydrouridine at 2.38a resolution	8.8	0.0001931
4ogl_F X-ray structure uridine phosphorylase from Vibrio cholerae in complex with thymine at 1.25 A resolution	10.3	0.0001931
2hwu_A Crystal structure of the uridine phosphorylase from Salmonella typhimurium in complex with uridine and phosphate ion at 2.91A resolution	9.2	0.0002055
3fwp_F X-ray structure of uridine nucleoside phosphorylease from Salmonella typhimurium complexed with phosphate and its inhibitor 2,2'-anhydrouridine at 1.86 A resolution	8.5	0.0002055
2rj3_E Crystal Structure of the Uridine Phosphorylase from Salmonella Typhimurium in Complex with Uracil and Phosphate Ion at 2.49A Resolution	9.4	0.0002187
4r2x_F Unique conformation of uridine and asymmetry of the hexameric molecule revealed in the high-resolution structures of Shewanella oneidensis uridine phosphorylase in the free form and in complex with uridine	13	0.0002187
2oec_B Crystal structure of the uridine phosphorylase from Salmonella typhimurium in complex with 2,2'-anhydrouridine and potassium ion at 2.194A resolution	9.8	0.0002187
3kvv_F Trapping of an oxocarbenium ion intermediate in UP crystals	9.3	0.0002328
4e1v_E X-RAY Structure of the Uridine Phosphorylase from Salmonella Typhimurium in Complex with 5-Fluorouracil at 2.15 A Resolution	10.3	0.0002478
7q2w_DDD Mutant T91S of uridine phosphorylase from Shewanella oneidensis	10.4	0.0002478
4jp5_A X-ray structure of uridine phosphorylase from Yersinia pseudotuberculosis in unliganded state at 2.27 A resolution	8.8	0.0002807
3ddo_B X-RAY Structure of the Uridine Phosphorylase from Salmonella Typhimurium in Complex with by Phosphate Ion at 1.5A Resolution	9	0.0002807
3fwp_A X-ray structure of uridine nucleoside phosphorylease from Salmonella typhimurium complexed with phosphate and its inhibitor 2,2'-anhydrouridine at 1.86 A resolution	9.3	0.0002988
2hrd_B Crystal structure of the uridine phosphorylase from Salmonella typhimurium in complex with thymine and phosphate ion at 1.70A resolution	8.2	0.000318
2hn9_E Crystal structure of the uridine phosphorylase from Salmonella typhimurium in complex with thymine and phosphate ion at 2.12A resolution	9.9	0.000318
4lzw_F X-ray structure uridine phosphorylase from Vibrio cholerae in complex with thymidine at 1.29 A resolution	9.7	0.000318
2hrd_F Crystal structure of the uridine phosphorylase from Salmonella typhimurium in complex with thymine and phosphate ion at 1.70A resolution	9.8	0.0003835
7q30_DDD Mutant T91A of uridine phosphorylase from Shewanella oneidensis	12.1	0.0003835
4ogl_A X-ray structure uridine phosphorylase from Vibrio cholerae in complex with thymine at 1.25 A resolution	9.8	0.0004081
3qpb_Q Crystal Structure of Streptococcus Pyogenes Uridine Phosphorylase Reveals a Subclass of the NP-I Superfamily	9.5	0.0004344
1u1c_D Structure of E. coli uridine phosphorylase complexed to 5-benzylacyclouridine (BAU)	8.8	0.0004344
1rxs_B E. coli uridine phosphorylase: 2'-deoxyuridine phosphate complex	10	0.0004624
4yjk_F Crystal structure of C212S mutant of Shewanella oneidensis MR-1 uridine phosphorylase	12.1	0.0004624
6z9z_B Atomic resolution X-ray structure of the Uridine phosphorylase from Vibrio cholerae on crystals grown under microgravity	9.2	0.0004921
4oeh_D X-ray Structure of Uridine Phosphorylase from Vibrio cholerae Complexed with Uracil at 1.91 A Resolution	10.9	0.0005238
6z9z_E Atomic resolution X-ray structure of the Uridine phosphorylase from Vibrio cholerae on crystals grown under microgravity	10.8	0.0005238
2hwu_E Crystal structure of the uridine phosphorylase from Salmonella typhimurium in complex with uridine and phosphate ion at 2.91A resolution	9.4	0.0005575
6z9z_D Atomic resolution X-ray structure of the Uridine phosphorylase from Vibrio cholerae on crystals grown under microgravity	11.4	0.0006723
1jds_E 5'-DEOXY-5'-METHYLTHIOADENOSINE PHOSPHORYLASE COMPLEX WITH PHOSPHATE (SPACE GROUP P21)	9.3	0.0006723
3qpb_A Crystal Structure of Streptococcus Pyogenes Uridine Phosphorylase Reveals a Subclass of the NP-I Superfamily	10.1	0.0008106
7q2w_CCC Mutant T91S of uridine phosphorylase from Shewanella oneidensis	12.4	0.0008106
2i8a_B Salmonella typhimurium liganded by phosphate ion at 1.64A resolution	9.3	0.0009183
3cue_L Crystal structure of a TRAPP subassembly activating the Rab Ypt1p	15.3	0.0009774
3qpb_O Crystal Structure of Streptococcus Pyogenes Uridine Phosphorylase Reveals a Subclass of the NP-I Superfamily	10.7	0.0009774
3qpb_C Crystal Structure of Streptococcus Pyogenes Uridine Phosphorylase Reveals a Subclass of the NP-I Superfamily	10.7	0.00104
3qpb_F Crystal Structure of Streptococcus Pyogenes Uridine Phosphorylase Reveals a Subclass of the NP-I Superfamily	10.1	0.001254
4xh9_E CRYSTAL STRUCTURE OF HUMAN RHOA IN COMPLEX WITH DH/PH FRAGMENT OF THE GUANINE NUCLEOTIDE EXCHANGE FACTOR NET1	8.4	0.001512

## Sheet: Block_73
Hit Name	Sequence ID (%)	e-value
2bwj_A Structure of adenylate kinase 5	24	4.373e-10
1z83_B Crystal structure of human AK1A in complex with AP5A	21.3	8.153e-10
2bwj_E Structure of adenylate kinase 5	23.3	1.722e-09
2bwj_F Structure of adenylate kinase 5	21.6	4.118e-09
7de3_A Human adenylate kinase 1 (hAK1) mutant-R128W	21.4	5.984e-09
3umf_A Schistosoma mansoni adenylate kinase	21.2	9.848e-09
2bwj_D Structure of adenylate kinase 5	21.6	1.116e-08
2bwj_C Structure of adenylate kinase 5	23.1	1.725e-08
2bwj_B Structure of adenylate kinase 5	19.7	5.996e-08
6rze_A Crystal structure of E. coli Adenylate kinase R119A mutant	15.1	1.628e-06
5eje_B Crystal structure of E. coli Adenylate kinase G56C/T163C double mutant in complex with Ap5a	15	1.843e-06
4pzl_C The crystal structure of adenylate kinase from Francisella tularensis subsp. tularensis SCHU S4	16.6	2.851e-06
4ake_B ADENYLATE KINASE	14.6	2.851e-06
4pzl_B The crystal structure of adenylate kinase from Francisella tularensis subsp. tularensis SCHU S4	14.9	3.034e-06
6s36_A Crystal structure of E. coli Adenylate kinase R119K mutant	14.8	3.034e-06
4x8l_B Crystal structure of E. coli Adenylate kinase P177A mutant in complex with inhibitor Ap5a	15.6	7.257e-06
4x8o_B Crystal structure of E. coli Adenylate kinase Y171W mutant in complex with inhibitor Ap5a	15.6	9.31e-06
1e4y_B Mutant P9L of adenylate kinase from E. coli, modified in the Gly-loop	16.6	1.532e-05
4k46_A Crystal Structure of Adenylate Kinase from Photobacterium profundum	15	3.04e-05
6hap_A Adenylate kinase	17.1	3.444e-05
3hpr_B Crystal structure of V148G adenylate kinase from E. coli, in complex with Ap5A	17	6.42e-05
1e4v_B Mutant G10V of adenylate kinase from E. coli, modified in the Gly-loop	16.2	0.0001443
3lw7_A The Crystal Structure of an Adenylate kinase-related protein bound to AMP from sulfolobus solfataricus to 2.3A	16.3	0.0001536
3h0k_A Crystal structure of an adenylated kinase related protein from sulfolobus solfataricus to 3.25a	14.7	0.000269

## Sheet: Block_75
Hit Name	Sequence ID (%)	e-value
7jrj_K Chlamydomonas reinhardtii radial spoke head and neck (recombinant)	22.5	3.437e-09
7jtk_j Radial spoke 1 isolated from Chlamydomonas reinhardtii	23.9	4.412e-09
5v6d_M Crystal structure of nucleoside diphosphate kinase from Neisseria gonorrhoeae in complex with citrate	22.5	6.829e-09
2hur_D Escherichia coli nucleoside diphosphate kinase	24.8	7.269e-09
3pj9_B Crystal structure of a Nucleoside Diphosphate Kinase from Campylobacter jejuni	20.3	1.057e-08
5v6d_K Crystal structure of nucleoside diphosphate kinase from Neisseria gonorrhoeae in complex with citrate	22.9	1.198e-08
6aes_B Crystal structure of Nucleoside diphosphate kinase from Pseudomonas aeruginosa at 3.55 A resolution.	22.1	1.198e-08
6ay1_E Crystal structure of a nucleoside diphosphate kinase NDK from Helicobacter pylori	23.2	1.198e-08
3ngt_M Structure of Leishmania NDKb complexed with AMP.	23.1	1.275e-08
6ay1_H Crystal structure of a nucleoside diphosphate kinase NDK from Helicobacter pylori	22.5	1.537e-08
4fkx_A Crystal structure of nucleoside diphosphate kinase B from Trypanosoma brucei bound to CDP	22.6	1.636e-08
1ehw_A HUMAN NUCLEOSIDE DIPHOSPHATE KINASE 4	18.5	1.973e-08
2bef_B CRYSTAL STRUCTURE OF NDP KINASE COMPLEXED WITH MG, ADP, AND BEF3	21	2.236e-08
5iol_L Crystal structure of Nucleoside Diphosphate Kinase from Schistosoma mansoni	18.7	2.38e-08
1ncl_A THERMAL STABILITY OF HEXAMERIC AND TETRAMERIC NUCLEOSIDE, DIPHOSPHATE KINASES	21	2.38e-08
2nck_R CRYSTAL STRUCTURE OF MYXOCOCCUS XANTHUS NUCLEOSIDE DIPHOSPHATE KINASE AND ITS INTERACTION WITH A NUCLEOTIDE SUBSTRATE AT 2.0 ANGSTROMS RESOLUTION	20.7	2.38e-08
1hhq_A Role of active site resiude Lys16 in Nucleoside Diphosphate Kinase	21	2.87e-08
5caa_B Structure of Leishmania nucleoside diphosphate kinase mutant P100S/del5-Cterm	24.4	2.87e-08
3zto_A Orthorhombic crystal form C222 of the Aquifex aeolicus nucleoside diphosphate kinase	18.6	2.87e-08
6ay1_A Crystal structure of a nucleoside diphosphate kinase NDK from Helicobacter pylori	19.5	3.055e-08
5caa_A Structure of Leishmania nucleoside diphosphate kinase mutant P100S/del5-Cterm	24	3.252e-08
5bxi_L 1.7 Angstrom Resolution Crystal Structure of Putative Nucleoside Diphosphate Kinase from Toxoplasma gondii with Tyrosine of Tag Bound to Active Site	18.9	3.461e-08
5c7p_C Structure of Leishmania nucleoside diphostate kinase mutant P95S	21.7	3.461e-08
6ay1_G Crystal structure of a nucleoside diphosphate kinase NDK from Helicobacter pylori	20.3	3.461e-08
4fkx_B Crystal structure of nucleoside diphosphate kinase B from Trypanosoma brucei bound to CDP	22.8	3.461e-08
3bbc_F Crystal structure of R88A mutant of the NM23-H2 transcription factor	20.3	3.684e-08
3vgv_P E134A mutant nucleoside diphosphate kinase derived from Halomonas sp. 593	22.1	3.684e-08
3pj9_D Crystal structure of a Nucleoside Diphosphate Kinase from Campylobacter jejuni	21.3	3.684e-08
4fky_A Crystal structure of nucleoside diphosphate kinase B from Trypanosoma brucei bound to GTP	22.6	3.921e-08
4f4a_B Crystal structure of Nucleoside diphosphate kinase B from Trypanosoma brucei, UDP-bound form	22.8	4.443e-08
1ehw_B HUMAN NUCLEOSIDE DIPHOSPHATE KINASE 4	18.5	4.443e-08
3vgt_E Wild-type nucleoside diphosphate kinase derived from Halomonas sp. 593	23.6	4.443e-08
2nck_L CRYSTAL STRUCTURE OF MYXOCOCCUS XANTHUS NUCLEOSIDE DIPHOSPHATE KINASE AND ITS INTERACTION WITH A NUCLEOTIDE SUBSTRATE AT 2.0 ANGSTROMS RESOLUTION	18.4	4.443e-08
1ndk_A X-RAY STRUCTURE OF NUCLEOSIDE DIPHOSPHATE KINASE	21.4	4.443e-08
4ek2_B The structure of nucleoside diphosphate kinase (NDK) from Burkholderia thailandensis bound to deoxyadenosine monophosphate	18.6	4.443e-08
1f6t_B STRUCTURE OF THE NUCLEOSIDE DIPHOSPHATE KINASE/ALPHA-BORANO(RP)-TDP.MG COMPLEX	20.8	4.729e-08
5c7p_B Structure of Leishmania nucleoside diphostate kinase mutant P95S	26	4.729e-08
5ui4_D Structure of NME1 covalently conjugated to imidazole fluorosulfate	17.3	4.729e-08
3ngt_N Structure of Leishmania NDKb complexed with AMP.	23.1	4.729e-08
1u8w_B Crystal structure of Arabidopsis thaliana nucleoside diphosphate kinase 1	15.2	4.729e-08
3wx8_B Purification, characterization and structure of nucleoside diphosphate kinase from Drosophila S2 cells	16.5	5.358e-08
3vgv_O E134A mutant nucleoside diphosphate kinase derived from Halomonas sp. 593	20.6	5.358e-08
5v6d_O Crystal structure of nucleoside diphosphate kinase from Neisseria gonorrhoeae in complex with citrate	22.5	5.358e-08
5ui4_F Structure of NME1 covalently conjugated to imidazole fluorosulfate	17.3	5.703e-08
4uoh_C Crystallographic structure of nucleoside diphosphate kinase from Litopenaeus vannamei complexed with ADP	18.6	5.703e-08
3ngu_B Structure of Leishmania NDKb complexed with ADP.	24	6.07e-08
3bbf_E Crystal structure of the NM23-H2 transcription factor complex with GDP	20.9	6.07e-08
1k44_A Mycobacterium tuberculosis Nucleoside Diphosphate Kinase	21.8	6.07e-08
4kpc_A Crystal structure of the nucleoside diphosphate kinase b from Leishmania braziliensis	23.6	6.461e-08
4cp5_A ndpK in complex with (Rp)-SPMPApp	20.8	6.877e-08
1pku_J Crystal Structure of Nucleoside Diphosphate Kinase from Rice	17.6	7.32e-08
3fbc_E Crystal structure of the Mimivirus NDK N62L-R107G double mutant complexed with dTDP	21.5	7.32e-08
6k3h_O Crystallographic Analysis of Nucleoside Diphosphate Kinase (NDK) from Aspergillus Flavus	21.3	7.792e-08
6qa2_C R80A MUTANT OF NUCLEOSIDE DIPHOSPHATE KINASE FROM MYCOBACTERIUM TUBERCULOSIS	19.2	7.792e-08
3l7u_C Crystal structure of human NM23-H1	18.6	8.294e-08
4kpc_B Crystal structure of the nucleoside diphosphate kinase b from Leishmania braziliensis	23.6	8.294e-08
5bxi_E 1.7 Angstrom Resolution Crystal Structure of Putative Nucleoside Diphosphate Kinase from Toxoplasma gondii with Tyrosine of Tag Bound to Active Site	19.2	8.828e-08
1nsp_A MECHANISM OF PHOSPHATE TRANSFER BY NUCLEOSIDE DIPHOSPHATE KINASE: X-RAY STRUCTURES OF A PHOSPHO-HISTIDINE INTERMEDIATE OF THE ENZYMES FROM DROSOPHILA AND DICTYOSTELIUM	20.1	9.396e-08
1hlw_A STRUCTURE OF THE H122A MUTANT OF THE NUCLEOSIDE DIPHOSPHATE KINASE	20.3	1e-07
3fkb_F Structure of NDPK H122G and tenofovir-diphosphate	20.1	1e-07
3ngt_J Structure of Leishmania NDKb complexed with AMP.	23.2	1e-07
5yih_B Crystal structure of tetrameric Nucleoside diphosphate kinase at 1.98 A resolution from Acinetobacter baumannii	18.4	1e-07
1ucn_C X-ray structure of human nucleoside diphosphate kinase A complexed with ADP at 2 A resolution	18	1e-07
1be4_C NUCLEOSIDE DIPHOSPHATE KINASE ISOFORM B FROM BOVINE RETINA	18.9	1e-07
5kk8_B Crystal structure of Nucleoside Diphosphate Kinase from Schistosoma mansoni in complex with ADP	18.8	1.065e-07
3vvt_B Crystal structure of reconstructed archaeal ancestral NDK, Arc1	18.1	1.065e-07
5bxi_G 1.7 Angstrom Resolution Crystal Structure of Putative Nucleoside Diphosphate Kinase from Toxoplasma gondii with Tyrosine of Tag Bound to Active Site	18.9	1.065e-07
4eno_B Crystal structure of oxidized human nm23-H1	19.6	1.065e-07
1ndl_C THE AWD NUCLEOTIDE DIPHOSPHATE KINASE FROM DROSOPHILA	17.3	1.133e-07
6xp4_C Nucleoside Diphosphate Kinase from Aspergillus fumgiatus Af293	18.7	1.133e-07
3fkb_E Structure of NDPK H122G and tenofovir-diphosphate	19.6	1.284e-07
6xpv_H Nucleoside Diphosphate Kinase from Aspergillus fumgiatus Af293 bound to dTDP	18.7	1.284e-07
5u2i_F Crystal structure of a nucleoside diphosphate kinase from Naegleria fowleri	20.6	1.284e-07
4w98_A Acinetobacter baumannii SDF NDK	20.7	1.284e-07
3gpa_B Crystal structure of the Mimivirus NDK N62L mutant complexed with CDP	21.5	1.284e-07
4and_A CRYSTAL FORM II OF THE D93N MUTANT OF NUCLEOSIDE DIPHOSPHATE KINASE FROM MYCOBACTERIUM TUBERCULOSIS	21	1.284e-07
6xpu_B Nucleoside Diphosphate Kinase from Aspergillus fumgiatus Af293 bound to IDP	18.7	1.366e-07
5u2i_B Crystal structure of a nucleoside diphosphate kinase from Naegleria fowleri	19	1.455e-07
2hvd_C Human nucleoside diphosphate kinase A complexed with ADP	18.6	1.548e-07
3l7u_B Crystal structure of human NM23-H1	18.6	1.548e-07
4o0n_F 2.4 Angstrom Resolution Crystal Structure of Putative Nucleoside Diphosphate Kinase from Toxoplasma gondii.	18.9	1.648e-07
5cab_A Structure of Leishmania nucleoside diphostate kinase mutant Del5-Cterm	24.4	1.648e-07
5cab_B Structure of Leishmania nucleoside diphostate kinase mutant Del5-Cterm	24	1.754e-07
5bxi_J 1.7 Angstrom Resolution Crystal Structure of Putative Nucleoside Diphosphate Kinase from Toxoplasma gondii with Tyrosine of Tag Bound to Active Site	19.1	1.754e-07
6xpw_G Nucleoside Diphosphate Kinase from Aspergillus fumgiatus Af293 bound to CDP	17.5	1.754e-07
6xpw_C Nucleoside Diphosphate Kinase from Aspergillus fumgiatus Af293 bound to CDP	18.7	1.754e-07
3ngt_C Structure of Leishmania NDKb complexed with AMP.	23.4	1.754e-07
3mpd_B Crystal structure of nucleoside diphosphate kinase from encephalitozoon cuniculi, cubic form, apo	17.5	1.867e-07
3ejm_B Crystal structure of the mimivirus NDK +Kpn mutant complexed with GDP	18.5	1.867e-07
6agy_A Aspergillus fumigatus Af293 NDK	18.7	1.987e-07
6xpw_B Nucleoside Diphosphate Kinase from Aspergillus fumgiatus Af293 bound to CDP	18.5	1.987e-07
3fcw_C Crystal structure of the Mimivirus NDK N62L mutant complexed with UDP	22.1	2.115e-07
1wkk_B Crystal Structure of Nucleoside Diphosphate Kinase from Thermus thermophilus HB8 in Complex with GDP	21.9	2.115e-07
4ane_A R80N MUTANT OF NUCLEOSIDE DIPHOSPHATE KINASE FROM MYCOBACTERIUM TUBERCULOSIS	20.7	2.115e-07
2dy9_A Crystal structure of nucleoside diphosphate kinase in complex with ADP	18.9	2.115e-07
1w7w_A Structure and mutational analysis of a plant mitochondrial nucleoside diphosphate kinase: identification of residues involved in serine phosphorylation and oligomerization.	19.8	2.115e-07
6xpw_E Nucleoside Diphosphate Kinase from Aspergillus fumgiatus Af293 bound to CDP	18.7	2.115e-07
5c7p_A Structure of Leishmania nucleoside diphostate kinase mutant P95S	23.6	2.115e-07
3vvu_B Crystal structure of reconstructed bacterial ancestral NDK, Bac1	17.8	2.252e-07
2dxf_A Crystal structure of nucleoside diphosphate kinase in complex with GTP analog	17.5	2.252e-07
3fbe_E Crystal structure of the Mimivirus NDK N62L-R107G double mutant complexed with GDP	22.1	2.252e-07
3elh_E X-ray structure of Acanthamoeba ployphaga mimivirus nucleoside diphosphate kinase complexed with dUDP	21.3	2.397e-07
6xp4_A Nucleoside Diphosphate Kinase from Aspergillus fumgiatus Af293	18.7	2.551e-07
3fbe_A Crystal structure of the Mimivirus NDK N62L-R107G double mutant complexed with GDP	21.8	2.551e-07
3js9_A Crystal structure of nucleoside diphosphate kinase family protein from Babesia bovis	18.2	2.551e-07
2zua_B Crystal structure of nucleoside diphosphate kinase from Haloarcula quadrata	18.4	2.715e-07
3fbc_D Crystal structure of the Mimivirus NDK N62L-R107G double mutant complexed with dTDP	21.3	2.715e-07
3fcv_A Crystal structure of the Mimivirus NDK +Kpn-N62L-R107G triple mutant complexed with dUDP	19.2	2.715e-07
3gpa_A Crystal structure of the Mimivirus NDK N62L mutant complexed with CDP	21.2	2.715e-07
4wbf_A Acinetobacter baumannii SDF NDK	20	2.89e-07
1mn7_B NDP kinase mutant (H122G;N119S;F64W) in complex with aBAZTTP	19.4	2.89e-07
3ngt_H Structure of Leishmania NDKb complexed with AMP.	23.8	2.89e-07
3gpa_D Crystal structure of the Mimivirus NDK N62L mutant complexed with CDP	21.5	3.076e-07
3gpa_F Crystal structure of the Mimivirus NDK N62L mutant complexed with CDP	21.7	3.076e-07
3fc9_D Crystal structure of the Mimivirus NDK +Kpn-N62L double mutant complexed with CDP	20.3	3.274e-07
7kpf_A NME2 bound to myristoyl-CoA	20.9	3.274e-07
4hr2_A Structure of nucleoside diphosphate kinase (NDK) from Burkholderia thailandensis bound to ADP	19.2	3.71e-07
3pj9_C Crystal structure of a Nucleoside Diphosphate Kinase from Campylobacter jejuni	21	3.71e-07
2az1_E Structure of a halophilic nucleoside diphosphate kinase from Halobacterium salinarum	20.1	3.71e-07
6k3h_H Crystallographic Analysis of Nucleoside Diphosphate Kinase (NDK) from Aspergillus Flavus	19.8	3.71e-07
6xp7_C Nucleoside Diphosphate Kinase from Aspergillus fumgiatus Af293 bound to ADP	18.7	3.71e-07
3bbb_E Crystal structure of the NM23-H2 transcription factor complex with dinucleotide d(AG)	20.4	3.949e-07
3evo_B Crystal structure of the Mimivirus NDK +Kpn mutant complexed with dTDP	18.7	4.203e-07
3emt_B Crystal structure of the mimivirus NDK +Kpn-R107G double mutant complexed with dGDP	20.3	4.203e-07
1s59_F Structure of nucleoside diphosphate kinase 2 with bound dGTP from Arabidopsis	17.8	4.203e-07
3q8v_B Crystal structure of Staphylococcus aureus nucleoside diphosphate kinase complexed with UDP	14.7	4.474e-07
3evw_F Crystal structure of the Mimivirus NDK R107G mutant complexed with dTDP	20.7	4.762e-07
4eno_A Crystal structure of oxidized human nm23-H1	20	4.762e-07
3evw_A Crystal structure of the Mimivirus NDK R107G mutant complexed with dTDP	21	4.762e-07
3gp9_D Crystal structure of the Mimivirus NDK complexed with GDP	20.6	5.069e-07
3gp9_B Crystal structure of the Mimivirus NDK complexed with GDP	20.6	5.069e-07
1jxv_D Crystal Structure of Human Nucleoside Diphosphate Kinase A	18.8	5.395e-07
2cwk_B Crystal structure of nucleotide diphosphate kinase from Pyrococcus horikoshii	18	5.395e-07
3b6b_B Crystal structure of Acanthamoeba polyphaga mimivirus nucleoside diphosphate kinase complexed with dGDP	20.7	5.743e-07
1zs6_D structure of human nucleoside-diphosphate kinase 3	20.1	5.743e-07
2dxe_A Crystal structure of nucleoside diphosphate kinase in complex with GDP	17.5	5.743e-07
6k3h_P Crystallographic Analysis of Nucleoside Diphosphate Kinase (NDK) from Aspergillus Flavus	21.4	6.506e-07
1lwx_C AZT DIPHOSPHATE BINDING TO NUCLEOSIDE DIPHOSPHATE KINASE	20.8	6.506e-07
1bhn_F NUCLEOSIDE DIPHOSPHATE KINASE ISOFORM A FROM BOVINE RETINA	16.5	6.925e-07
1nsk_U THE CRYSTAL STRUCTURE OF A HUMAN NUCLEOSIDE DIPHOSPHATE KINASE, NM23-H2	20.4	6.925e-07
1nsq_C MECHANISM OF PHOSPHATE TRANSFER BY NUCLEOSIDE DIPHOSPHATE KINASE: X-RAY STRUCTURES OF A PHOSPHO-HISTIDINE INTERMEDIATE OF THE ENZYMES FROM DROSOPHILA AND DICTYOSTELIUM	15.8	7.846e-07
5x00_A Nucleoside Diphosphate Kinase from Vibrio cholerae is a Thermolabile Type II tetramer	19.3	7.846e-07
2vu5_A Crystal structure of Pndk from Bacillus anthracis	20.4	8.351e-07
2hve_C S120G mutant of human nucleoside diphosphate kinase A complexed with ADP	18	8.351e-07
3vgu_H E134A mutant nucleoside diphosphate kinase derived from Halomonas sp. 593	21.8	8.351e-07
3gp9_F Crystal structure of the Mimivirus NDK complexed with GDP	20.7	9.462e-07
3fcv_B Crystal structure of the Mimivirus NDK +Kpn-N62L-R107G triple mutant complexed with dUDP	22.5	1.007e-06
6joh_U The crystal of nucleoside diphosphate kinase from Aspergillus flavus	19.8	1.007e-06
6k3h_L Crystallographic Analysis of Nucleoside Diphosphate Kinase (NDK) from Aspergillus Flavus	21.2	1.141e-06
1vya_E Identification and characterization of the first plant G-quadruplex binding protein encoded by the Zea mays L. nucleoside diphosphate1 gene, ZmNDPK1	17.2	1.141e-06
6k3h_U Crystallographic Analysis of Nucleoside Diphosphate Kinase (NDK) from Aspergillus Flavus	18.9	1.215e-06
3fcw_B Crystal structure of the Mimivirus NDK N62L mutant complexed with UDP	22	1.215e-06
2az3_H Structure of a halophilic nucleoside diphosphate kinase from Halobacterium salinarum in complex with CDP	20	1.215e-06
3fbe_F Crystal structure of the Mimivirus NDK N62L-R107G double mutant complexed with GDP	21.5	1.293e-06
7rro_6 Structure of the 48-nm repeat doublet microtubule from bovine tracheal cilia	15.9	1.293e-06
2dy9_B Crystal structure of nucleoside diphosphate kinase in complex with ADP	17.4	1.293e-06
6k3h_W Crystallographic Analysis of Nucleoside Diphosphate Kinase (NDK) from Aspergillus Flavus	21.2	1.376e-06
1s57_E crystal structure of nucleoside diphosphate kinase 2 from Arabidopsis	18.2	1.376e-06
3g2x_E Structure of mimivirus NDK +Kpn - N62L double mutant complexed with dTDP	21.2	1.376e-06
3wx8_C Purification, characterization and structure of nucleoside diphosphate kinase from Drosophila S2 cells	16.6	1.376e-06
1leo_A P100S NUCLEOSIDE DIPHOSPHATE KINASE	21.9	1.376e-06
3fbe_B Crystal structure of the Mimivirus NDK N62L-R107G double mutant complexed with GDP	21.5	1.376e-06
2dya_B Crystal structure of complex between Adenine nucleotide and nucleoside diphosphate kinase	17.4	1.465e-06
2b8q_A X-ray structure of Acanthamoeba ployphaga mimivirus nucleoside diphosphate kinase complexed with TDP	21	1.465e-06
6k3h_S Crystallographic Analysis of Nucleoside Diphosphate Kinase (NDK) from Aspergillus Flavus	21.4	1.559e-06
3evw_C Crystal structure of the Mimivirus NDK R107G mutant complexed with dTDP	21.3	1.559e-06
1pae_X nucleoside diphosphate kinase	21.6	1.659e-06
2az1_A Structure of a halophilic nucleoside diphosphate kinase from Halobacterium salinarum	21.6	1.659e-06
4f36_E Crystal structure of Nucleoside diphosphate kinase B from Trypanosoma brucei, apo form	22	1.659e-06
2zua_D Crystal structure of nucleoside diphosphate kinase from Haloarcula quadrata	19.2	1.659e-06
2az1_B Structure of a halophilic nucleoside diphosphate kinase from Halobacterium salinarum	19.8	1.766e-06
7mk0_X Trypanosoma cruzi Nucleoside Diphosphate Kinase 1 form a quinary multihexameric structure	20.8	1.766e-06
3etm_A Crystal structure of the mimivirus NDK +KPN-N62L-R107G triple mutant complexed with CDP	21	1.766e-06
3emt_A Crystal structure of the mimivirus NDK +Kpn-R107G double mutant complexed with dGDP	20	1.88e-06
1w7w_F Structure and mutational analysis of a plant mitochondrial nucleoside diphosphate kinase: identification of residues involved in serine phosphorylation and oligomerization.	20.5	1.88e-06
3vgv_J E134A mutant nucleoside diphosphate kinase derived from Halomonas sp. 593	21	2.267e-06
3vgv_A E134A mutant nucleoside diphosphate kinase derived from Halomonas sp. 593	20.1	2.413e-06
3evw_B Crystal structure of the Mimivirus NDK R107G mutant complexed with dTDP	20.7	2.413e-06
3prv_F Nucleoside diphosphate kinase B from Trypanosoma cruzi	22.4	2.569e-06
1xiq_E Plasmodium falciparum Nucleoside diphosphate kinase B	23.4	2.569e-06
4dut_B The structure of nucleoside diphosphate kinase (NDK) from Burkholderia thailandensis	16.9	2.91e-06
4ane_B R80N MUTANT OF NUCLEOSIDE DIPHOSPHATE KINASE FROM MYCOBACTERIUM TUBERCULOSIS	21	2.91e-06
4ane_D R80N MUTANT OF NUCLEOSIDE DIPHOSPHATE KINASE FROM MYCOBACTERIUM TUBERCULOSIS	20	3.297e-06
2az3_I Structure of a halophilic nucleoside diphosphate kinase from Halobacterium salinarum in complex with CDP	18.7	3.297e-06
3vgv_D E134A mutant nucleoside diphosphate kinase derived from Halomonas sp. 593	22.7	3.51e-06
2b8p_A Crystal structure of Acanthamoeba polyphaga mimivirus NDK, the first viral nucleoside diphosphate kinase	19.8	3.976e-06
2az3_C Structure of a halophilic nucleoside diphosphate kinase from Halobacterium salinarum in complex with CDP	18.5	3.976e-06
4and_B CRYSTAL FORM II OF THE D93N MUTANT OF NUCLEOSIDE DIPHOSPHATE KINASE FROM MYCOBACTERIUM TUBERCULOSIS	20.3	4.505e-06
3g2x_F Structure of mimivirus NDK +Kpn - N62L double mutant complexed with dTDP	21.9	5.104e-06
1nb2_A Crystal Structure of Nucleoside Diphosphate Kinase from Bacillus Halodenitrificans	16.7	5.433e-06
3prv_E Nucleoside diphosphate kinase B from Trypanosoma cruzi	22.1	6.552e-06
4f36_A Crystal structure of Nucleoside diphosphate kinase B from Trypanosoma brucei, apo form	22.1	6.974e-06
4f36_B Crystal structure of Nucleoside diphosphate kinase B from Trypanosoma brucei, apo form	22.1	7.423e-06
3b54_B Saccharomyces cerevisiae nucleoside diphosphate kinase	18.7	7.901e-06
4f36_D Crystal structure of Nucleoside diphosphate kinase B from Trypanosoma brucei, apo form	21.4	9.528e-06
6qa2_E R80A MUTANT OF NUCLEOSIDE DIPHOSPHATE KINASE FROM MYCOBACTERIUM TUBERCULOSIS	17.9	1.014e-05
6u42_5P Natively decorated ciliary doublet microtubule	16.6	1.302e-05
4f36_C Crystal structure of Nucleoside diphosphate kinase B from Trypanosoma brucei, apo form	22.1	1.302e-05
5bxi_C 1.7 Angstrom Resolution Crystal Structure of Putative Nucleoside Diphosphate Kinase from Toxoplasma gondii with Tyrosine of Tag Bound to Active Site	17.4	1.386e-05
4ane_F R80N MUTANT OF NUCLEOSIDE DIPHOSPHATE KINASE FROM MYCOBACTERIUM TUBERCULOSIS	18	1.57e-05
4di6_C crystal structure of nucleoside-diphosphate kinase from Borrelia burgdorferi	17.6	1.779e-05
4di6_D crystal structure of nucleoside-diphosphate kinase from Borrelia burgdorferi	15.8	2.283e-05
5x00_B Nucleoside Diphosphate Kinase from Vibrio cholerae is a Thermolabile Type II tetramer	16.6	2.753e-05
7ung_6 48-nm repeat of the human respiratory doublet microtubule	12.5	3.762e-05
2az1_F Structure of a halophilic nucleoside diphosphate kinase from Halobacterium salinarum	17.5	3.762e-05
4dz6_B Transition state mimic of nucleoside-diphosphate kinase from borrelia burgdorferi with bound vanadate and adp	16	5.471e-05
2bx6_A Crystal Structure of the human Retinitis Pigmentosa protein 2 (RP2)	12.2	7.475e-05
6qa2_B R80A MUTANT OF NUCLEOSIDE DIPHOSPHATE KINASE FROM MYCOBACTERIUM TUBERCULOSIS	19.1	8.469e-05
6k3h_N Crystallographic Analysis of Nucleoside Diphosphate Kinase (NDK) from Aspergillus Flavus	20.4	9.014e-05
6ay1_F Crystal structure of a nucleoside diphosphate kinase NDK from Helicobacter pylori	18.5	9.014e-05
4f36_F Crystal structure of Nucleoside diphosphate kinase B from Trypanosoma brucei, apo form	21.4	0.0001311
7kpf_D NME2 bound to myristoyl-CoA	18.8	0.0001311
6qa2_F R80A MUTANT OF NUCLEOSIDE DIPHOSPHATE KINASE FROM MYCOBACTERIUM TUBERCULOSIS	18.7	0.0001581
7kpf_E NME2 bound to myristoyl-CoA	21	0.000216
7kpf_F NME2 bound to myristoyl-CoA	17.9	0.0002299
3ngt_L Structure of Leishmania NDKb complexed with AMP.	18.9	0.0006241
3bh7_B Crystal structure of the RP2-Arl3 complex bound to GDP-AlF4	12.9	0.001028
4uoh_A Crystallographic structure of nucleoside diphosphate kinase from Litopenaeus vannamei complexed with ADP	14.6	0.00124
3vgv_N E134A mutant nucleoside diphosphate kinase derived from Halomonas sp. 593	18.5	0.001592

## Sheet: Block_78
Hit Name	Sequence ID (%)	e-value
2qjc_A Crystal structure of a putative diadenosine tetraphosphatase	20	3.554e-12
1g5b_C BACTERIOPHAGE LAMBDA SER/THR PROTEIN PHOSPHATASE	16.6	8.561e-10
4j6o_A Crystal Structure of the Phosphatase Domain of C. thermocellum (Bacterial) PnkP	14.5	3.589e-09
1g5b_A BACTERIOPHAGE LAMBDA SER/THR PROTEIN PHOSPHATASE	16	9.141e-09
7sqc_6C Ciliary C1 central pair apparatus isolated from Chlamydomonas reinhardtii	15.7	1.505e-08
2dfj_B Crystal Structure of the Diadenosine Tetraphosphate Hydrolase from Shigella flexneri 2a	18.9	1.419e-07
3qfm_A Crystal structure of Streptococcal asymmetric Ap4A hydrolase and phosphodiesterase Spr1479/SapH	15.1	0.001269
3qfm_B Crystal structure of Streptococcal asymmetric Ap4A hydrolase and phosphodiesterase Spr1479/SapH	16.1	0.00209

## Sheet: Block_117
Hit Name	Sequence ID (%)	e-value
No hits below e = 0.01
